# Supplementary material for: Reproducible changes in the anorexia nervosa gut microbiota following inpatient therapy remain distinct from non-eating disorder controls
Source: Gut Microbes. 2022 Nov 18;14(1):2143217. doi: 10.1080/19490976.2022.2143217 (PMC9678007; doi:10.1080/19490976.2022.2143217)
Supplement: Supplemental Material [file KGMI_A_2143217_SM3225.zip › Supplemental_table1.xlsx]

## Sheet: Supplemental_table1
Species	t.non-ED.AN-AD.All	p.vals.non-ED.AN-AD.All	adj.p.vals.non-ED.AN-AD.All	t.non-ED.AN-DIS.All	p.vals.non-ED.AN-DIS.All	adj.p.vals.non-ED.AN-DIS.All	t.AN-AD.AN-DIS.All	p.vals.AN-AD.AN-DIS.All	adj.p.vals.AN-AD.AN-DIS.All	t.non-ED.AN-AD.Ceed	p.vals.non-ED.AN-AD.Ceed	adj.p.vals.non-ED.AN-AD.Ceed	t.non-ED.AN-DIS.Ceed	p.vals.non-ED.AN-DIS.Ceed	adj.p.vals.non-ED.AN-DIS.Ceed	t.AN-AD.AN-DIS.Ceed	p.vals.AN-AD.AN-DIS.Ceed	adj.p.vals.AN-AD.AN-DIS.Ceed	t.non-ED.AN-AD.Acute	p.vals.non-ED.AN-AD.Acute	adj.p.vals.non-ED.AN-AD.Acute	t.non-ED.AN-DIS.Acute	p.vals.non-ED.AN-DIS.Acute	adj.p.vals.non-ED.AN-DIS.Acute	t.AN-AD.AN-DIS.Acute	p.vals.AN-AD.AN-DIS.Acute	adj.p.vals.AN-AD.AN-DIS.Acute
Bifidobacterium adolescentis	7.06705	4.20743e-11	2.04128e-07	6.06401	8.32552e-09	5.91219e-06	-1.31709	0.191768	0.709113	4.29587	4.04856e-05	0.0562547	3.19274	0.00200841	0.218877	-0.960267	0.344121	0.999967	4.27234	0.000131189	0.00294422	4.03988	0.000245584	0.00446065	-0.890447	0.378181	0.854976
Blattabacterium clevelandi	6.95817	7.34537e-11	2.04128e-07	5.54207	1.51468e-07	4.00885e-05	-1.24147	0.21825	0.728351	3.88666	0.000256317	0.101758	2.14372	0.0365915	0.523222	-2.05442	0.0481779	0.999967	5.19543	1.9727e-06	0.000783163	4.96379	4.73433e-06	0.00138492	-0.168433	0.867033	0.974316
Faecalibacterium prausnitzii	6.64912	4.80032e-10	8.89339e-07	4.25985	3.95709e-05	0.00142143	-3.09162	0.00278276	0.22745	3.65896	0.000575549	0.123035	1.53403	0.132103	0.691932	-1.83917	0.0751848	0.999967	5.32115	1.05968e-06	0.000675804	4.12846	9.97908e-05	0.00317831	-2.46605	0.017726	0.840366
Candidatus Planktophila versatilis	6.42086	1.32871e-09	1.84625e-06	5.66889	8.0294e-08	2.62514e-05	-0.951693	0.34427	0.774645	3.63741	0.000540076	0.123035	2.77915	0.00762005	0.340702	-0.558578	0.580338	0.999967	4.99843	3.72381e-06	0.00108931	4.76672	9.9225e-06	0.00183831	-0.765768	0.447997	0.866663
Pseudomonas sp. VLB120	6.34216	1.8303e-09	1.93426e-06	5.14137	8.86906e-07	0.000126395	-1.2133	0.228774	0.730653	4.10397	0.000122346	0.0755553	3.27438	0.00191146	0.215902	-1.35282	0.185596	0.999967	3.71183	0.000441148	0.00464375	3.12484	0.00262617	0.0140484	-0.498821	0.620448	0.910361
Unclassified Xylella Genus	6.29586	2.08809e-09	1.93426e-06	5.33197	3.27862e-07	6.28364e-05	-0.460328	0.646595	0.893307	4.24428	6.15466e-05	0.0570127	1.97864	0.0525227	0.571792	-2.23483	0.0325369	0.961916	3.92878	0.000253816	0.00373714	4.62303	2.20738e-05	0.00197881	1.37904	0.175014	0.84844
Brevibacterium sp. YB235	6.28655	2.46784e-09	1.95946e-06	4.13113	5.85366e-05	0.0017625	-2.87901	0.00517862	0.309492	3.51162	0.000736372	0.134707	1.87303	0.0660522	0.60364	-1.01452	0.317947	0.999967	5.6052	3.33119e-07	0.000445448	4.20005	8.26114e-05	0.00288776	-2.92088	0.00553999	0.746209
Bifidobacterium thermophilum	6.19954	3.51347e-09	2.44098e-06	5.50353	1.36019e-07	3.77996e-05	-1.1468	0.255061	0.740761	3.94952	0.000152958	0.0850139	2.35307	0.0214448	0.443086	-1.59699	0.120099	0.999967	4.33768	5.53508e-05	0.00224555	4.52414	3.43515e-05	0.00224761	-0.384911	0.7022	0.931685
Burkholderia sp. MSMB1588	6.17745	4.12704e-09	2.54867e-06	5.02644	1.39126e-06	0.000161096	-1.27968	0.204551	0.715829	3.2258	0.00197491	0.210603	2.75687	0.00803244	0.340702	-0.270347	0.78863	0.999967	4.90945	7.27862e-06	0.00138649	4.00375	0.000165038	0.00369617	-1.42033	0.162721	0.84844
Candidatus Rickettsiella viridis	6.13178	5.47666e-09	2.98154e-06	5.66755	6.85386e-08	2.38086e-05	-0.661939	0.510012	0.840008	3.7666	0.000323621	0.113833	2.65337	0.0102426	0.351408	-0.409282	0.685059	0.999967	5.02175	3.51224e-06	0.0010845	5.20961	2.08399e-06	0.000807826	-0.515071	0.609142	0.908338
Sphingobium sp. PAMC28499	6.13487	5.90086e-09	2.98154e-06	5.07397	1.27662e-06	0.000157677	-0.989561	0.325529	0.768522	3.91067	0.000250316	0.101758	2.36358	0.0221262	0.452122	-1.92645	0.0629699	0.999967	4.05361	0.000134905	0.00294422	4.09437	0.000113109	0.00328395	0.113655	0.91004	0.982334
Flavonifractor plautii	-6.10811	6.52293e-09	3.0212e-06	-4.79643	4.1708e-06	0.000390771	0.365376	0.715846	0.921842	-4.66036	1.91006e-05	0.035387	-4.59225	2.10742e-05	0.0119319	0.969082	0.339772	0.999967	-3.35768	0.00129838	0.00776994	-2.5279	0.0136694	0.0356187	-0.31574	0.753728	0.947149
Unclassified Saccharomycetales Order	6.06675	8.62235e-09	3.68639e-06	4.06671	7.91581e-05	0.00215667	-2.85377	0.00556435	0.318201	2.99298	0.00420382	0.292061	1.20444	0.234071	0.780892	-2.46143	0.0194143	0.829225	4.95827	5.43313e-06	0.00138649	4.02629	0.000148285	0.00351612	-1.69468	0.0973669	0.84844
Ruminococcus bicirculans	5.9969	1.01496e-08	4.02939e-06	4.61502	7.98144e-06	0.000568729	-1.22398	0.224741	0.730653	3.63173	0.000511871	0.123035	2.18596	0.032532	0.503509	-1.57379	0.125371	0.999967	4.46887	3.49053e-05	0.0020901	3.96487	0.000188575	0.00394022	0.0631996	0.9499	0.988541
Bifidobacterium indicum	5.98763	1.30275e-08	4.82714e-06	4.33399	2.96862e-05	0.00118702	-2.17227	0.0329535	0.571899	3.56494	0.000703357	0.134707	1.53991	0.130296	0.691932	-2.19886	0.0352337	0.999967	4.27158	5.97482e-05	0.00231061	3.83166	0.000274228	0.0046327	-1.20223	0.235853	0.850407
Aurantimicrobium minutum	5.86418	2.01715e-08	7.00709e-06	5.4013	2.64281e-07	5.44028e-05	0.0813527	0.935375	0.983556	3.7053	0.000401616	0.113833	3.53468	0.000835329	0.169596	-0.106946	0.9155	0.999967	3.84734	0.000301496	0.0039898	3.62925	0.000547085	0.00655681	0.154599	0.877861	0.976608
Unclassified Psychrobacter Genus	5.86969	2.19825e-08	7.18698e-06	4.59876	9.56354e-06	0.000618072	-1.29056	0.20077	0.712364	3.32245	0.00141615	0.201819	2.70745	0.00878849	0.344398	-0.961246	0.343636	0.999967	5.81288	1.15454e-07	0.000275815	4.59457	1.87671e-05	0.00197881	-0.938195	0.353384	0.853999
Bifidobacterium angulatum	5.82151	2.53958e-08	7.84166e-06	4.67389	5.91246e-06	0.000476253	-1.9556	0.0541882	0.629416	4.06256	9.45178e-05	0.0656662	2.28971	0.0246284	0.466706	-2.03782	0.0499058	0.999967	3.31072	0.00163841	0.00887173	3.1898	0.00235633	0.013323	-0.971184	0.336888	0.853999
Unclassified Ruminococcaceae Family	5.77239	3.5505e-08	1.03861e-05	3.92712	0.000132184	0.0028811	-2.63767	0.0101196	0.422895	2.84053	0.00606586	0.326366	1.6327	0.108333	0.664922	-1.64422	0.109922	0.999967	5.29808	1.21591e-06	0.000675804	4.0262	0.000142619	0.00351612	-2.05642	0.0458427	0.84844
Unclassified Candidatus Saccharibacteria Phylum	5.76554	4.24761e-08	1.18041e-05	5.93716	2.34762e-08	1.08734e-05	0.0202043	0.983933	0.995544	3.04641	0.00350334	0.274247	3.43843	0.00125107	0.169596	0.709306	0.483271	0.999967	4.42534	3.1292e-05	0.00208567	4.31274	5.28404e-05	0.00255248	-0.390906	0.697797	0.930319
Burkholderia sp. JP2-270	5.69836	5.2281e-08	1.32081e-05	4.32924	2.85947e-05	0.00117725	-1.51744	0.133304	0.684292	3.76205	0.000360806	0.113833	1.63088	0.109831	0.667511	-1.84573	0.0742017	0.999967	3.69733	0.000430898	0.00457922	3.63119	0.000568216	0.00664942	-0.589299	0.558744	0.899076
Unclassified Lachnospiraceae Family	5.67601	5.15988e-08	1.32081e-05	3.25565	0.00136808	0.0113829	-1.82166	0.0724418	0.649406	3.62476	0.000473443	0.119609	1.98534	0.0514472	0.571792	-0.86532	0.393304	0.999967	3.6472	0.000586436	0.00539157	2.02517	0.047427	0.0828668	-1.62805	0.110821	0.84844
Corynebacterium casei	5.58608	8.07839e-08	1.95216e-05	3.63809	0.000371833	0.00539595	-1.67279	0.0984805	0.66789	3.1311	0.00254293	0.237872	2.00667	0.0500133	0.571792	-0.958594	0.34495	0.999967	3.86653	0.000299823	0.0039898	2.58914	0.0121988	0.0335482	-1.36093	0.180627	0.84844
Faecalibaculum rodentium	5.55327	1.01426e-07	2.25649e-05	4.38389	2.18127e-05	0.0010464	-1.66859	0.0993136	0.66789	3.21041	0.00200561	0.210603	2.71626	0.00875764	0.344398	-0.771746	0.445927	0.999967	3.90094	0.000229275	0.00359974	2.98791	0.00397369	0.0176686	-1.47693	0.146981	0.84844
Lentilitoribacter sp. Alg239-R112	5.55635	1.01497e-07	2.25649e-05	4.30439	3.06716e-05	0.00120903	-1.24343	0.217532	0.728351	3.32365	0.0013976	0.201819	2.87392	0.00544582	0.308694	-0.954001	0.347235	0.999967	4.57762	1.73206e-05	0.00182323	3.44504	0.000956602	0.0086734	-0.866986	0.390762	0.859064
Unclassified Synechococcales Order	5.52538	1.09068e-07	2.33154e-05	4.66285	6.6419e-06	0.000507226	-0.192523	0.847846	0.963174	2.89631	0.00493484	0.308178	2.15839	0.0352319	0.51396	-0.621985	0.538358	0.999967	4.09772	0.000134448	0.00294422	3.75267	0.000397527	0.00567983	0.24453	0.807984	0.960999
Methanoculleus bourgensis	5.48339	1.3302e-07	2.73824e-05	5.95644	1.52833e-08	8.49447e-06	0.492086	0.624077	0.885839	3.02665	0.00334332	0.269307	3.35166	0.00140068	0.181046	0.197098	0.844997	0.999967	4.03739	0.000165449	0.00321526	4.38968	4.96002e-05	0.00251676	0.472599	0.638889	0.915568
Unclassified Carnobacteriaceae Family	5.49097	1.39531e-07	2.76969e-05	2.60538	0.010147	0.0399106	-2.87521	0.0052351	0.309539	2.80187	0.00671444	0.326366	1.26443	0.212004	0.773735	-1.19365	0.241388	0.999967	4.82476	7.7338e-06	0.0013866	2.62364	0.0107158	0.0310201	-2.79006	0.00782453	0.746209
Unclassified Roseburia Genus	5.4655	1.47358e-07	2.8242e-05	3.98143	0.000104226	0.0024756	-1.25869	0.211996	0.721184	3.28813	0.0014731	0.204688	1.75975	0.0830275	0.633597	-1.13022	0.266785	0.999967	4.02425	0.00014195	0.00301916	3.37405	0.00122236	0.00955746	-0.74524	0.460181	0.866663
Unclassified Veillonellaceae Family	5.43686	1.74736e-07	3.23728e-05	3.52276	0.000582009	0.00694164	-1.45963	0.148512	0.692934	2.02915	0.0462772	0.627802	1.21373	0.230841	0.780347	-0.354666	0.725167	0.999967	5.20653	2.24808e-06	0.000832989	3.74245	0.000373266	0.00548839	-1.71836	0.0929252	0.84844
Ruminococcus albus	5.4205	1.85529e-07	3.32635e-05	4.64209	7.05298e-06	0.000522673	-1.39762	0.166295	0.695016	3.25551	0.00169999	0.210603	2.49061	0.0151765	0.404042	-1.30687	0.200572	0.999967	4.27995	6.12522e-05	0.00231061	3.91931	0.000219765	0.00432163	-0.751661	0.45635	0.866663
Pseudomonas sp. Z003-0.4C(8344-21)	5.39687	2.22949e-07	3.87235e-05	4.50112	1.44937e-05	0.000798649	-0.73909	0.462129	0.820194	2.97823	0.00392863	0.283664	0.942637	0.350063	0.835526	-2.06217	0.0473894	0.999967	5.30288	9.485e-07	0.000675804	5.82753	1.52032e-07	0.000281494	0.686723	0.495944	0.872307
Dialister hominis	5.39722	2.33625e-07	3.93481e-05	3.62706	0.000379164	0.00542005	-1.43016	0.156769	0.695016	3.79083	0.00025124	0.101758	2.20234	0.0305515	0.49362	-1.6784	0.10301	0.999967	3.72719	0.000388875	0.00435431	2.35224	0.0215696	0.0471613	-0.604491	0.548694	0.895055
Tessaracoccus timonensis	5.39772	2.48611e-07	4.06407e-05	5.18399	7.43837e-07	0.000114124	-1.67765	0.0975232	0.66789	2.96803	0.00436537	0.29786	2.77955	0.00774184	0.340702	-0.386228	0.701884	0.999967	4.3913	3.49729e-05	0.0020901	4.23332	7.16931e-05	0.00274953	-1.73299	0.0902644	0.84844
Methanococcus vannielii	5.34796	2.86703e-07	4.5373e-05	4.05474	8.57451e-05	0.00223823	-1.09945	0.275041	0.750784	2.52551	0.0141846	0.462944	1.05664	0.296129	0.816981	-0.943039	0.352727	0.999967	4.07579	0.000125753	0.00294422	3.80402	0.000309464	0.00492838	-0.677786	0.501538	0.873993
Pseudomonas asplenii	5.32319	2.93888e-07	4.5373e-05	3.97551	0.00011028	0.00252237	-1.40595	0.163815	0.695016	2.49114	0.0149671	0.462944	2.02046	0.0487719	0.571792	0.318788	0.751959	0.999967	4.59425	1.9763e-05	0.00187501	3.42941	0.00103043	0.00883815	-2.17694	0.0350211	0.84844
Bifidobacterium catenulatum	5.31125	3.04041e-07	4.56719e-05	4.31607	2.78304e-05	0.00116302	-1.44163	0.153515	0.695016	2.65505	0.00962506	0.391571	1.78264	0.0800968	0.62525	-1.26199	0.216075	0.999967	3.51208	0.000980301	0.00679563	3.23563	0.0020394	0.0122806	-0.836315	0.407601	0.859583
Unclassified Dialister Genus	5.29963	3.39421e-07	4.96448e-05	2.05057	0.0418538	0.0985275	-3.62868	0.000513828	0.0863805	2.81678	0.00584589	0.318669	1.0947	0.277303	0.803643	-1.71649	0.095739	0.999967	4.02657	0.000168077	0.00323244	1.05041	0.297097	0.347196	-3.24506	0.00227628	0.746209
Flavisolibacter ginsenosidimutans	5.27756	3.62176e-07	5.16147e-05	4.3694	2.37394e-05	0.00106406	-0.67127	0.504084	0.837327	2.46707	0.0156489	0.474268	1.76474	0.0832761	0.633597	-0.604189	0.549978	0.999967	5.03564	3.33626e-06	0.0010845	4.51034	2.46575e-05	0.00208081	-0.410727	0.683312	0.927063
Acholeplasma brassicae	5.23375	4.69871e-07	6.36962e-05	4.81618	3.4537e-06	0.000355475	-0.367261	0.714445	0.921319	3.05804	0.00339433	0.26951	2.54345	0.0140782	0.396923	-0.91676	0.366126	0.999967	3.13043	0.00277202	0.0117212	3.05731	0.00347834	0.0163007	0.0922379	0.926937	0.983637
Pectobacterium brasiliense	5.22721	4.67104e-07	6.36962e-05	4.68274	6.55005e-06	0.000507226	-0.343597	0.732098	0.926499	2.63597	0.010244	0.398154	2.53132	0.0142829	0.396923	0.0651301	0.948476	0.999967	4.54536	2.19279e-05	0.00187501	4.00397	0.000149883	0.00351612	-0.426461	0.671899	0.923889
Unclassified Acidobacteria Phylum	5.24216	4.90276e-07	6.48798e-05	5.23094	5.80656e-07	9.49203e-05	-0.578055	0.564936	0.86143	2.81619	0.00671449	0.326366	2.58904	0.0124348	0.390467	-0.969143	0.339742	0.999967	3.66361	0.000475314	0.00484733	3.83655	0.000285421	0.00472996	-0.0190398	0.984897	0.995604
Dialister massiliensis	5.19986	5.57254e-07	7.20284e-05	3.52881	0.000534531	0.00660477	-1.55149	0.12494	0.678504	3.47318	0.000751334	0.134707	2.16144	0.0337425	0.508462	-0.767271	0.448545	0.999967	3.95845	0.000161175	0.0031869	2.41098	0.0185014	0.0425096	-1.37034	0.177694	0.84844
Unclassified Georgenia Genus	5.16457	6.16333e-07	7.78541e-05	3.1509	0.00195956	0.0142031	-2.50842	0.0142585	0.467872	2.27333	0.026053	0.51811	0.700498	0.486904	0.878727	-1.80952	0.0797721	0.999967	4.22295	8.84357e-05	0.00264754	3.31312	0.00161493	0.0109728	-1.73551	0.0898132	0.84844
Mageeibacillus indolicus	5.1182	8.30903e-07	9.82587e-05	4.62713	8.24842e-06	0.000573059	-1.1697	0.245777	0.735215	1.83597	0.0717876	0.686629	1.83104	0.0730689	0.621569	-0.514494	0.610442	0.999967	4.68525	1.56671e-05	0.00179085	4.16053	9.46507e-05	0.00313899	-1.05742	0.296226	0.850407
Pseudomonas sp. R84	5.10942	8.19301e-07	9.82587e-05	3.48869	0.000631184	0.00724022	-2.27816	0.0255273	0.551686	2.47153	0.0158728	0.474268	1.60765	0.113176	0.671144	-0.980316	0.334284	0.999967	3.99418	0.000160612	0.0031869	2.76055	0.00745211	0.0250416	-2.07632	0.043876	0.84844
Xanthomonas fragariae	5.13562	8.12733e-07	9.82587e-05	4.19835	5.11001e-05	0.00168796	-1.49234	0.13975	0.684292	2.3892	0.0201833	0.500234	1.2207	0.22882	0.778249	-1.41999	0.165279	0.999967	4.3878	3.61572e-05	0.00209877	4.36657	4.19488e-05	0.00233152	-0.716965	0.477273	0.870788
Planctomycetes bacterium Poly24	5.10446	9.47469e-07	0.00010747	4.50134	1.54268e-05	0.000818933	-0.310476	0.757049	0.933248	2.26661	0.0270553	0.522336	1.26172	0.213908	0.774009	-0.713613	0.480639	0.999967	5.51314	4.00727e-07	0.000445448	6.03769	6.38628e-08	0.000177475	0.159283	0.874192	0.97611
Pseudomonas sp. FDAARGOS_380	5.07524	9.33698e-07	0.00010747	3.57249	0.000470377	0.00616594	-1.37437	0.173366	0.699541	3.69614	0.000422245	0.113833	2.7834	0.00736197	0.340702	-0.218892	0.828124	0.999967	3.02252	0.00370156	0.0137522	1.989	0.0511741	0.0875695	-1.60058	0.116791	0.84844
Unclassified Ruminococcus Genus	5.06868	9.95584e-07	0.000110669	4.00767	9.34777e-05	0.00235112	-1.64061	0.10501	0.66789	3.28736	0.00154075	0.208866	1.91421	0.0600304	0.586378	-1.77454	0.0854881	0.999967	3.75044	0.000348159	0.00418846	3.43238	0.00104523	0.00891593	-0.660881	0.512214	0.87893
Lactobacillus ruminis	5.0376	1.09701e-06	0.000119553	4.0276	8.61786e-05	0.00223823	-0.574774	0.567142	0.861957	3.03819	0.00322716	0.26771	2.53624	0.0135413	0.39579	-0.206703	0.837551	0.999967	4.05497	0.000130029	0.00294422	3.11525	0.00264241	0.0140675	-0.553153	0.583023	0.905325
Unclassified Leisingera Genus	5.05771	1.13707e-06	0.000121536	4.45292	1.78197e-05	0.00089227	-0.717164	0.475471	0.82287	2.32023	0.0238169	0.514781	1.73552	0.0895163	0.641976	-0.507125	0.615544	0.999967	4.73723	9.54106e-06	0.00155612	4.62138	1.68015e-05	0.00197881	-0.526176	0.601469	0.908109
Bifidobacterium choerinum	5.02709	1.25068e-06	0.000129118	2.9092	0.00428249	0.0227767	-2.28634	0.0250206	0.551686	2.63454	0.0102295	0.398154	0.382782	0.703281	0.933146	-2.68317	0.0114464	0.785423	3.88788	0.000217293	0.00353051	2.9551	0.0042238	0.0183405	-1.14059	0.260355	0.850407
Enterocloster bolteae	-5.02686	1.25447e-06	0.000129118	-2.17615	0.0310383	0.0807793	3.64589	0.000485448	0.0843163	-3.9489	0.000170907	0.0863546	-0.476576	0.634985	0.912675	3.91289	0.000447069	0.281544	-3.67025	0.000429945	0.00457922	-2.47879	0.0155268	0.0385948	1.98973	0.0530047	0.84844
Corynebacterium minutissimum	5.01499	1.3424e-06	0.000135655	4.65449	7.37786e-06	0.000533557	-0.921754	0.359574	0.784012	2.70925	0.00847587	0.370936	1.72213	0.0906327	0.646645	-1.75991	0.087981	0.999967	4.41971	3.00762e-05	0.00208567	4.83574	7.30008e-06	0.00158466	-0.039984	0.968291	0.993396
Erwinia billingiae	4.96895	1.53198e-06	0.000152049	3.20808	0.00162154	0.0127532	-1.77447	0.0799898	0.658891	2.39562	0.0192249	0.490146	1.22214	0.226653	0.777152	-1.70152	0.0985441	0.999967	4.43663	3.40823e-05	0.0020901	3.24105	0.00185069	0.0116406	-1.04222	0.303133	0.850407
Collinsella aerofaciens	4.96129	1.61166e-06	0.000157151	5.02191	1.37816e-06	0.000161096	-0.366359	0.715115	0.921603	4.2678	5.79128e-05	0.0570127	3.4708	0.000966768	0.169596	-1.08831	0.284586	0.999967	2.48972	0.0151431	0.0339788	2.99202	0.00389346	0.0174052	0.306121	0.76099	0.948549
Rathayibacter sp. VKM Ac-2805	4.94319	1.7288e-06	0.000165667	4.3802	2.23246e-05	0.0010464	-0.498949	0.619256	0.884342	1.89653	0.0614991	0.682795	1.18374	0.241626	0.785852	-0.456882	0.650843	0.999967	5.20564	1.63908e-06	0.000759165	5.26411	1.45061e-06	0.000671873	-0.239933	0.811522	0.962171
Unclassified Campylobacteraceae Family	4.92343	1.90341e-06	0.000179308	4.58583	9.37725e-06	0.000613162	-0.424162	0.672646	0.905221	2.66779	0.00965189	0.391571	2.61934	0.0115145	0.3714	-0.0205659	0.98372	0.999967	3.63125	0.000596313	0.0053952	3.36562	0.00133086	0.00998235	-0.546554	0.58751	0.906712
Rheinheimera sp. D18	4.9155	1.96604e-06	0.000182121	4.79834	3.73098e-06	0.000377033	0.525166	0.600997	0.878113	2.18158	0.0321221	0.542658	3.29188	0.00171018	0.202238	1.11933	0.27133	0.999967	4.48518	2.8455e-05	0.00208567	3.62907	0.000556333	0.00661139	-0.314889	0.754369	0.947149
Unclassified Desulfobacterales Order	4.9035	2.0336e-06	0.000185291	5.41413	2.05311e-07	4.75466e-05	0.911263	0.365038	0.784108	2.77192	0.00679481	0.326366	3.22128	0.00194226	0.215902	0.600942	0.552112	0.999967	3.56284	0.000802744	0.00621716	3.89048	0.000271246	0.00461035	0.684091	0.497588	0.872307
Coprothermobacter proteolyticus	4.8962	2.27004e-06	0.000200268	4.49342	1.51081e-05	0.000818933	-0.18141	0.856529	0.965386	2.33943	0.0224322	0.510971	1.89124	0.0651749	0.60364	0.266123	0.791852	0.999967	4.11121	0.000103253	0.00273214	4.1133	0.000108191	0.00325042	-0.40463	0.687755	0.927241
Lachancea thermotolerans	4.90693	2.24498e-06	0.000200268	3.2614	0.00144745	0.0117616	-1.28632	0.202236	0.712763	2.82553	0.00652686	0.326366	0.879966	0.383782	0.857731	-2.13401	0.0406035	0.999967	3.68761	0.000423815	0.00453866	3.3518	0.00128218	0.00980189	0.126555	0.899882	0.980119
Mesotoga prima	4.88186	2.57127e-06	0.000223299	4.63244	9.00581e-06	0.000595885	-0.217529	0.828379	0.95561	2.42956	0.0184254	0.482317	1.5432	0.129852	0.691932	-0.715575	0.479443	0.999967	4.16725	8.22132e-05	0.00259993	4.5898	1.86682e-05	0.00197881	0.267662	0.790239	0.954208
Acidovorax sp. RAC01	4.85788	2.66053e-06	0.000224049	3.79594	0.000220451	0.00395907	-1.73869	0.0861382	0.658891	2.49956	0.0148951	0.462944	1.35217	0.182501	0.751204	-1.1925	0.241835	0.999967	3.84148	0.000264664	0.00373714	3.50541	0.000807074	0.00797813	-1.27873	0.207849	0.850407
Unclassified Chroococcales Order	4.84471	2.63723e-06	0.000224049	4.38062	2.08681e-05	0.00102641	0.00829981	0.9934	0.997981	3.04006	0.00316598	0.266614	2.30078	0.0243529	0.466079	-0.813363	0.422021	0.999967	3.13332	0.00285695	0.0118854	3.2295	0.00201676	0.0122237	0.783062	0.437882	0.866525
Sulfitobacter sp. SK011	4.86205	2.74937e-06	0.000228075	3.76422	0.000243458	0.0042023	-1.54227	0.127162	0.680353	2.07747	0.0419522	0.608097	1.67362	0.100448	0.656189	-0.611382	0.545266	0.999967	4.31806	4.60171e-05	0.00216679	3.36615	0.00125858	0.00968863	-1.42036	0.162715	0.84844
Unclassified Planctopirus Genus	4.82432	2.92103e-06	0.000238751	5.03777	1.26313e-06	0.000157677	0.939481	0.35046	0.778512	2.48404	0.0149928	0.462944	2.69733	0.00897734	0.3465	0.748486	0.459633	0.999967	4.08401	0.000120456	0.00293638	4.20875	8.04201e-05	0.00288776	0.622048	0.537195	0.887554
Formosa sp. Hel3_A1_48	4.82145	3.2135e-06	0.000255152	4.17672	5.24155e-05	0.00169375	-0.187738	0.851582	0.964724	1.98705	0.0512829	0.644182	1.42979	0.158094	0.72322	-0.872373	0.389504	0.999967	4.82538	6.88229e-06	0.00138649	4.43957	3.18876e-05	0.00221539	0.324316	0.747271	0.946636
Sulfurisphaera tokodaii	4.80299	3.20459e-06	0.000255152	4.45598	1.5471e-05	0.000818933	-0.228588	0.819803	0.953214	3.45191	0.000839983	0.137313	2.45957	0.0165136	0.413573	-0.777193	0.442753	0.999967	3.92058	0.00019024	0.00343296	4.11331	0.000105569	0.00324172	0.193645	0.847366	0.97122
Longibaculum sp. KGMB06250	4.76781	3.82672e-06	0.000295871	4.96934	1.70372e-06	0.000185672	0.309298	0.757941	0.933445	1.38429	0.17108	0.797579	2.0349	0.046241	0.565379	0.671603	0.506657	0.999967	5.85104	1.48875e-07	0.000275815	5.53085	5.72091e-07	0.00039746	-0.227647	0.820999	0.967002
Vibrio casei	4.78115	3.83281e-06	0.000295871	4.39334	2.26564e-05	0.00104937	-0.42538	0.671762	0.905221	1.72019	0.0896133	0.699826	0.785358	0.435702	0.867522	-0.872578	0.389394	0.999967	4.53851	2.07048e-05	0.00187501	4.86823	6.61041e-06	0.00158466	0.118434	0.906276	0.982106
Cohaesibacter sp. ES.047	4.7721	3.92867e-06	0.000297909	4.07464	7.70564e-05	0.00213074	-1.08268	0.282375	0.754176	2.6696	0.00935398	0.389312	1.82779	0.0738511	0.621569	-0.489825	0.627599	0.999967	4.09342	0.000104223	0.00273214	3.87816	0.000239206	0.00442702	-0.965047	0.339918	0.853999
Unclassified Oceanobacillus Genus	4.76287	3.9664e-06	0.000297909	3.52886	0.000548804	0.0066892	-1.27086	0.207655	0.718884	2.8573	0.00581523	0.318669	1.33173	0.188296	0.752038	-1.64627	0.109496	0.999967	3.60159	0.000593535	0.00539157	3.32169	0.00147785	0.0104636	-0.244036	0.808364	0.960999
Pantoea rwandensis	4.76527	4.20691e-06	0.00031176	4.04083	9.08748e-05	0.00231689	-0.634152	0.527886	0.845774	2.11959	0.0382707	0.590857	1.1776	0.24445	0.788526	-0.738248	0.465744	0.999967	4.14474	8.70005e-05	0.00262798	4.03141	0.000136521	0.00351612	-0.173029	0.86344	0.973425
Pseudomonas sp. R3-18-08	4.73765	4.32097e-06	0.000316	4.14009	5.68361e-05	0.00175497	-0.979974	0.330208	0.76911	2.74432	0.00752873	0.345824	1.61311	0.112541	0.670423	-1.2437	0.222643	0.999967	3.88321	0.000236458	0.00367416	4.03956	0.000149167	0.00351612	-0.262234	0.794393	0.955886
Lachnospiraceae bacterium KM106-2	4.72953	4.39709e-06	0.00031739	3.5819	0.000459938	0.00607205	-0.0111086	0.991166	0.997981	2.08485	0.0400549	0.60169	1.88699	0.0649648	0.60364	0.893735	0.378136	0.999967	4.06053	0.000146234	0.00303899	3.00338	0.00381586	0.0171313	-0.794542	0.431243	0.866525
Synechococcus sp. PCC 7336	4.7498	4.46079e-06	0.00031786	4.00764	9.98235e-05	0.00242279	-1.31069	0.193909	0.71053	2.33581	0.0227807	0.510971	1.8157	0.0750947	0.621569	-0.984154	0.332423	0.999967	4.11761	9.51525e-05	0.00268007	3.64307	0.000509794	0.00638161	-0.885494	0.380816	0.854976
Arcanobacterium phocae	4.71702	4.8679e-06	0.000329949	3.70892	0.000293843	0.0046796	-1.47929	0.143196	0.684292	2.9076	0.00489923	0.308178	2.04041	0.0464071	0.565379	-1.02974	0.310852	0.999967	3.86741	0.000238079	0.00367568	3.29745	0.00156331	0.0107803	-1.0527	0.298357	0.850407
Ephemeroptericola cinctiostellae	4.72101	4.71739e-06	0.000329949	4.37781	2.41782e-05	0.00107506	0.336976	0.737064	0.927231	2.22552	0.0292853	0.535507	1.75841	0.0849226	0.638241	-0.483971	0.631703	0.999967	4.19404	8.32394e-05	0.00259993	4.22254	7.03578e-05	0.00274953	0.838569	0.406349	0.859548
Pseudoalteromonas haloplanktis	4.71177	4.76757e-06	0.000329949	3.2353	0.00147398	0.0118902	-0.608673	0.544556	0.853537	2.83776	0.00583107	0.318669	1.5983	0.114882	0.672592	-0.84819	0.402632	0.999967	2.74571	0.00803931	0.0224265	2.03855	0.0457465	0.0805001	-0.172212	0.864078	0.973425
Roseburia intestinalis	4.70875	4.85687e-06	0.000329949	3.20104	0.0016531	0.0129044	-1.00107	0.319971	0.768522	2.24632	0.0274799	0.522559	1.08967	0.279934	0.805734	-0.598994	0.553394	0.999967	3.86691	0.000248045	0.00373714	2.96245	0.00420374	0.0183273	-0.795186	0.430873	0.866525
Streptomyces sp. DUT11	4.70196	5.08159e-06	0.000340283	2.89652	0.00440275	0.0232388	-1.66676	0.0996788	0.66789	2.20057	0.0307779	0.536842	1.26429	0.211856	0.773735	-0.56116	0.578597	0.999967	4.72507	1.11073e-05	0.00158294	3.23655	0.00182972	0.011632	-1.6775	0.100699	0.84844
Actinobacteria bacterium IMCC26077	4.70467	5.29917e-06	0.000350629	5.09508	1.12673e-06	0.000149104	0.215426	0.830012	0.95608	2.94505	0.00464781	0.300378	2.50438	0.0158039	0.408548	-0.272031	0.787346	0.999967	3.09881	0.00281655	0.0118236	3.8967	0.000230711	0.00439417	0.466096	0.6435	0.918247
Microbacterium paludicola	4.68317	5.41047e-06	0.000353781	3.56519	0.000486465	0.00625873	-0.958892	0.340654	0.773914	2.53101	0.0135614	0.462944	0.908689	0.367852	0.846895	-1.30519	0.201135	0.999967	3.27295	0.00185955	0.00948198	3.36792	0.00136841	0.010118	-0.192464	0.848285	0.97122
Nonlabens sp. MIC269	4.67056	5.68819e-06	0.000367616	5.81726	2.96618e-08	1.26816e-05	1.96693	0.0528412	0.629416	2.78038	0.00674424	0.326366	2.75455	0.00776663	0.340702	0.256387	0.799293	0.999967	3.3514	0.00149208	0.00843642	4.67211	2.15353e-05	0.00197881	2.57377	0.0135896	0.758136
Polynucleobacter difficilis	4.67494	5.83093e-06	0.000370967	3.48851	0.000641107	0.00724278	-1.12098	0.265826	0.744321	1.75098	0.0844757	0.688861	1.44928	0.153252	0.715174	-0.215692	0.830597	0.999967	4.36886	4.29735e-05	0.00212211	3.29227	0.00158959	0.0108982	-1.22087	0.228787	0.850407
Succinivibrio dextrinosolvens	4.66579	5.87353e-06	0.000370967	3.5999	0.000424324	0.00576624	-0.342456	0.732953	0.926528	1.73806	0.0856127	0.688861	1.75632	0.0835789	0.634606	0.104834	0.917162	0.999967	4.28797	9.40522e-05	0.00268007	3.31084	0.00154368	0.0106707	-0.490073	0.626573	0.912482
Neisseria zalophi	4.68283	6.0851e-06	0.000380011	4.69635	6.63147e-06	0.000507226	-0.00978999	0.992214	0.997981	2.31891	0.0237523	0.514781	2.21168	0.0318607	0.502969	-0.24058	0.811415	0.999967	3.91237	0.000188418	0.00341116	4.08384	0.000113444	0.00328395	0.159941	0.873677	0.97606
Acidovorax sp. HDW3	4.66837	6.30378e-06	0.000389293	4.21906	4.49059e-05	0.00155992	-1.09453	0.27718	0.75113	2.50726	0.0147452	0.462944	1.50019	0.140128	0.698214	-1.24411	0.222495	0.999967	3.55739	0.000654081	0.00561883	3.7965	0.00031318	0.00494505	-0.500985	0.618936	0.910095
Blautia sp. SC05B48	4.65374	6.44156e-06	0.000393431	2.68726	0.00808095	0.0345492	-1.6082	0.111939	0.670534	2.68304	0.0093407	0.389312	1.95307	0.0559644	0.579115	-0.548516	0.587144	0.999967	3.21375	0.0019357	0.0096743	1.48055	0.143089	0.190216	-1.53049	0.133219	0.84844
Lachnoclostridium sp. YL32	-4.65469	6.83614e-06	0.000412992	-2.31369	0.0223014	0.0650322	3.07583	0.00291691	0.234959	-3.74931	0.000401101	0.113833	-0.844166	0.40236	0.863714	4.29884	0.000150221	0.208731	-2.83834	0.00572559	0.0180053	-2.06528	0.0425733	0.0762559	1.08289	0.284891	0.850407
Pseudomonas sp. LPH1	4.62549	7.08143e-06	0.000423211	3.35376	0.00100325	0.00946701	-1.94042	0.0560384	0.629416	2.07834	0.0411159	0.60616	0.888955	0.378141	0.852542	-1.24767	0.221206	0.999967	4.06446	0.000131781	0.00294422	3.59034	0.000674248	0.0072345	-1.47241	0.148192	0.84844
Sinorhizobium americanum	4.63082	7.26136e-06	0.000429347	3.52594	0.000571365	0.00684406	-2.19861	0.0309487	0.568838	2.12501	0.0372076	0.577654	1.22471	0.227106	0.777728	-0.85023	0.401514	0.999967	4.11181	9.8456e-05	0.00268007	3.68844	0.000469991	0.00617936	-2.11228	0.0405089	0.84844
[Clostridium] scindens	-4.6093	7.6544e-06	0.000438589	-1.64991	0.100879	0.180949	3.62018	0.000528416	0.0863805	-4.86522	6.80702e-06	0.0236886	-1.19555	0.236844	0.781205	3.17632	0.00329436	0.580404	-1.92982	0.0576863	0.0900176	-0.85878	0.393953	0.440739	1.9911	0.052848	0.84844
Erysipelotrichaceae bacterium GAM147	4.60524	7.56418e-06	0.000438589	4.71846	4.98042e-06	0.000417008	0.784518	0.435175	0.803668	1.40863	0.163458	0.794844	1.98421	0.0518113	0.571792	0.97817	0.335328	0.999967	4.91195	9.91333e-06	0.00155612	4.64712	2.18507e-05	0.00197881	0.135173	0.893105	0.977541
Leisingera sp. NJS201	4.62217	7.61536e-06	0.000438589	3.63774	0.000393001	0.00551591	-1.33755	0.185032	0.702463	3.09524	0.00285997	0.256382	2.09523	0.0411668	0.544324	-0.745153	0.461617	0.999967	3.35806	0.00122208	0.00758848	2.87042	0.00538463	0.0208089	-1.10201	0.276586	0.850407
Gemella sanguinis	4.60151	7.80957e-06	0.000442914	4.99964	1.58622e-06	0.000179371	1.11876	0.266766	0.744321	1.98829	0.0503129	0.644182	2.46698	0.0169456	0.413573	0.977314	0.335745	0.999967	3.56908	0.00067124	0.00572164	3.81735	0.000302178	0.00485844	0.589081	0.558889	0.899076
Methanocaldococcus jannaschii	4.60833	7.89232e-06	0.000443086	4.99553	1.61363e-06	0.000179371	-0.14489	0.885182	0.973242	1.43844	0.155465	0.787396	2.4779	0.0160668	0.409394	0.695829	0.491559	0.999967	6.27479	1.64893e-08	9.16474e-05	5.75056	2.02586e-07	0.000281494	-0.627139	0.533884	0.885421
Bradyrhizobium sp.	4.60203	8.17053e-06	0.000454118	3.95428	0.000122719	0.00273924	-1.41217	0.161982	0.695016	2.7887	0.0070955	0.33421	1.89353	0.0645706	0.60364	-1.04396	0.304324	0.999967	3.15537	0.00236402	0.010691	3.12721	0.00260451	0.0139999	-1.00665	0.319737	0.853999
Alcanivorax pacificus	4.60385	8.31099e-06	0.000454145	2.79503	0.00585353	0.0281899	-2.56983	0.0121319	0.452545	1.71992	0.0896503	0.699826	1.22424	0.225829	0.777152	-0.777341	0.442666	0.999967	4.74533	8.76e-06	0.00148802	3.04446	0.00329213	0.0157346	-2.52331	0.0154033	0.785425
Sphingobium sp. YBL2	4.59515	8.33443e-06	0.000454145	4.53969	1.18971e-05	0.000703447	-0.288602	0.773671	0.941156	2.85088	0.00584819	0.318669	2.49723	0.0161312	0.409394	-0.140314	0.889292	0.999967	3.02739	0.00349112	0.0133282	3.16804	0.00238174	0.0133714	-0.252684	0.801716	0.959092
Candidatus Nesciobacter abundans	4.5858	8.42845e-06	0.000454809	5.59801	9.53261e-08	2.78854e-05	1.02829	0.307076	0.767194	1.74104	0.0861901	0.689273	2.959	0.00436924	0.308694	1.07468	0.290556	0.999967	5.25224	1.38431e-06	0.000699456	5.533	4.9513e-07	0.000393133	0.431126	0.66853	0.923889
Arthrobacter sp. QXT-31	4.59026	8.78504e-06	0.000469493	4.17271	5.19326e-05	0.00168796	-1.05108	0.296553	0.761665	1.77295	0.080835	0.688861	1.20847	0.232504	0.780673	-0.893478	0.378272	0.999967	4.52236	2.12661e-05	0.00187501	4.61037	1.8353e-05	0.00197881	-0.746163	0.459629	0.866663
Ketogulonicigenium vulgare	4.58833	9.23004e-06	0.000488577	4.14036	5.88565e-05	0.0017625	-1.7329	0.0871693	0.658891	2.32895	0.02295	0.510971	1.84062	0.0718674	0.621569	-0.55616	0.58197	0.999967	4.04407	0.000118084	0.00290404	3.97664	0.000172525	0.00379009	-1.69509	0.0972898	0.84844
Streptomyces sp. M56	4.56604	9.34906e-06	0.000490208	3.12858	0.00214191	0.0150485	-1.55202	0.124811	0.678504	2.063	0.0428124	0.612515	0.685611	0.496008	0.878727	-1.32551	0.194389	0.999967	3.8826	0.000221924	0.00355661	3.29631	0.00153152	0.0106639	-0.906384	0.369784	0.854223
Ornithinimicrobium sp. AMA3305	4.60106	9.56012e-06	0.00049659	3.39107	0.000958779	0.00918775	-2.06924	0.0419236	0.614278	2.22941	0.0297399	0.535507	1.93492	0.0595359	0.585869	-0.717691	0.478155	0.999967	4.43488	3.00278e-05	0.00208567	3.18522	0.0022055	0.0129375	-1.96561	0.0558233	0.84844
Bifidobacterium pseudolongum	4.56118	1.01355e-05	0.000521601	2.751	0.00677455	0.0309682	-2.3893	0.0193609	0.51182	2.53664	0.0134738	0.462944	0.251633	0.802243	0.959758	-2.31193	0.0273718	0.900193	3.22902	0.00183313	0.00943381	2.56653	0.0124089	0.0338913	-1.44407	0.155967	0.84844
Haloarcula sp. JP-L23	4.54193	1.06587e-05	0.000543497	2.82149	0.00555713	0.0273546	-1.91069	0.0598168	0.629416	2.20859	0.0302094	0.536842	0.648373	0.519998	0.884783	-1.3632	0.182336	0.999967	4.70008	1.03592e-05	0.00155612	3.84451	0.000261407	0.00455455	-1.36481	0.179412	0.84844
Peptostreptococcaceae bacterium oral taxon 929	4.52282	1.08182e-05	0.000546615	5.87878	2.11306e-08	1.06767e-05	1.49041	0.140255	0.684292	2.30025	0.0241291	0.514781	3.39041	0.00112795	0.169596	0.693658	0.492901	0.999967	3.40438	0.00114432	0.00731194	4.25779	7.46858e-05	0.00280475	1.37888	0.175062	0.84844
Frederiksenia canicola	4.51172	1.13725e-05	0.000569444	4.45011	1.66007e-05	0.000854323	0.414958	0.679342	0.906589	2.64425	0.00998646	0.396462	2.2044	0.032064	0.502969	0.103294	0.918374	0.999967	3.51255	0.000869122	0.00642365	3.76902	0.000372233	0.00548772	0.444156	0.659157	0.923597
Methanocaldococcus bathoardescens	4.49835	1.2205e-05	0.000595045	4.73704	4.86846e-06	0.000417008	0.720303	0.473548	0.82287	2.4486	0.0166072	0.476017	3.12775	0.00271753	0.243614	0.750205	0.458612	0.999967	3.6817	0.000432206	0.00458436	3.4778	0.000871596	0.00833156	0.300389	0.765328	0.948912
Mycolicibacterium phocaicum	4.51824	1.209e-05	0.000595045	4.07297	8.07082e-05	0.00217756	-0.218603	0.827545	0.955156	1.9904	0.0510717	0.644182	1.77337	0.0832707	0.633597	0.221245	0.826307	0.999967	3.77888	0.000310192	0.0040486	3.54689	0.000706922	0.00742736	-0.377841	0.707408	0.933469
Phaeobacter inhibens	4.50032	1.21372e-05	0.000595045	4.19813	4.69576e-05	0.00160117	-0.783207	0.435939	0.803668	2.22666	0.0290822	0.535507	1.97891	0.0527737	0.571792	-0.774026	0.444597	0.999967	4.02766	0.000138622	0.00297783	3.88522	0.000226494	0.00437204	-0.417056	0.678712	0.924352
Borrelia sp. CA690	4.48691	1.25994e-05	0.000608932	4.84285	2.94658e-06	0.000309002	0.635466	0.527033	0.845139	2.39267	0.0191493	0.490146	2.71674	0.0082734	0.344398	0.550532	0.585778	0.999967	4.31511	5.16049e-05	0.00221128	4.49811	2.67177e-05	0.00211238	0.359321	0.721113	0.936001
Bergeyella cardium	4.48956	1.32276e-05	0.000633786	4.29714	3.23501e-05	0.00125197	-0.561936	0.575813	0.86419	2.90062	0.00526622	0.318148	3.06113	0.00360065	0.290035	-0.12323	0.902696	0.999967	3.20369	0.00205925	0.0100013	2.91413	0.00483555	0.0197763	-0.572733	0.569808	0.902678
Pseudomonas sp. TMW 2.1634	4.46467	1.37767e-05	0.000654451	3.20564	0.00161843	0.0127532	-1.9224	0.0583026	0.629416	2.49446	0.0143641	0.462944	0.708988	0.480762	0.878727	-2.09459	0.0442125	0.999967	4.84073	7.11124e-06	0.00138649	4.58463	1.91596e-05	0.00197881	-0.86829	0.390056	0.859064
Streptomyces sp. Tu6071	4.44793	1.49203e-05	0.000702771	4.25636	3.51155e-05	0.00132498	-0.782158	0.436552	0.803668	2.60585	0.0113394	0.431776	2.09967	0.0403862	0.544213	-0.536107	0.595592	0.999967	3.00638	0.00399936	0.014332	3.19014	0.00236841	0.013337	-0.564165	0.575573	0.904483
Plantactinospora sp. BB1	4.447	1.54533e-05	0.000721758	4.19537	4.75001e-05	0.00160979	-0.222388	0.824608	0.954082	2.69665	0.00883763	0.380147	1.83834	0.0724401	0.621569	-0.668952	0.508324	0.999967	3.11514	0.00269858	0.0115553	3.44331	0.00104752	0.00891593	0.233741	0.816295	0.964624
Dichelobacter nodosus	4.44638	1.58963e-05	0.000730177	2.21821	0.0280865	0.0757789	-2.98647	0.00379685	0.265382	1.85859	0.067478	0.686629	1.0332	0.305818	0.816981	-1.19205	0.242009	0.999967	3.82755	0.000269678	0.00377549	1.93668	0.0569191	0.094451	-2.78367	0.00795586	0.746209
Lachnospiraceae bacterium GAM79	4.43392	1.58122e-05	0.000730177	4.84377	2.84653e-06	0.000304251	0.258509	0.796713	0.947156	1.90691	0.0601193	0.682795	2.43891	0.0174539	0.415781	1.02914	0.311129	0.999967	4.42613	3.66215e-05	0.00209877	4.57336	2.69844e-05	0.00211238	-0.352179	0.726424	0.937438
Unclassified Coriobacteriales Order	4.42746	1.70009e-05	0.000774516	4.27795	3.35033e-05	0.00128422	-1.05233	0.295984	0.761665	3.61303	0.000556114	0.123035	2.9208	0.00493121	0.308694	-1.12199	0.270217	0.999967	2.71175	0.00822252	0.0227183	2.87808	0.00530175	0.0206832	-0.572084	0.570244	0.902678
Pseudoalteromonas agarivorans	4.41315	1.72495e-05	0.000779454	5.96036	1.48093e-08	8.49447e-06	2.06979	0.0418699	0.614278	2.18845	0.0316633	0.540562	2.90552	0.00504189	0.308694	1.17671	0.24799	0.999967	4.34371	4.75763e-05	0.00216679	5.70436	3.36184e-07	0.000373702	1.69769	0.0967943	0.84844
Streptomyces sp. Mg1	4.41458	1.77561e-05	0.000795872	3.43295	0.000771454	0.00805967	-1.30821	0.194744	0.711533	2.01964	0.0469469	0.627802	1.5697	0.121952	0.684658	-0.833381	0.410807	0.999967	4.23799	6.04168e-05	0.00231061	3.42647	0.00102262	0.00880938	-1.01475	0.3159	0.853999
Pseudomonas sp. 7SR1	4.41316	1.85354e-05	0.000816169	2.59484	0.0105358	0.0408353	-2.18624	0.0318765	0.568838	1.5579	0.124575	0.746064	1.7387	0.0881146	0.640398	-0.543755	0.590378	0.999967	4.82989	6.30655e-06	0.00138649	2.33078	0.0226453	0.0485956	-2.22106	0.0316645	0.84844
Unclassified Ferroplasma Genus	4.40294	1.83982e-05	0.000816169	4.27242	3.44647e-05	0.00131202	-0.694276	0.489626	0.83012	2.38419	0.0204466	0.500628	2.28951	0.0263604	0.475707	-0.410949	0.683849	0.999967	3.26519	0.00187344	0.00950054	3.26556	0.00180732	0.0116173	-0.554883	0.58185	0.905325
Vagococcus sp. HDW17A	4.4001	1.86494e-05	0.000816169	4.23977	3.96747e-05	0.00142143	-0.154611	0.877538	0.970425	2.12305	0.0374633	0.580003	2.78626	0.00703484	0.340702	0.0476923	0.962258	0.999967	3.97878	0.00017059	0.00325107	3.47647	0.00087243	0.00833156	-0.22676	0.821685	0.967002
Corynebacterium mustelae	4.40572	1.91464e-05	0.000824927	3.35352	0.00104189	0.00962587	-1.18413	0.240053	0.73388	1.40667	0.164747	0.794844	1.02863	0.308793	0.816981	-0.731869	0.469575	0.999967	5.25688	1.15423e-06	0.000675804	4.24725	6.413e-05	0.00274046	-0.930428	0.357344	0.853999
Olsenella sp. GAM18	4.40302	1.90203e-05	0.000824927	3.15246	0.00197725	0.0142031	-1.98105	0.051204	0.629416	2.58552	0.0118203	0.437983	1.34051	0.186209	0.752038	-1.25835	0.217371	0.999967	3.38516	0.00112722	0.00726689	2.78825	0.00687964	0.0239729	-1.53006	0.133326	0.84844
Pseudomonas sp. DTU12.1	4.37891	1.97268e-05	0.000843395	3.3105	0.00114345	0.0101038	-0.675094	0.501665	0.836559	2.52443	0.0135687	0.462944	0.999338	0.32077	0.822722	-1.34754	0.187269	0.999967	3.19168	0.00237874	0.0107313	3.05733	0.0033086	0.0157686	0.20266	0.840357	0.97062
Marinobacter sp. es.042	4.3807	2.00097e-05	0.000848962	3.48681	0.000649123	0.00727384	-0.727388	0.469223	0.821917	2.02412	0.0464381	0.627802	1.52297	0.133658	0.691932	-0.613829	0.543668	0.999967	4.04143	0.000128457	0.00294422	3.38795	0.00114907	0.00937094	-0.472461	0.638987	0.915568
Unclassified Sulfurospirillum Genus	4.36245	2.18252e-05	0.000918975	3.98325	0.000106544	0.00247696	-0.659866	0.511335	0.840008	2.20238	0.0307611	0.536842	1.7254	0.0894312	0.641976	-0.499745	0.620674	0.999967	3.31447	0.00147692	0.00838967	3.2578	0.00175973	0.0114562	-0.442675	0.66022	0.923597
Pseudomonas asturiensis	4.35165	2.22974e-05	0.000931795	3.89308	0.000148648	0.00305994	-0.148845	0.88207	0.972352	2.32675	0.0223012	0.510971	2.78141	0.00739854	0.340702	1.4068	0.169126	0.999967	4.05585	0.000124454	0.00294422	3.18045	0.00219291	0.0129112	-0.886777	0.380132	0.854976
Bradyrhizobium guangdongense	4.36679	2.24882e-05	0.000932758	2.87883	0.00460444	0.0237701	-2.08483	0.0404435	0.613805	2.43098	0.0174732	0.476017	1.48476	0.143793	0.705752	-0.824766	0.41561	0.999967	3.68876	0.000408298	0.00444542	2.57367	0.0122274	0.0335769	-1.92428	0.060953	0.84844
Schaalia odontolytica	4.35836	2.4462e-05	0.00100007	4.39666	2.36932e-05	0.00106406	-0.464802	0.643402	0.892775	2.36994	0.0209894	0.505439	3.42774	0.00116422	0.169596	0.636136	0.529212	0.999967	3.13269	0.00240215	0.0107845	2.65316	0.00986855	0.0297629	-0.903657	0.371212	0.854976
Unclassified Alcaligenes Genus	4.33421	2.44709e-05	0.00100007	3.49522	0.000620232	0.00718176	-1.61815	0.109774	0.669727	2.12452	0.0370224	0.577559	1.67219	0.100543	0.656189	-0.341682	0.734824	0.999967	3.62024	0.000557059	0.00523662	3.02066	0.0036773	0.0168445	-1.72326	0.0920268	0.84844
Pseudomonas lundensis	4.326	2.46801e-05	0.00100126	4.77953	4.21847e-06	0.000390771	1.34616	0.182253	0.702463	2.22588	0.0287138	0.532936	2.84559	0.00618107	0.330331	1.32142	0.195733	0.999967	3.72931	0.000390979	0.00435431	3.85807	0.000248352	0.00446161	0.641577	0.524553	0.881917
Bifidobacterium pseudocatenulatum	4.32051	2.51961e-05	0.00101478	3.40898	0.000831883	0.00836096	-1.52073	0.132478	0.684292	1.88771	0.0632308	0.682795	1.34818	0.183303	0.75188	-0.892171	0.378962	0.999967	3.04536	0.00365633	0.0136761	2.58111	0.0123098	0.0337366	-1.22262	0.228133	0.850407
Glutamicibacter nicotianae	4.31768	2.55742e-05	0.0010226	3.67659	0.000326958	0.00497873	-0.48603	0.628344	0.886342	2.18274	0.0318721	0.541729	1.75167	0.0850162	0.638241	-0.299941	0.766162	0.999967	4.12941	0.000101307	0.00270703	3.68245	0.00045252	0.00605933	-0.383263	0.703413	0.932003
Bifidobacterium asteroides	4.33032	2.63539e-05	0.00104625	3.14269	0.00210853	0.0148532	-1.59135	0.115683	0.670534	2.05966	0.0439331	0.617136	0.721742	0.474156	0.87565	-1.70902	0.0971308	0.999967	3.55668	0.000650652	0.00560696	3.20889	0.00199056	0.012154	-0.843321	0.403716	0.859302
Azoarcus sp. SY39	4.33176	2.75915e-05	0.00106585	3.40673	0.000891959	0.00877435	-1.4695	0.145824	0.68919	1.42058	0.160375	0.794828	0.705835	0.483924	0.878727	-0.858716	0.396884	0.999967	4.54568	1.87293e-05	0.00187501	4.13016	9.66882e-05	0.00314756	-1.22545	0.227076	0.850407
Brevundimonas mediterranea	4.31899	2.71336e-05	0.00106585	3.4483	0.000746403	0.00791619	-1.47365	0.144707	0.686831	1.8955	0.0628493	0.682795	1.38779	0.172016	0.739503	-0.577342	0.567749	0.999967	3.30637	0.00146545	0.0083496	2.75692	0.0076235	0.025387	-1.38436	0.173392	0.84844
Burkholderia diffusa	4.31513	2.75011e-05	0.00106585	3.51181	0.00060797	0.00709894	-0.686451	0.494518	0.833791	1.03344	0.304705	0.858138	0.228814	0.819929	0.964646	-0.447632	0.657435	0.999967	4.60939	1.54961e-05	0.00179085	4.43971	3.24336e-05	0.00222551	-0.536305	0.594512	0.907026
Paracoccus jeotgali	4.32426	2.76146e-05	0.00106585	3.1971	0.00170497	0.0130706	-1.77499	0.0799034	0.658891	1.90603	0.0612796	0.682795	1.4394	0.156115	0.719372	-0.922415	0.363215	0.999967	3.65489	0.000455265	0.00471849	2.65262	0.00995826	0.029887	-1.51635	0.136748	0.84844
Serratia ficaria	4.29117	2.83551e-05	0.00108688	4.69841	5.46882e-06	0.000446996	0.134761	0.893157	0.974637	1.53679	0.12836	0.750249	2.80281	0.00671205	0.337742	1.21143	0.234602	0.999967	4.05998	0.00015866	0.00318351	3.69344	0.000480985	0.00623632	-0.945419	0.349728	0.853999
Burkholderia sp. IDO3	4.29373	2.92543e-05	0.00111367	3.24043	0.00149286	0.0119775	-1.24647	0.216419	0.726801	1.7068	0.0924471	0.705717	1.65379	0.104303	0.657875	-0.145297	0.885388	0.999967	4.11741	9.55006e-05	0.00268007	2.92674	0.00458478	0.019174	-1.39619	0.169823	0.84844
Corynebacterium ulcerans	4.29686	2.99101e-05	0.00112803	3.95617	0.000121554	0.00272418	-1.22704	0.223595	0.730653	1.82169	0.0732181	0.686629	1.35819	0.180464	0.748617	-0.714869	0.479873	0.999967	4.36455	3.70787e-05	0.00209877	4.40973	3.55864e-05	0.00224761	-0.997277	0.324209	0.853999
Pseudomonas sp. R2A2	4.28481	3.00374e-05	0.00112803	4.01589	9.56884e-05	0.00237698	0.199465	0.842432	0.961629	2.31215	0.0239717	0.514781	1.8859	0.0654418	0.60364	-0.336425	0.738747	0.999967	3.35539	0.00128771	0.00776256	3.45237	0.000968429	0.00869048	0.428795	0.670213	0.923889
Thauera sp. K11	4.29217	3.03625e-05	0.00113258	3.60368	0.000442535	0.00590913	-1.00756	0.316865	0.768522	1.76157	0.0823978	0.688861	1.3868	0.172169	0.739503	-0.180548	0.857861	0.999967	4.38713	3.40915e-05	0.0020901	4.0005	0.000152015	0.00353515	-1.08185	0.285347	0.850407
Aerococcus urinaehominis	4.27218	3.15399e-05	0.00116866	4.2931	2.94054e-05	0.00118562	0.717796	0.475084	0.82287	2.12581	0.0358819	0.57308	1.98259	0.0505029	0.571792	0.150147	0.881591	0.999967	4.77919	1.38042e-05	0.00179085	4.91802	8.94095e-06	0.00179386	0.838987	0.406117	0.859548
Labrenzia aggregata	4.26571	3.23797e-05	0.00119142	3.77072	0.000232484	0.00407617	-1.30512	0.195789	0.711533	1.74702	0.0857668	0.688861	2.23511	0.0297223	0.491565	-0.0265891	0.978953	0.999967	4.21691	8.08361e-05	0.00259993	3.34943	0.00136898	0.010118	-1.80581	0.0779507	0.84844
Pseudomonas sp. R5-89-07	4.26051	3.25829e-05	0.00119142	3.61276	0.000409316	0.00563114	-0.980099	0.330147	0.76911	2.69997	0.00840079	0.370568	2.24952	0.0281899	0.479142	-0.61785	0.541047	0.999967	3.71315	0.000377416	0.00428483	3.1998	0.00204781	0.0123046	-0.757385	0.45295	0.866663
Unclassified Gluconobacter Genus	4.26242	3.31322e-05	0.00120359	4.22664	4.41752e-05	0.00154419	-0.143936	0.885932	0.973499	2.36212	0.0211815	0.505439	1.79595	0.0789702	0.623541	-0.381166	0.705599	0.999967	3.25491	0.00176764	0.00924228	3.70053	0.000424477	0.00589811	0.136116	0.892365	0.977541
Pseudorhodoplanes sinuspersici	4.26007	3.38552e-05	0.00122187	4.3485	2.50195e-05	0.00110276	-0.754886	0.45265	0.814319	1.3453	0.182171	0.804879	1.46565	0.147451	0.708325	0.125898	0.9006	0.999967	4.98099	3.4534e-06	0.0010845	5.15013	2.18017e-06	0.000807826	-0.968543	0.33819	0.853999
Streptomyces sp. HF10	4.26316	3.45593e-05	0.00123679	3.40713	0.000879919	0.00871763	-1.27605	0.205823	0.71677	1.84054	0.0703392	0.686629	1.53222	0.131981	0.691932	-0.590462	0.559028	0.999967	3.88916	0.000207311	0.00351291	3.15616	0.00233449	0.0132264	-1.12775	0.265681	0.850407
Unclassified Clostridiaceae Family	4.24257	3.49364e-05	0.00123679	4.74775	4.51318e-06	0.00040263	0.288635	0.773647	0.941156	1.79549	0.0772747	0.686629	2.6797	0.00960144	0.346525	0.721849	0.475629	0.999967	3.50084	0.000945088	0.0067	3.52876	0.000839669	0.00815888	-0.109931	0.912976	0.982334
Unclassified Natrialbaceae Family	4.24853	3.48333e-05	0.00123679	3.31275	0.00116713	0.0102317	-1.42085	0.159451	0.695016	2.01213	0.0484017	0.632916	1.57323	0.121941	0.684658	-1.28716	0.207272	0.999967	3.87022	0.000245221	0.00373714	3.15823	0.00237734	0.0133602	-0.913971	0.365829	0.853999
Corynebacterium kroppenstedtii	4.24523	3.52971e-05	0.00124165	3.61387	0.000405718	0.0056094	-1.15632	0.251172	0.738272	2.36488	0.0203384	0.500234	2.0388	0.0456789	0.565379	-0.691004	0.494546	0.999967	3.82037	0.000261749	0.00373714	3.28243	0.0016072	0.0109471	-0.93223	0.356423	0.853999
Magnetospirillum sp. XM-1	4.24802	3.61333e-05	0.00126308	2.72693	0.00721583	0.0321359	-2.46875	0.0158047	0.473545	1.89395	0.0627469	0.682795	0.677883	0.501041	0.880636	-1.72228	0.0946726	0.999967	4.13134	8.87645e-05	0.00264754	3.31604	0.00144869	0.0103532	-1.85045	0.0711273	0.84844
Burkholderia sp. LA-2-3-30-S1-D2	4.22915	3.66622e-05	0.00127355	3.3446	0.00104118	0.00962587	-0.76523	0.446504	0.808889	2.86254	0.00551063	0.318669	2.55947	0.0136557	0.39579	0.307272	0.760627	0.999967	2.28451	0.0265075	0.0503256	1.62665	0.109278	0.154272	-1.1487	0.257031	0.850407
Pseudomonas coronafaciens	4.22966	3.6934e-05	0.00127503	5.29182	3.96234e-07	7.1041e-05	1.128	0.262868	0.741564	1.98425	0.0502174	0.644182	2.8688	0.00547191	0.308694	1.13409	0.265182	0.999967	4.25777	5.79911e-05	0.00230225	4.92988	5.31784e-06	0.00147217	0.561432	0.577418	0.904483
Kocuria rosea	4.24918	3.73906e-05	0.00128282	3.63795	0.000387024	0.00547348	-1.35548	0.179281	0.702463	2.09461	0.0406184	0.60616	1.46066	0.150972	0.711705	-0.992873	0.328221	0.999967	3.70207	0.000389578	0.00435431	3.51509	0.00079922	0.00796065	-0.983613	0.330808	0.853999
Actinobacillus porcitonsillarum	4.22938	3.78138e-05	0.00128938	4.23589	4.0152e-05	0.00142143	0.432951	0.666276	0.901312	2.31805	0.0230114	0.510971	2.87667	0.0054985	0.308694	1.16568	0.25236	0.999967	4.17418	7.40575e-05	0.00257128	3.75801	0.000348528	0.00528467	-0.149999	0.881466	0.97664
Unclassified Mycoplasma Genus	4.22369	3.84698e-05	0.00130375	3.90142	0.00014377	0.00304991	-0.0234734	0.981334	0.995544	2.43851	0.0174025	0.476017	2.16369	0.0348715	0.51396	-0.235474	0.815341	0.999967	3.26164	0.00173381	0.00916017	3.09559	0.00289644	0.01481	0.148287	0.88281	0.976799
Nitrosomonas europaea	4.22493	3.89845e-05	0.00131319	3.74822	0.000267629	0.00445661	0.186351	0.852666	0.964724	2.32901	0.0224524	0.510971	2.66361	0.0101372	0.349954	0.647923	0.521657	0.999967	4.06972	0.000108263	0.00279975	3.23779	0.00184658	0.0116406	-0.225322	0.822796	0.967647
Mesorhizobium amorphae	4.2222	3.94082e-05	0.00131946	3.49505	0.000624853	0.00720525	-1.28708	0.201972	0.712364	1.44334	0.153633	0.784837	0.925687	0.358933	0.840587	-0.756678	0.454778	0.999967	4.27393	5.49721e-05	0.00224555	3.96548	0.000183892	0.00392739	-1.03964	0.30432	0.850407
Kushneria sp. YCWA18	4.21877	3.99778e-05	0.0013226	2.59372	0.0105571	0.0408896	-1.88945	0.062646	0.629445	1.71479	0.0912096	0.703111	0.574051	0.568576	0.897668	-1.26283	0.215774	0.999967	4.16083	8.15914e-05	0.00259993	3.12048	0.00259875	0.0139839	-1.42497	0.161385	0.84844
Unclassified Collimonas Genus	4.21476	3.99357e-05	0.0013226	4.10385	6.69412e-05	0.00192622	-0.0701768	0.944237	0.984585	2.50367	0.0146739	0.462944	1.89926	0.0633902	0.601847	-0.406259	0.687256	0.999967	3.13448	0.00249265	0.0110697	3.48228	0.000902909	0.00848013	0.169122	0.866493	0.974104
Terriglobus roseus	4.22478	4.0303e-05	0.00132547	3.8111	0.000214513	0.00389629	-0.880567	0.381329	0.788066	1.4986	0.139402	0.764853	1.20648	0.233935	0.780892	-0.477262	0.636419	0.999967	4.78561	7.48373e-06	0.00138649	4.63665	1.54804e-05	0.00197881	-0.734241	0.466787	0.867693
Unclassified Yersinia Genus	4.20603	4.09975e-05	0.00134038	3.49968	0.000621973	0.00718695	-1.19228	0.23686	0.731777	2.29417	0.0250633	0.516668	1.75237	0.0857567	0.638241	-0.980586	0.334153	0.999967	3.60833	0.000593183	0.00539157	3.21282	0.00199492	0.012154	-0.760522	0.451093	0.866663
Halobacterium hubeiense	4.20018	4.23778e-05	0.0013774	4.61965	8.62072e-06	0.000591531	0.512596	0.609721	0.880046	1.78979	0.0779151	0.686629	1.88814	0.0650339	0.60364	0.537746	0.594473	0.999967	3.69382	0.000436853	0.00460831	4.24129	6.98391e-05	0.00274953	0.238802	0.812394	0.962337
Aeromonas sp. ASNIH5	4.18132	4.47239e-05	0.00144424	5.42199	2.2785e-07	5.06555e-05	1.3533	0.17997	0.702463	2.55223	0.0127497	0.462944	3.77574	0.000382972	0.106428	1.36562	0.181581	0.999967	2.76422	0.00744579	0.021266	3.4053	0.00111897	0.00922734	0.579076	0.565559	0.902678
Marmoricola scoriae	4.20001	4.4954e-05	0.00144424	2.61552	0.00994227	0.0393864	-2.03871	0.0449571	0.614278	1.24382	0.217915	0.824165	0.673267	0.504082	0.880636	-0.717498	0.478273	0.999967	4.80249	6.99393e-06	0.00138649	3.5324	0.000723408	0.00753414	-1.92893	0.0603565	0.84844
Natronococcus occultus	4.17552	4.64205e-05	0.00148279	2.68878	0.00795308	0.0341866	-2.59058	0.0114812	0.447225	2.10718	0.0386153	0.594527	0.639523	0.525352	0.884817	-1.689	0.100943	0.999967	3.16468	0.00234316	0.01064	2.59683	0.0120245	0.0332696	-1.94454	0.0583903	0.84844
Paracoccus denitrificans	4.17555	4.70961e-05	0.00149577	3.95884	0.000115639	0.00261269	-0.804944	0.423363	0.799644	1.94923	0.0555369	0.664833	2.09807	0.0409212	0.544324	0.417348	0.679211	0.999967	3.61531	0.000542202	0.00519579	3.29658	0.00159743	0.0109207	-1.1662	0.249963	0.850407
Halomonas sp. PA16-9	4.16905	4.74503e-05	0.00149846	3.49085	0.000648764	0.00727384	-1.02728	0.307548	0.767194	2.7008	0.00889152	0.380147	2.22179	0.031298	0.502969	-0.445291	0.659108	0.999967	2.28971	0.0257583	0.0493841	2.00895	0.0486906	0.0843323	-0.933431	0.355809	0.853999
Mycolicibacterium phlei	4.17708	4.78472e-05	0.00150246	3.34341	0.00104433	0.00962587	-1.41649	0.160719	0.695016	1.88413	0.0641064	0.685199	1.11051	0.271605	0.801724	-1.33937	0.189887	0.999967	4.19318	6.95611e-05	0.00244763	3.87193	0.000239385	0.00442702	-0.943702	0.350595	0.853999
Arcobacter ellisii	4.16867	4.9122e-05	0.00153382	5.07901	1.22184e-06	0.000157677	1.20846	0.230618	0.730653	2.57616	0.0120668	0.444153	2.91606	0.00523688	0.308694	0.665016	0.510805	0.999967	3.57797	0.000589767	0.00539157	4.36938	4.11251e-05	0.00232332	1.00434	0.320832	0.853999
Gemella haemolysans	4.1556	5.00893e-05	0.00155529	6.09281	8.50981e-09	5.91219e-06	2.32876	0.0225321	0.538151	2.41929	0.0179415	0.482317	4.00544	0.000186399	0.0647503	1.69766	0.0992776	0.999967	3.07329	0.00299067	0.0121762	4.15603	9.54985e-05	0.00314071	1.57573	0.122417	0.84844
Taylorella asinigenitalis	4.14207	5.21705e-05	0.00161091	5.09692	9.84958e-07	0.00013686	1.48857	0.14074	0.684292	3.50881	0.000704276	0.134707	3.83763	0.00028181	0.0921352	0.818454	0.419151	0.999967	2.43688	0.0174938	0.0375408	3.19657	0.00212283	0.0126298	1.23427	0.223806	0.850407
Phreatobacter cathodiphilus	4.14573	5.46214e-05	0.00167727	3.36672	0.000986629	0.00934859	-1.51658	0.133521	0.684292	1.58667	0.117456	0.73243	1.09902	0.276886	0.803643	-0.732666	0.469095	0.999967	4.14257	8.38919e-05	0.00259993	3.64568	0.000501449	0.00633422	-1.32163	0.193279	0.84844
Thiobacillus denitrificans	4.14906	5.56218e-05	0.0016986	2.99972	0.00322896	0.0195243	-1.71019	0.0913104	0.666789	1.84065	0.0700882	0.686629	1.03698	0.304583	0.816981	-1.35258	0.185671	0.999967	4.09783	9.79546e-05	0.00268007	3.34243	0.00132288	0.00994938	-1.14824	0.257217	0.850407
Heliorestis convoluta	4.11949	5.73642e-05	0.00172191	3.32719	0.00108877	0.00987743	-1.29043	0.200813	0.712364	2.50019	0.0148638	0.462944	1.60445	0.114034	0.67211	-1.37385	0.179036	0.999967	2.94266	0.004685	0.0158583	2.69413	0.00920677	0.028484	-0.573077	0.569577	0.902678
Rhodococcus coprophilus	4.13332	5.72063e-05	0.00172191	3.85862	0.000176728	0.00342248	-0.404743	0.686803	0.907395	1.45247	0.1515	0.783495	1.62364	0.111347	0.667763	0.303381	0.763563	0.999967	4.56402	1.78882e-05	0.00184116	4.2442	6.49122e-05	0.00274046	-0.653058	0.517196	0.87893
Ruminococcus sp. JE7A12	4.11773	5.73589e-05	0.00172191	4.45259	1.52026e-05	0.000818933	0.0544835	0.956693	0.986962	3.32403	0.00127972	0.192234	3.03381	0.00325128	0.26971	-0.498556	0.621502	0.999967	3.00217	0.00372909	0.0137967	3.4535	0.00102126	0.00880938	0.344311	0.732291	0.938453
Unclassified Staphylococcaceae Family	4.12372	5.76242e-05	0.00172191	4.66386	6.69748e-06	0.000507226	0.505423	0.614725	0.883154	1.64748	0.103966	0.705717	2.14724	0.0362896	0.521182	0.690066	0.495128	0.999967	4.07307	0.000112883	0.00285183	4.45072	3.37545e-05	0.00224761	0.0498336	0.960486	0.99133
Blautia producta	-4.12191	5.84312e-05	0.00172891	-3.31817	0.001214	0.0104611	-0.214274	0.830907	0.956357	-2.79203	0.00681153	0.326366	-1.2719	0.209779	0.773735	1.10096	0.279127	0.999967	-2.72008	0.00805686	0.0224266	-2.95001	0.00434911	0.0186084	-0.838849	0.406194	0.859548
Paracoccus sp. AK26	4.13136	5.84806e-05	0.00172891	3.42291	0.000836133	0.00838849	-0.98773	0.326419	0.768543	2.90316	0.00492048	0.308178	2.40307	0.0202244	0.435687	-0.315169	0.75468	0.999967	3.16371	0.00220093	0.010358	2.56118	0.0125287	0.0340344	-0.952181	0.346327	0.853999
Spiroplasma corruscae	4.11075	5.8826e-05	0.00172992	5.06277	1.09702e-06	0.000148713	1.3122	0.193402	0.710364	1.64632	0.103266	0.705717	2.76993	0.00733382	0.340702	1.73474	0.0924117	0.999967	3.87797	0.000257093	0.00373714	4.2546	7.25587e-05	0.0027622	0.329512	0.743368	0.94591
Ignavibacterium album	4.11272	5.92559e-05	0.00173339	3.15152	0.00196726	0.0142031	-0.554042	0.581177	0.865686	2.50748	0.0143887	0.462944	1.82222	0.0736414	0.621569	-0.703308	0.48695	0.999967	3.37283	0.00122552	0.00758848	2.74753	0.00763911	0.025387	-0.211295	0.833655	0.968659
Chitinimonas sp. R3-44	4.11901	6.0632e-05	0.00176436	3.24378	0.00148978	0.0119775	-1.41772	0.160359	0.695016	1.66865	0.100087	0.705717	1.49932	0.140271	0.698214	-0.35045	0.728298	0.999967	4.29817	4.76024e-05	0.00216679	3.43046	0.00100128	0.00875633	-1.42514	0.161335	0.84844
Ensifer alkalisoli	4.11812	6.12597e-05	0.00177334	3.43142	0.000779254	0.00811073	-1.40485	0.16414	0.695016	2.22848	0.0296712	0.535507	1.97708	0.0534284	0.574292	-0.536525	0.595307	0.999967	3.65438	0.000459603	0.00471849	3.04411	0.00332363	0.0158157	-1.31637	0.195023	0.84844
Tatlockia micdadei	4.09604	6.25875e-05	0.00180239	2.31903	0.0217973	0.0644967	-1.07766	0.284596	0.755385	1.66302	0.0996584	0.705717	0.609453	0.544568	0.889179	-0.779322	0.441516	0.999967	4.32717	4.65644e-05	0.00216679	2.91561	0.00472932	0.0196243	-0.785987	0.436185	0.866525
Adlercreutzia equolifaciens	4.09883	6.33578e-05	0.00181517	3.42852	0.000766734	0.00802544	-1.8135	0.0737021	0.653385	3.47539	0.000876174	0.139136	2.19432	0.0316301	0.502969	-2.73923	0.00998164	0.753473	2.79428	0.00659972	0.0195427	2.80159	0.0067013	0.0236445	-0.543526	0.589575	0.906712
Planctomycetes bacterium Pan258	4.09926	6.41049e-05	0.00182715	3.70739	0.000311025	0.0047974	0.0545664	0.956627	0.986962	1.31044	0.194651	0.814087	1.24424	0.219519	0.774009	0.456795	0.650904	0.999967	4.54527	1.94763e-05	0.00187501	4.15375	8.96139e-05	0.00303704	-0.199574	0.842755	0.97062
Corynebacterium imitans	4.08122	6.69594e-05	0.00188477	3.12896	0.00213408	0.0150142	-0.636164	0.526581	0.845139	1.81614	0.073642	0.686629	1.65716	0.103763	0.657417	-0.323127	0.748701	0.999967	3.46449	0.000961148	0.0067421	2.59787	0.0114602	0.0323494	-0.543868	0.589341	0.906712
Unclassified Corynebacterium Genus	4.09628	6.70603e-05	0.00188477	3.31074	0.001197	0.0103952	-1.34817	0.181608	0.702463	1.87376	0.0657	0.685924	1.37004	0.177202	0.74484	-0.785622	0.437868	0.999967	3.95647	0.000162269	0.0031869	3.46789	0.00089291	0.00844013	-1.11075	0.272849	0.850407
Unclassified Desulfobacteraceae Family	4.0795	6.71437e-05	0.00188477	4.55988	9.98807e-06	0.000623749	0.67991	0.498627	0.834957	2.37762	0.0196449	0.496301	2.44202	0.0168646	0.413573	0.217226	0.829412	0.999967	3.85001	0.0002535	0.00373714	4.33338	4.981e-05	0.00251676	0.656358	0.515091	0.87893
Sulfurimonas autotrophica	4.07222	6.87977e-05	0.0019215	3.99638	9.96993e-05	0.00242279	0.354031	0.724296	0.924544	2.28261	0.0255222	0.516668	1.96875	0.0536644	0.574695	-0.402045	0.690324	0.999967	3.7604	0.000379491	0.00428483	3.87442	0.000240252	0.00442702	0.809272	0.422814	0.864168
Burkholderiales bacterium YL45	4.07148	7.23563e-05	0.00201078	4.55444	1.11772e-05	0.000682667	-0.086124	0.931594	0.981867	2.39396	0.0198476	0.499154	1.84874	0.0706324	0.619203	-0.484154	0.631574	0.999967	2.88003	0.00512684	0.0167352	4.04761	0.000135676	0.00351612	0.250121	0.803685	0.960217
Aeromonas sp. ASNIH4	4.06244	7.28969e-05	0.00201573	3.50832	0.000603502	0.00709408	0.0394234	0.968656	0.989996	2.26423	0.0270872	0.522336	1.7906	0.0800448	0.62525	-0.221337	0.826236	0.999967	2.77886	0.00726607	0.0209031	2.56073	0.0129923	0.0346869	0.231214	0.818245	0.965769
Aerococcus sanguinicola	4.05557	7.49221e-05	0.00201719	3.45262	0.000728476	0.00786189	-0.942675	0.348834	0.777135	2.67613	0.0095227	0.391571	1.99008	0.0526074	0.571792	-0.520188	0.606513	0.999967	2.75505	0.0077521	0.0218191	2.54258	0.0136661	0.0356187	-0.781128	0.439007	0.866663
Corynebacterium halotolerans	4.0679	7.49267e-05	0.00201719	3.19517	0.00175346	0.0132235	-1.34868	0.181445	0.702463	1.34489	0.182898	0.806145	0.955142	0.34426	0.835526	-0.374285	0.710661	0.999967	4.56831	1.73859e-05	0.00182323	3.97863	0.000165951	0.00369617	-1.33994	0.187304	0.84844
Gordonia terrae	4.06093	7.38868e-05	0.00201719	3.53221	0.000554412	0.00669874	-1.18485	0.239767	0.73388	1.8844	0.0637029	0.684836	1.33274	0.188689	0.752038	-0.800975	0.429053	0.999967	3.46604	0.000899446	0.00653328	3.32418	0.00145109	0.0103532	-0.862559	0.393165	0.859064
Leptotrichia trevisanii	4.0509	7.50023e-05	0.00201719	3.28843	0.00125601	0.0106742	-0.379264	0.705549	0.91664	1.83343	0.0707032	0.686629	0.910815	0.366367	0.846104	-0.655214	0.517013	0.999967	3.96284	0.00017587	0.00330232	3.81874	0.000286979	0.00472996	0.0629166	0.950124	0.988541
Pseudomonas sp. M30-35	4.05366	7.51276e-05	0.00201719	4.15742	5.31969e-05	0.00169924	-0.00390449	0.996895	0.998692	1.94385	0.055622	0.664833	2.39879	0.0191936	0.430953	0.154724	0.87801	0.999967	4.1477	8.39128e-05	0.00259993	3.9451	0.000183418	0.00392739	-0.116433	0.907851	0.982106
Xanthomonas citri	4.06808	7.37462e-05	0.00201719	2.658	0.00884042	0.0368201	-2.11283	0.0378989	0.607009	2.44024	0.0172215	0.476017	0.992107	0.325992	0.825531	-1.36155	0.182849	0.999967	3.76021	0.000317987	0.00405361	3.06309	0.0030835	0.0153843	-1.63768	0.108786	0.84844
Unclassified Anaplasma Genus	4.0413	7.88875e-05	0.00210796	3.1196	0.00218794	0.0151849	-1.33954	0.184388	0.702463	1.78837	0.0782276	0.687547	1.07814	0.285744	0.808654	-1.05252	0.300446	0.999967	3.84025	0.000271069	0.00377754	3.30146	0.0015172	0.0106204	-0.923237	0.361035	0.853999
Orrella dioscoreae	4.04026	8.03787e-05	0.00213754	3.73511	0.00027225	0.00449683	-0.785405	0.434658	0.803668	1.98153	0.0509892	0.644182	1.42194	0.161573	0.72822	-0.208347	0.836278	0.999967	3.67148	0.000435107	0.00460633	3.87578	0.000238489	0.00442702	-0.802998	0.426392	0.865239
Unclassified Chlorobiaceae Family	4.03562	8.25975e-05	0.00218608	2.94876	0.00371088	0.0211322	-1.94635	0.0553096	0.629416	1.66553	0.100303	0.705717	1.4024	0.167096	0.733005	-0.553591	0.583707	0.999967	3.59165	0.000591453	0.00539157	2.61345	0.0112263	0.0319153	-1.90723	0.0631851	0.84844
Candidatus Pantoea carbekii	4.02545	8.33887e-05	0.00219656	4.458	1.62125e-05	0.00084214	0.591842	0.555713	0.858436	2.5466	0.0128846	0.462944	2.52902	0.0145546	0.399169	0.697626	0.49045	0.999967	2.784	0.00691427	0.0201836	3.2828	0.0016458	0.0110877	0.164345	0.87023	0.97528
Pseudarthrobacter sp. NIBRBAC000502771	4.02315	8.39893e-05	0.00220195	3.37896	0.000932576	0.00904383	-0.811907	0.419381	0.799355	2.49142	0.0150813	0.463105	1.08333	0.283482	0.808654	-1.70443	0.0979938	0.999967	2.72247	0.00839947	0.0230158	3.01996	0.00360136	0.0167081	0.259745	0.7963	0.957559
Francisella sp. FSC1006	4.02177	8.46475e-05	0.00220878	4.60302	8.95465e-06	0.000595885	1.26451	0.209911	0.718884	1.67639	0.0978948	0.705717	2.5162	0.0147229	0.399169	1.43103	0.162116	0.999967	4.18011	8.03488e-05	0.00259993	4.2772	5.77268e-05	0.00262988	0.675524	0.50296	0.874935
Pantoea sp. PSNIH1	4.02334	8.54963e-05	0.00222051	3.45176	0.000726331	0.00786189	-1.73046	0.0876072	0.658891	1.56883	0.120899	0.742979	2.11381	0.0388591	0.536362	0.171042	0.865268	0.999967	3.63798	0.000498367	0.00502708	2.64939	0.00995026	0.029887	-2.18257	0.034576	0.84844
Bradyrhizobium sp. ORS 3257	4.01543	8.67495e-05	0.00222191	2.63558	0.00937644	0.0380674	-1.06438	0.290525	0.756647	1.90907	0.0603352	0.682795	1.69942	0.0948533	0.650858	-0.463703	0.645999	0.999967	3.87857	0.000226242	0.00358306	2.30962	0.0238223	0.0503468	-0.958988	0.342926	0.853999
Psychrobacter sp. P11G5	4.0135	8.62081e-05	0.00222191	3.69286	0.000299734	0.00471932	-0.402152	0.688701	0.907395	3.18367	0.00200613	0.210603	2.58751	0.0120833	0.383764	-0.0646522	0.948853	0.999967	2.37343	0.0208482	0.0423673	2.2706	0.0271157	0.0553061	-0.464208	0.644841	0.91855
Unclassified Methylacidiphilum Genus	4.01316	8.6494e-05	0.00222191	5.42004	1.99051e-07	4.75466e-05	1.09866	0.275386	0.750784	2.52682	0.0134543	0.462944	3.98177	0.000148961	0.0551949	1.27903	0.210083	0.999967	3.36455	0.00126102	0.00769345	4.05521	0.000138598	0.00351612	0.348409	0.729233	0.937907
Unclassified Tumebacillus Genus	4.01805	8.80889e-05	0.00224586	3.56657	0.000485091	0.00625873	-0.469255	0.640231	0.892775	1.66886	0.100054	0.705717	1.97731	0.0528659	0.571792	0.00943761	0.992529	0.999967	3.63143	0.000520353	0.0051188	2.9358	0.00455359	0.0190866	-0.560847	0.577813	0.904483
Unclassified Pseudoalteromonas Genus	4.00576	8.92634e-05	0.00226542	2.68709	0.00800367	0.0343244	-1.28761	0.201791	0.712364	2.32442	0.0229828	0.510971	1.23492	0.222205	0.775277	-1.14567	0.260426	0.999967	3.25578	0.00188438	0.00952993	2.56456	0.0127057	0.0342478	-0.768037	0.446663	0.866663
Nitratireductor sp. OM-1	4.01417	9.06714e-05	0.00228431	3.09216	0.00241033	0.0161017	-1.25832	0.21213	0.721184	1.84421	0.0695379	0.686629	1.4748	0.147013	0.708002	0.0260626	0.979369	0.999967	3.42398	0.00101224	0.00691156	2.68464	0.00915345	0.0284058	-1.43126	0.159583	0.84844
Variovorax sp. WDL1	4.02375	9.08301e-05	0.00228431	3.37107	0.000974802	0.00927731	-1.58366	0.117425	0.67213	0.754321	0.453437	0.894703	0.748858	0.457406	0.870512	-0.215522	0.830728	0.999967	5.15087	1.88617e-06	0.000783163	4.69015	1.29704e-05	0.00197881	-1.71218	0.0940673	0.84844
Pseudomonas lurida	4.0043	9.27292e-05	0.00232157	3.04708	0.00278714	0.0176233	-1.02133	0.31034	0.767194	2.41451	0.0183564	0.482317	2.91415	0.00498866	0.308694	0.335792	0.739219	0.999967	2.80159	0.00637591	0.0191449	1.52425	0.13193	0.178933	-1.3533	0.183031	0.84844
Campylobacter hominis	3.99683	9.31971e-05	0.00232282	4.74557	4.56381e-06	0.00040263	0.803142	0.424397	0.800067	1.67575	0.098361	0.705717	2.97024	0.00423272	0.308694	0.994864	0.327266	0.999967	3.62894	0.000539451	0.00518093	3.56871	0.000667752	0.00717866	0.126741	0.899736	0.980119
Acidipropionibacterium acidipropionici	4.00513	9.46402e-05	0.00233782	3.62821	0.000390183	0.00550387	-1.58802	0.116434	0.670809	1.34044	0.184908	0.807334	1.44242	0.15504	0.719292	-0.260688	0.796003	0.999967	4.79579	7.17394e-06	0.00138649	4.51147	2.47092e-05	0.00208081	-1.6593	0.104333	0.84844
Paraburkholderia sp. Msb3	3.99476	9.46339e-05	0.00233782	3.26253	0.00135797	0.0113157	-1.43387	0.15571	0.695016	1.56233	0.122743	0.744815	0.524254	0.602219	0.903166	-1.23407	0.226164	0.999967	4.23171	6.56833e-05	0.00240176	4.3351	5.2001e-05	0.00255248	-0.866799	0.390863	0.859064
Burkholderia sp. BDU8	3.99918	9.66681e-05	0.00236688	2.67879	0.00831077	0.0351799	-2.03808	0.0450218	0.614278	1.36339	0.177449	0.804879	0.95562	0.344473	0.835526	-0.234764	0.815887	0.999967	3.95437	0.000163923	0.00320803	2.91323	0.0048223	0.0197763	-2.39747	0.0209236	0.842903
Plantibacter sp. M259	3.99661	9.62814e-05	0.00236688	3.00327	0.00324709	0.0195358	-0.804818	0.423436	0.799644	2.10218	0.0393964	0.599185	1.38502	0.172999	0.739637	-0.374788	0.710291	0.999967	3.81298	0.000274359	0.00380351	3.1412	0.00244587	0.0135883	-0.711511	0.48061	0.870788
Geobacillus stearothermophilus	3.99046	9.93491e-05	0.00241524	3.50639	0.000605001	0.00709408	-1.35733	0.178693	0.702463	1.78026	0.0798504	0.688861	1.3063	0.197695	0.761212	-0.622431	0.538069	0.999967	3.73217	0.000357757	0.00423953	3.64706	0.000529077	0.0064841	-1.20708	0.234	0.850407
Microbacterium sp. 10M-3C3	3.98431	9.98097e-05	0.00241524	3.92149	0.000137508	0.0029395	0.0351215	0.972075	0.991338	1.71665	0.0906761	0.701919	1.49034	0.142611	0.703022	-0.218883	0.828131	0.999967	3.5095	0.000769628	0.00610605	3.72829	0.000392364	0.00563193	0.211983	0.833122	0.968626
Rhodococcus sp. PBTS 1	3.99088	9.99471e-05	0.00241524	3.25624	0.00143047	0.0116577	-1.33132	0.187063	0.704619	1.07283	0.287403	0.854248	0.705445	0.483943	0.878727	-0.847495	0.403014	0.999967	4.3064	4.75252e-05	0.00216679	3.85865	0.000249211	0.00446161	-1.05847	0.295752	0.850407
Miniimonas sp. S16	3.98447	0.000103732	0.00249585	3.04274	0.00281705	0.0177519	-1.59274	0.115369	0.670534	1.73633	0.0875703	0.693927	0.946262	0.348756	0.835526	-1.4462	0.157845	0.999967	3.97923	0.00014901	0.00305609	3.53998	0.000708504	0.00742993	-1.04432	0.302172	0.850407
Gottschalkia acidurici	3.95992	0.000107994	0.00250096	4.75911	4.39026e-06	0.000400017	0.886421	0.378187	0.78688	2.42619	0.0180792	0.482317	2.26574	0.0272713	0.476273	-0.182961	0.855983	0.999967	3.09114	0.00298771	0.0121762	4.05181	0.000147348	0.00351612	1.28432	0.205906	0.850407
Methylobacterium sp. 17Sr1-43	3.96856	0.000106352	0.00250096	3.51831	0.000580382	0.00693713	-1.1672	0.24678	0.736671	1.30041	0.197293	0.814087	1.41866	0.1624	0.72822	0.505504	0.61667	0.999967	3.98139	0.000153067	0.00310491	3.5638	0.000684495	0.00728565	-1.85648	0.0702454	0.84844
Pseudomonas sp. A214	3.96233	0.000106071	0.00250096	3.79319	0.000208242	0.00379505	-0.589104	0.557538	0.859213	2.42866	0.0174746	0.476017	1.59417	0.115901	0.672619	-0.994865	0.327266	0.999967	3.84523	0.000251181	0.00373714	4.30245	5.76254e-05	0.00262988	0.0131278	0.989587	0.996415
Ruminococcus champanellensis	3.96247	0.000106705	0.00250096	2.95239	0.00360487	0.0208449	-1.754	0.0834613	0.658891	1.8663	0.0662271	0.685924	1.39799	0.16634	0.731421	-1.02563	0.312755	0.999967	3.60751	0.000562333	0.00525285	2.73075	0.00809765	0.0261972	-1.41199	0.165148	0.84844
Sedimentitalea sp. W43	3.97209	0.00010584	0.00250096	3.37267	0.000966848	0.00923396	-0.874518	0.384591	0.78843	1.70372	0.0939181	0.705717	1.52901	0.133176	0.691932	-0.158577	0.874999	0.999967	3.14429	0.0025072	0.01107	2.68747	0.00916977	0.0284248	-0.958853	0.342993	0.853999
Streptococcus canis	3.958	0.000107763	0.00250096	3.63738	0.000374909	0.00541233	0.25547	0.799051	0.947429	2.0211	0.0464145	0.627802	2.44186	0.0175466	0.415781	0.674318	0.504952	0.999967	3.24596	0.0018288	0.00943381	2.65441	0.00992026	0.0298521	-0.23274	0.817068	0.965151
Tistrella mobilis	3.96165	0.00010791	0.00250096	2.45452	0.0153568	0.0520447	-1.84769	0.0685389	0.639159	1.81805	0.0734359	0.686629	0.904399	0.370211	0.846895	-1.20495	0.237059	0.999967	4.05046	0.000125806	0.00294422	2.95728	0.00420756	0.0183273	-1.41722	0.163624	0.84844
Tuwongella immobilis	3.96994	0.000105931	0.00250096	4.72227	4.98841e-06	0.000417008	-0.1732	0.862955	0.966217	1.31069	0.193873	0.814087	1.15516	0.252613	0.792941	-0.145858	0.884948	0.999967	4.34163	4.19629e-05	0.00212211	5.57249	6.90928e-07	0.000426686	-0.112574	0.910892	0.982334
Unclassified Schaalia Genus	3.97234	0.000107925	0.00250096	3.92992	0.000134049	0.00291032	-0.620369	0.53687	0.851055	2.41205	0.0187235	0.482317	3.14208	0.0026208	0.239376	0.161508	0.872709	0.999967	2.66386	0.00932462	0.0244348	2.21346	0.0300357	0.0594444	-0.81763	0.418076	0.862018
Neisseria brasiliensis	3.9578	0.000109401	0.00252228	4.36943	2.31093e-05	0.0010615	-0.034603	0.972487	0.991395	2.02323	0.0473278	0.627802	2.67181	0.0100747	0.349954	0.222326	0.825473	0.999967	2.8607	0.00573454	0.0180071	2.91748	0.00490717	0.0199584	-0.199435	0.842862	0.97062
Pseudomonas xanthomarina	3.95448	0.000109822	0.00252228	3.55285	0.000507033	0.00644872	-0.442368	0.659479	0.900002	1.3913	0.168027	0.795814	1.92773	0.0590911	0.585869	0.44681	0.658021	0.999967	3.8473	0.00026391	0.00373714	3.10463	0.00281554	0.014583	-0.822623	0.415261	0.862018
Leisingera methylohalidivorans	3.96005	0.000110496	0.0025273	1.62019	0.107473	0.189031	-2.66254	0.00946123	0.414059	1.37231	0.174132	0.797879	0.907794	0.367986	0.846895	-0.412291	0.682875	0.999967	4.08619	0.000104704	0.00273214	1.76262	0.0822141	0.124542	-2.88729	0.00605831	0.746209
Aquitalea sp. USM4	3.9576	0.000112015	0.00254114	3.29275	0.00126661	0.0107069	-0.520859	0.60398	0.879045	2.20135	0.0308551	0.536842	2.95835	0.00456705	0.308694	0.776163	0.443352	0.999967	3.08368	0.00281053	0.0118161	1.8761	0.0646951	0.104014	-1.09882	0.277962	0.850407
Unclassified Coriobacteriaceae Family	3.95583	0.000111837	0.00254114	3.99162	0.000107403	0.00247696	0.0958415	0.923899	0.981027	2.86643	0.00547928	0.318669	2.43761	0.0183975	0.419072	-0.0412353	0.967365	0.999967	2.55771	0.012564	0.0301124	2.83189	0.00601724	0.0221043	0.139236	0.889914	0.977358
Mycobacterium haemophilum	3.95393	0.000114217	0.00258056	2.39562	0.0180519	0.0578617	-1.61168	0.111178	0.670534	1.50783	0.135672	0.760391	0.785575	0.436107	0.867522	-0.526768	0.601987	0.999967	4.11845	9.06039e-05	0.00264754	2.86901	0.00541138	0.0208293	-1.55865	0.12641	0.84844
Arcobacter sp. L	3.93762	0.0001181	0.00264677	3.95305	0.000118217	0.00266013	0.398159	0.691629	0.908067	1.85124	0.0679243	0.686629	2.38204	0.0203824	0.435713	0.529652	0.600009	0.999967	3.45433	0.000889844	0.00649803	3.11058	0.00267981	0.0141469	0.0479076	0.962012	0.99133
Parolsenella catena	3.94069	0.000117813	0.00264677	3.48061	0.000665894	0.00741691	-1.0345	0.304182	0.766036	2.97291	0.00398089	0.283664	2.26454	0.0275179	0.477952	-0.713812	0.480517	0.999967	2.62687	0.0104363	0.0264863	2.50203	0.0146618	0.0371763	-0.78467	0.436949	0.866525
Arcanobacterium haemolyticum	3.93119	0.000121357	0.00269802	4.04733	7.89634e-05	0.00215667	-0.641979	0.522818	0.843808	2.25253	0.0274312	0.522559	2.08227	0.0413021	0.544324	-0.662596	0.512334	0.999967	2.78117	0.00698723	0.0203006	2.93016	0.00493828	0.0200343	-0.357245	0.722656	0.936252
Gemmobacter sp. HYN0069	3.94827	0.000121076	0.00269802	4.18053	4.91356e-05	0.00164515	-1.00797	0.316668	0.768522	1.57675	0.119632	0.739615	2.33558	0.0233668	0.461695	0.652416	0.518792	0.999967	3.9809	0.000148028	0.00304718	3.82498	0.000287644	0.00472996	-1.56161	0.125709	0.84844
Deinococcus gobiensis	3.93711	0.000122216	0.00270383	3.52438	0.000584792	0.00694793	-0.806226	0.422628	0.799644	1.74738	0.0852984	0.688861	1.52222	0.13446	0.691932	-0.266546	0.791529	0.999967	3.77811	0.000302364	0.00399178	3.50075	0.000800648	0.00796065	-0.772921	0.443797	0.866663
Halomonas meridiana	3.9291	0.000124443	0.00270383	4.16094	5.36112e-05	0.00170269	-0.206787	0.836729	0.959468	1.49693	0.139289	0.764853	1.53474	0.130008	0.691932	-0.23085	0.818901	0.999967	3.81126	0.00028013	0.0038297	4.07284	0.000121419	0.00337423	-0.0901993	0.928548	0.984335
Pseudomonas sp. MPC6	3.92161	0.000125024	0.00270383	3.99596	9.65992e-05	0.00237698	-0.612423	0.542086	0.853074	2.04956	0.0443644	0.617988	2.45435	0.0168788	0.413573	0.0445555	0.964738	0.999967	3.34794	0.00127025	0.00770001	3.12615	0.00263217	0.0140534	-0.789212	0.434318	0.866525
Pyricularia grisea	3.9287	0.000124867	0.00270383	3.57121	0.000485697	0.00625873	-0.48087	0.63199	0.889266	1.62142	0.108752	0.711359	1.33078	0.188563	0.752038	-0.0842129	0.933412	0.999967	3.90113	0.000196754	0.00345073	3.72923	0.000380677	0.0055679	-0.481024	0.632938	0.913924
Rhodococcus sp. WB9	3.93046	0.000124641	0.00270383	2.72418	0.00723384	0.0321388	-2.04119	0.0447036	0.614278	2.13932	0.0364463	0.577559	0.1737	0.862786	0.96983	-2.43229	0.020776	0.85056	4.07083	0.000109073	0.00279975	4.22356	7.14375e-05	0.00274953	-0.662343	0.511286	0.878885
Sphingopyxis sp. MG	3.92068	0.000124071	0.00270383	2.80753	0.005645	0.0275944	-1.24342	0.217537	0.728351	2.20499	0.0307019	0.536842	0.706991	0.482766	0.878727	-1.35111	0.186137	0.999967	2.60581	0.0116753	0.0286116	2.5245	0.0143229	0.0365475	-0.530739	0.598331	0.908109
Unclassified Actinobacteria Phylum	3.92908	0.000122866	0.00270383	3.1693	0.00184796	0.013547	-1.59653	0.114521	0.670534	2.79437	0.00658364	0.326366	2.04131	0.0454228	0.565379	-1.04318	0.304683	0.999967	2.64779	0.00980957	0.0253353	2.225	0.0292964	0.0583408	-1.22549	0.227061	0.850407
Unclassified Dermabacter Genus	3.91872	0.000125823	0.00271057	3.97919	0.000105429	0.00247696	-0.221501	0.825296	0.954082	2.28525	0.0247907	0.516056	2.18101	0.0332956	0.507835	0.112706	0.910968	0.999967	2.80116	0.00659478	0.0195427	2.89632	0.00518704	0.0205197	-0.37287	0.711077	0.93476
Martelella sp. AD-3	3.93095	0.00012705	0.00272642	2.77737	0.0062549	0.0293877	-1.69126	0.0948836	0.66789	1.34501	0.183637	0.807016	1.14713	0.257228	0.79408	-0.560814	0.578831	0.999967	4.08232	0.000104292	0.00273214	2.99738	0.00376708	0.0169947	-1.6056	0.115682	0.84844
Pantoea sp. SO10	3.90969	0.000131427	0.0028095	3.11888	0.00220455	0.0152135	-0.499641	0.618771	0.884342	1.09239	0.278015	0.854248	1.96458	0.0545148	0.576183	0.99727	0.326116	0.999967	4.94637	3.98575e-06	0.00110764	3.23422	0.00186226	0.01166	-1.27173	0.210304	0.850407
Plantibacter sp. PA-3-X8	3.90885	0.000133	0.00282343	3.25852	0.00139203	0.0114962	-1.2884	0.201516	0.712364	2.15819	0.0339116	0.554355	1.3483	0.183003	0.751204	-0.774676	0.444218	0.999967	3.1396	0.00239722	0.0107845	2.92675	0.00462854	0.0193134	-1.03003	0.308753	0.850793
Unclassified Methylovorus Genus	3.90163	0.000133094	0.00282343	3.56131	0.000484208	0.00625873	-0.804809	0.423441	0.799644	1.34098	0.183677	0.807016	1.67728	0.0983476	0.655171	0.308558	0.759657	0.999967	3.74364	0.000404845	0.00443035	3.19799	0.00216964	0.0127878	-1.18946	0.240785	0.850407
Acidovorax sp. T1	3.90382	0.000135488	0.00286327	3.49309	0.000635437	0.00724278	-0.766419	0.445801	0.808788	1.15395	0.252289	0.848163	1.05418	0.296769	0.816981	-0.245344	0.807756	0.999967	4.27407	5.29937e-05	0.00223136	4.05139	0.000128476	0.00343304	-0.740641	0.462937	0.866663
Methanococcoides burtonii	3.89832	0.000138823	0.00289721	3.59801	0.000440267	0.00590913	-0.0684852	0.945579	0.984585	1.76832	0.081275	0.688861	1.49913	0.139184	0.698214	-0.0953076	0.924665	0.999967	4.09543	9.83954e-05	0.00268007	3.92483	0.000198093	0.00406273	0.00335469	0.997339	0.998915
Microbacterium sp. PAMC 28756	3.89544	0.00013881	0.00289721	3.38922	0.00090244	0.00883057	-1.07601	0.285326	0.755385	1.69552	0.0948554	0.705717	1.56346	0.124916	0.689454	0.225819	0.822778	0.999967	3.27334	0.00174364	0.009183	2.91027	0.00512318	0.0203681	-1.45881	0.151884	0.84844
Planctomycetes bacterium Pan189	3.89472	0.000139179	0.00289721	3.15982	0.00191822	0.0139569	-0.958542	0.340829	0.773914	0.856374	0.394353	0.878196	1.19926	0.235537	0.781205	0.348017	0.730106	0.999967	5.41592	6.07618e-07	0.000562857	4.23788	6.87326e-05	0.00274953	-1.35768	0.181649	0.84844
Unclassified Serinicoccus Genus	3.89308	0.000137727	0.00289721	3.98797	0.000101778	0.00244121	0.240009	0.81097	0.952342	1.96522	0.0532703	0.65359	2.24714	0.0286588	0.481378	0.0142444	0.988723	0.999967	3.44961	0.0010549	0.00706402	3.40209	0.00118882	0.00946766	0.285769	0.776427	0.951153
Methylovorus glucosotrophus	3.87816	0.00014878	0.00307092	3.31813	0.00115161	0.0101276	-0.489741	0.625728	0.885839	1.15879	0.250522	0.848163	1.09665	0.277944	0.803643	-0.0723342	0.942786	0.999967	4.43217	3.3436e-05	0.0020901	3.91	0.000212884	0.00425615	-0.578099	0.566213	0.902678
Streptacidiphilus sp. DSM 106435	3.88799	0.000149181	0.00307092	2.87048	0.00474853	0.0242577	-1.67719	0.0976145	0.66789	1.39008	0.168813	0.795814	0.598605	0.552044	0.890579	-0.795216	0.432347	0.999967	3.95496	0.000161752	0.0031869	3.44058	0.000970599	0.00869048	-1.47131	0.148488	0.84844
Variovorax sp. PAMC 28711	3.88011	0.000148211	0.00307092	4.19654	4.68509e-05	0.00160117	-0.280362	0.779962	0.94249	1.37768	0.173091	0.797579	2.09488	0.0410388	0.544324	0.364933	0.717562	0.999967	3.94355	0.000178972	0.00332685	3.82361	0.000281833	0.00469679	-0.684344	0.49743	0.872307
Acetobacteraceae bacterium	3.872	0.000153459	0.00314732	3.78801	0.000216071	0.00389911	-0.495438	0.621721	0.885805	2.20347	0.031223	0.536896	2.11061	0.0391929	0.536538	-0.394076	0.696139	0.999967	3.11736	0.00261472	0.0112918	3.07208	0.00312912	0.0154868	-0.312943	0.755837	0.947149
Fibrobacter succinogenes	3.87885	0.000155615	0.00317981	3.13291	0.00215638	0.0150757	-1.15579	0.251386	0.738272	1.89112	0.0639565	0.685199	1.6253	0.111344	0.667763	-0.328773	0.744469	0.999967	3.73317	0.000350706	0.00420092	3.07933	0.00293644	0.0149567	-1.18363	0.243061	0.850407
Corynebacterium aurimucosum	3.86069	0.00015726	0.00320165	2.66129	0.00857711	0.0359786	-2.17366	0.0328449	0.571899	2.15936	0.0338433	0.554355	1.64128	0.105758	0.658234	-0.948937	0.349764	0.999967	3.14245	0.00244746	0.0109602	2.13432	0.0366372	0.068401	-1.96844	0.0554863	0.84844
Selenomonas sp. oral taxon 920	3.86143	0.000160467	0.00325502	2.61539	0.00985478	0.0392761	-1.95363	0.0544258	0.629416	1.83899	0.0705857	0.686629	0.94319	0.349756	0.835526	-1.61984	0.115082	0.999967	3.70457	0.000396552	0.00437309	2.89548	0.00503785	0.0201586	-1.31843	0.194339	0.84844
Stenotrophomonas sp. ESTM1D_MKCIP4_1	3.8573	0.00016175	0.00326911	2.57453	0.011101	0.0422888	-1.68947	0.0952283	0.66789	1.98307	0.0511334	0.644182	1.0513	0.298164	0.816981	-1.03135	0.31011	0.999967	3.55649	0.000651216	0.00560696	2.73227	0.00792564	0.0258665	-1.35573	0.182263	0.84844
Devriesea agamarum	3.87128	0.000162767	0.00327774	2.84308	0.00525648	0.0262258	-1.1317	0.261318	0.741564	2.141	0.0370119	0.577559	2.48248	0.0169656	0.413573	0.00282395	0.997764	0.999967	3.90593	0.000192064	0.00344352	2.375	0.0202843	0.0453848	-1.41176	0.165217	0.84844
Mycoplasma canis	3.84513	0.000167539	0.00335157	4.5785	9.75368e-06	0.000621205	0.927781	0.356458	0.783844	2.35647	0.0211838	0.505439	3.19707	0.00213691	0.224093	0.858507	0.396998	0.999967	3.3095	0.00144139	0.00825049	3.63099	0.000527201	0.0064841	0.499908	0.619688	0.910095
Spiribacter curvatus	3.85585	0.000167639	0.00335157	2.99591	0.00328072	0.0196278	-1.39982	0.165635	0.695016	1.08346	0.28319	0.854248	0.550342	0.584789	0.899973	-0.952815	0.347826	0.999967	3.94621	0.000178425	0.00332685	3.44872	0.000960083	0.00869048	-1.02326	0.311908	0.853825
Gluconobacter albidus	3.84108	0.000168998	0.00336664	3.32093	0.00111669	0.0099945	-1.07085	0.287624	0.755489	1.52989	0.130466	0.752212	1.17447	0.244886	0.788526	-0.661334	0.513132	0.999967	4.05335	0.000127917	0.00294422	3.72213	0.000402733	0.00571018	-0.848387	0.40092	0.859064
Saccharopolyspora erythraea	3.84642	0.000171998	0.00341416	3.25856	0.00141977	0.0116216	-0.76369	0.447416	0.809486	1.81303	0.0742404	0.686629	1.57978	0.120583	0.683225	-0.191625	0.849247	0.999967	3.51363	0.000724856	0.00597441	3.02185	0.00347757	0.0163007	-0.769836	0.445606	0.866663
Paracoccus pantotrophus	3.85213	0.000174559	0.00345267	2.86704	0.00483816	0.02458	-1.73226	0.087284	0.658891	1.42628	0.159358	0.794828	1.33788	0.187803	0.752038	-0.216446	0.830014	0.999967	3.92393	0.000180491	0.00334389	2.93667	0.00446764	0.0189017	-2.01756	0.0499056	0.84844
Candidatus Saccharibacteria bacterium FS05P-B	3.8367	0.000178439	0.00351689	4.12871	6.72341e-05	0.00192622	0.660772	0.510756	0.840008	1.74828	0.0851091	0.688861	0.884937	0.380592	0.855369	-0.475668	0.637542	0.999967	3.61991	0.000512497	0.00506746	4.71808	1.15585e-05	0.00194959	1.33071	0.190297	0.84844
Serratia quinivorans	3.82343	0.000180146	0.00352554	4.40011	1.97058e-05	0.000977901	0.229736	0.818914	0.953214	1.78058	0.0784426	0.687547	2.54363	0.0133957	0.39579	1.43514	0.160951	0.999967	4.40061	3.29492e-05	0.0020901	4.60037	1.78e-05	0.00197881	-0.523039	0.603632	0.908109
Streptomyces sp. S1A1-7	3.8239	0.000179931	0.00352554	3.86152	0.000165087	0.00329892	-0.505694	0.614535	0.883154	1.75468	0.0837749	0.688861	1.46987	0.147155	0.708002	-1.08278	0.286997	0.999967	3.74519	0.000370002	0.00427569	4.07222	0.000124288	0.00340604	0.248823	0.804682	0.960778
Rhizobium etli	3.83111	0.000181346	0.00353657	3.58502	0.000474083	0.00618534	-0.675555	0.501374	0.836325	1.28405	0.203409	0.814087	1.24628	0.21779	0.774009	-0.623761	0.537206	0.999967	4.51202	2.1235e-05	0.00187501	4.18585	8.20075e-05	0.00288776	-0.44472	0.658752	0.923597
Propionibacterium australiense	3.82376	0.000182462	0.0035459	2.64131	0.00909545	0.0374186	-1.96856	0.05265	0.629416	1.97876	0.051475	0.644182	1.33516	0.187295	0.752038	-0.91727	0.365863	0.999967	3.37956	0.0011653	0.00740198	2.4913	0.015404	0.0383583	-1.73951	0.0890992	0.84844
Planctopirus ephydatiae	3.82193	0.000184005	0.00355104	2.99215	0.00330224	0.0196719	-0.995061	0.322864	0.768522	1.83111	0.0711168	0.686629	0.858448	0.39442	0.861251	-1.30438	0.201409	0.999967	3.45297	0.000918827	0.00658098	3.16358	0.00228321	0.0130969	-0.362697	0.718608	0.935416
Streptomyces sp. ZFG47	3.82569	0.00018392	0.00355104	2.83351	0.00526818	0.0262606	-1.59011	0.115961	0.670534	1.29726	0.19882	0.814087	0.790376	0.433204	0.867522	-0.632391	0.531624	0.999967	3.94816	0.000171386	0.00325107	3.35898	0.00129863	0.00986214	-1.4658	0.149977	0.84844
Rhodovulum sulfidophilum	3.83189	0.000184878	0.00355553	3.3347	0.00112348	0.0100161	-1.00954	0.31592	0.768522	1.55142	0.12575	0.746868	0.481487	0.632459	0.910676	-1.35057	0.186308	0.999967	3.52154	0.000712215	0.00589061	3.8085	0.000293463	0.00478608	-0.310319	0.757818	0.94757
Hungatella hathewayi	-3.82059	0.000187717	0.0035977	-1.93332	0.0550191	0.118894	1.90283	0.0608507	0.629416	-3.53151	0.000830706	0.137313	-1.03597	0.303968	0.816981	2.81507	0.00827711	0.742003	-1.93762	0.056286	0.0882226	-1.57992	0.11851	0.16467	0.172098	0.864168	0.973425
Leptotrichia hofstadii	3.8081	0.000191036	0.00360616	3.73049	0.000270231	0.00448342	0.448142	0.655325	0.898291	2.1958	0.0312935	0.536896	4.08362	0.000124031	0.0492405	1.89671	0.0669242	0.999967	2.50568	0.0148432	0.0335087	1.57129	0.120766	0.166969	-0.828162	0.412152	0.861486
Pseudomonas entomophila	3.81777	0.000188814	0.00360616	3.44119	0.000752896	0.00794041	-0.732086	0.466368	0.821255	1.07216	0.286873	0.854248	1.27647	0.206733	0.771801	-0.0881597	0.930299	0.999967	4.70047	1.03583e-05	0.00155612	4.23099	6.77544e-05	0.00274953	-0.79056	0.433539	0.866525
Rathayibacter sp. VKM Ac-2762	3.80924	0.000191157	0.00360616	2.3718	0.0190692	0.0596099	-1.63936	0.105271	0.66789	1.39319	0.168094	0.795814	0.522397	0.603889	0.903418	-0.796828	0.431423	0.999967	3.71836	0.000419569	0.00452809	2.86521	0.00557952	0.0212491	-1.42688	0.160835	0.84844
Roseovarius sp. THAF8	3.80821	0.000190431	0.00360616	3.77731	0.000221531	0.00395907	-0.108101	0.914201	0.980803	0.747253	0.457265	0.894984	1.29416	0.200202	0.764298	0.356764	0.723611	0.999967	4.40165	4.29073e-05	0.00212211	4.04957	0.000146822	0.00351612	-0.47946	0.634041	0.913924
Unclassified Desulfomicrobium Genus	3.81742	0.000191403	0.00360616	3.31929	0.00117807	0.0103113	-0.637841	0.525495	0.844621	1.79068	0.0776861	0.686629	1.51417	0.136457	0.694718	-0.0786181	0.937826	0.999967	3.76165	0.000315638	0.00405237	3.37212	0.00121963	0.00955746	-0.718683	0.476223	0.870788
Vibrio mediterranei	3.80684	0.000193896	0.00364079	2.95638	0.00359929	0.0208449	-1.01329	0.314138	0.7678	1.86931	0.0660765	0.685924	2.57867	0.0124086	0.390467	0.153544	0.878933	0.999967	3.17566	0.00224653	0.0104388	1.82205	0.073003	0.113847	-1.46451	0.150328	0.84844
Streptomyces sp. FR-008	3.80005	0.000195174	0.00365245	2.16302	0.0320793	0.0828131	-1.72457	0.0886698	0.663293	1.82444	0.0720225	0.686629	0.560288	0.577543	0.898903	-1.61788	0.115506	0.999967	3.26614	0.00179204	0.00932527	2.33422	0.022591	0.0485354	-1.04237	0.303067	0.850407
Actinomyces sp. 299	3.80946	0.000197107	0.00367625	2.35516	0.0198774	0.0609368	-2.43204	0.0173679	0.49503	1.67032	0.100045	0.705717	0.385323	0.701571	0.932863	-2.24072	0.0321136	0.961916	3.74176	0.000353777	0.00421294	2.98221	0.00396487	0.0176435	-1.618	0.112975	0.84844
Pseudomonas marincola	3.79436	0.000201475	0.00373604	3.77428	0.000227117	0.00402012	-0.488339	0.626716	0.886342	1.95238	0.0541497	0.66146	2.11722	0.0375999	0.534476	0.118502	0.90641	0.999967	3.83297	0.000250733	0.00373714	3.6809	0.000445777	0.00605933	-0.662602	0.511121	0.878885
Serpentinomonas mccroryi	3.8071	0.000201657	0.00373604	2.32001	0.0220258	0.0645956	-1.28196	0.203754	0.715826	1.86085	0.0668992	0.686629	1.71827	0.0924048	0.650244	0.37665	0.70892	0.999967	3.648	0.000463304	0.00473354	2.00122	0.049236	0.0849328	-1.63291	0.109791	0.84844
Synechococcus sp. KORDI-49	3.79427	0.00020398	0.00376651	2.72522	0.00717307	0.0319967	-1.80953	0.0743223	0.653454	0.811104	0.419981	0.888511	0.905171	0.369212	0.846895	-0.0575893	0.954434	0.999967	4.29562	5.25578e-05	0.00222989	3.09609	0.00286538	0.0147325	-2.06485	0.0450005	0.84844
Borrelia miyamotoi	3.78994	0.000205178	0.0037761	5.15182	7.94408e-07	0.000116193	1.48644	0.1413	0.684292	2.37148	0.0203406	0.500234	3.16357	0.00234528	0.232133	1.01061	0.319785	0.999967	3.15578	0.00228015	0.0104909	4.26613	5.95918e-05	0.00269277	1.09267	0.280623	0.850407
Lactobacillus manihotivorans	3.78856	0.000205994	0.0037786	4.21115	4.33065e-05	0.0015234	0.728465	0.468567	0.821348	1.62904	0.107996	0.71006	2.18753	0.0325479	0.503509	0.00467624	0.996298	0.999967	3.19022	0.00224798	0.0104388	3.37195	0.00125667	0.00968731	0.886	0.380546	0.854976
Rhodoferax antarcticus	3.80043	0.000207739	0.00379807	3.56887	0.000510796	0.00647692	-0.787087	0.433679	0.803108	1.08609	0.281644	0.854248	0.722456	0.473597	0.875376	-0.785281	0.438064	0.999967	4.58159	1.64328e-05	0.00179085	4.73478	1.12228e-05	0.00194959	-0.466408	0.643278	0.918166
Jiangella alkaliphila	3.7973	0.000213275	0.0038865	3.00159	0.00324777	0.0195358	-1.76843	0.0810015	0.658891	1.26074	0.212417	0.818634	0.930037	0.357386	0.840117	-0.632254	0.531713	0.999967	4.36315	3.72996e-05	0.00209877	3.82091	0.000281545	0.00469679	-1.66516	0.103151	0.84844
Lysinibacillus sp. YS11	3.77765	0.000214376	0.00389379	3.48729	0.000638759	0.00724278	-0.119671	0.905059	0.978357	1.22756	0.223346	0.827077	1.2626	0.211633	0.773735	-0.102757	0.918797	0.999967	3.79383	0.000319206	0.00405983	3.50791	0.000807229	0.00797813	-0.073068	0.942091	0.98787
Entomoplasma somnilux	3.76605	0.000221912	0.00398575	5.33927	2.97088e-07	5.8972e-05	1.58968	0.116059	0.670534	2.31652	0.0231674	0.510971	3.45146	0.00092108	0.169596	0.898356	0.375706	0.999967	2.98566	0.00406524	0.0144837	4.01672	0.000165767	0.00369617	1.30421	0.199101	0.850407
Libanicoccus massiliensis	3.77286	0.000222307	0.00398575	3.59442	0.000443344	0.00590913	-0.947245	0.346516	0.774874	3.11787	0.00256788	0.237872	2.50767	0.0150519	0.404042	-0.849448	0.401943	0.999967	2.49801	0.0146615	0.033268	2.52617	0.0138474	0.0359108	-0.638428	0.526581	0.882213
Sanguibacter keddieii	3.778	0.000222255	0.00398575	3.36134	0.000987338	0.00934859	-1.5488	0.125585	0.678989	0.986641	0.327463	0.861837	1.23412	0.222893	0.775576	0.177971	0.859868	0.999967	4.27725	5.08833e-05	0.00221008	3.84169	0.00026725	0.00459869	-1.84887	0.0713589	0.84844
Unclassified Borrelia Genus	3.76877	0.000221191	0.00398575	4.52328	1.18594e-05	0.000703447	1.18128	0.241175	0.73388	1.41021	0.162291	0.794844	2.03343	0.0465129	0.565379	0.713467	0.480728	0.999967	3.29342	0.00154078	0.00858944	3.84775	0.000275693	0.00464333	0.946526	0.349169	0.853999
Rhodobacter blasticus	3.77542	0.00022324	0.00398962	2.98013	0.00341487	0.0201978	-1.42282	0.15888	0.695016	1.33944	0.184986	0.807334	0.96837	0.33734	0.829985	-0.741899	0.463559	0.999967	3.94459	0.000171221	0.00325107	3.32267	0.00140481	0.0102372	-1.21674	0.230341	0.850407
Mycolicibacterium pulveris	3.77186	0.00022715	0.00401492	2.46272	0.0152183	0.0518213	-1.39878	0.165946	0.695016	1.59553	0.115275	0.728537	0.892091	0.376728	0.851727	-0.706317	0.485103	0.999967	4.03357	0.000122595	0.00294422	2.86099	0.00565466	0.0213945	-1.20302	0.235551	0.850407
Singulisphaera acidiphila	3.76877	0.000225741	0.00401492	3.83559	0.000190037	0.00359261	0.065163	0.948215	0.98508	1.46362	0.147898	0.779901	1.88512	0.0654042	0.60364	0.808808	0.424598	0.999967	3.92529	0.00018281	0.00336443	3.77329	0.000328453	0.00507095	-0.420191	0.676438	0.923889
Unclassified Rhodoluna Genus	3.76337	0.000226125	0.00401492	3.13467	0.0020494	0.0145103	-0.920958	0.359987	0.784012	1.36231	0.178082	0.804879	0.530225	0.598038	0.901288	-0.580319	0.565764	0.999967	3.95228	0.000205133	0.00350579	3.86867	0.000270312	0.00460857	-0.7074	0.483134	0.870788
Yersinia canariae	3.75896	0.000227546	0.00401492	3.44781	0.000714954	0.00784176	0.52809	0.598976	0.876754	1.56401	0.121117	0.742979	1.65617	0.102728	0.657417	0.463924	0.645843	0.999967	2.98828	0.00420312	0.0147574	2.67741	0.00969971	0.0294454	0.2982	0.766986	0.948912
Chlorobium phaeobacteroides	3.7731	0.000230433	0.00405299	3.65244	0.000364164	0.005322	-1.12899	0.262452	0.741564	1.24011	0.219311	0.82482	1.72895	0.0891273	0.641976	-0.0137188	0.98914	0.999967	3.75092	0.000327467	0.00408477	3.31976	0.00141677	0.0102372	-1.31736	0.194696	0.84844
Acidovorax sp. KKS102	3.76821	0.000233219	0.00406502	3.42927	0.000816022	0.00827637	-0.885882	0.378476	0.78688	0.927674	0.356903	0.874492	0.865492	0.391304	0.859766	-0.382523	0.704603	0.999967	4.24848	5.66154e-05	0.0022802	4.20879	7.32904e-05	0.00277108	-0.796622	0.430047	0.866525
Agrobacterium fabrum	3.76025	0.000233311	0.00406502	3.72343	0.000278882	0.00455784	-0.167718	0.867251	0.967177	0.911962	0.365272	0.875834	1.67806	0.0996222	0.656043	0.559164	0.579942	0.999967	3.91981	0.000198588	0.00345073	3.39769	0.00116499	0.00939851	-0.753888	0.455025	0.866663
Unclassified Thermanaerovibrio Genus	3.75205	0.000233283	0.00406502	2.91528	0.0040386	0.0221113	-1.40197	0.164995	0.695016	1.39002	0.168409	0.795814	1.03557	0.304719	0.816981	-0.282556	0.779337	0.999967	2.63405	0.0114317	0.0282454	2.11434	0.0396491	0.0724191	-1.56234	0.125538	0.84844
Acinetobacter cumulans	3.74954	0.000235404	0.00408868	4.08298	7.0501e-05	0.00198906	1.00803	0.316638	0.768522	2.50792	0.0139039	0.462944	2.79977	0.00662313	0.337719	0.659644	0.514202	0.999967	3.3896	0.00117738	0.00742777	3.51553	0.000766168	0.00774248	0.759464	0.451718	0.866663
Unclassified Xanthomonadaceae Family	3.76082	0.00023729	0.00410859	3.29159	0.00126746	0.0107069	-1.13055	0.2618	0.741564	1.27855	0.20587	0.814975	1.15435	0.25428	0.792941	-0.342846	0.733957	0.999967	3.83121	0.000253599	0.00373714	3.52917	0.00074636	0.0076255	-1.1053	0.275176	0.850407
Pseudomonas sp. DG56-2	3.75342	0.00024209	0.00417868	2.75914	0.00651024	0.0301784	-1.66541	0.0999482	0.66789	1.65849	0.102422	0.705717	0.802441	0.425723	0.865325	-0.91535	0.366854	0.999967	3.63234	0.000496045	0.00501955	3.12635	0.0025983	0.0139839	-1.3899	0.171714	0.84844
Dyella japonica	3.75141	0.000244847	0.00421156	4.30162	3.24369e-05	0.00125197	0.503701	0.615928	0.883668	1.43068	0.156641	0.787881	1.39209	0.170483	0.73849	0.324636	0.74757	0.999967	3.56835	0.000613787	0.00548203	4.38542	4.06358e-05	0.00232332	0.389622	0.698739	0.930319
Nocardia nova	3.7519	0.00024551	0.00421156	2.55083	0.0118245	0.0440782	-2.27073	0.0259956	0.551686	1.38104	0.171807	0.797579	0.48522	0.629602	0.907823	-1.14797	0.259492	0.999967	3.97681	0.000150069	0.00306633	3.37251	0.00120156	0.00948616	-1.95359	0.057275	0.84844
Actinomyces pacaensis	3.74956	0.000246804	0.00422073	4.75033	5.02691e-06	0.000417008	0.885768	0.378537	0.78688	1.65042	0.1037	0.705717	3.64168	0.00053576	0.135353	2.02912	0.0508333	0.999967	2.87878	0.00511435	0.0167352	2.91539	0.00473463	0.0196243	0.0244462	0.98061	0.995604
Lactococcus garvieae	3.73545	0.000252472	0.00428695	3.66698	0.000340959	0.00514959	0.0687474	0.945371	0.984585	2.94762	0.00439448	0.29786	2.21782	0.0303359	0.491565	-0.72767	0.472107	0.999967	2.22379	0.029316	0.0540784	2.66581	0.00952008	0.0290729	0.645629	0.52195	0.880783
Neisseria lactamica	3.75114	0.000252133	0.00428695	3.44537	0.000755951	0.00795753	-1.19755	0.234815	0.730739	1.89394	0.063462	0.68357	0.669527	0.506397	0.881316	-0.865382	0.393271	0.999967	3.16327	0.00220746	0.0103645	3.66943	0.000491773	0.00629375	-0.819685	0.416916	0.862018
Pyrococcus abyssi	3.73602	0.00025299	0.00428695	4.17803	4.97605e-05	0.0016561	0.56835	0.571473	0.863399	1.561	0.122651	0.744815	2.30493	0.0242676	0.466079	0.361842	0.719849	0.999967	4.06864	0.00010931	0.00279975	4.09083	0.000110802	0.00328395	0.434368	0.666193	0.923889
Pseudomonas sp. ATCC 13867	3.73401	0.000254854	0.00430061	2.38574	0.0184767	0.0585816	-1.78743	0.0778552	0.658891	2.30718	0.0236226	0.514781	0.804144	0.425123	0.865325	-1.32018	0.19614	0.999967	3.10197	0.00265308	0.0113922	2.53217	0.0135358	0.0353866	-1.25188	0.217381	0.850407
Unclassified Sphingomonas Genus	3.74286	0.000255344	0.00430061	3.35596	0.00103515	0.00962099	-0.906288	0.367648	0.785812	2.09106	0.040396	0.605178	1.2562	0.215253	0.774009	-1.0755	0.290193	0.999967	3.48719	0.000787427	0.00619903	3.67767	0.000450598	0.00605933	-0.476721	0.635974	0.913924
Lactobacillus mucosae	3.73688	0.000257224	0.00430617	3.10402	0.00229039	0.0156005	-1.23508	0.220604	0.729235	1.416	0.162152	0.794844	2.44874	0.0180191	0.415781	1.04143	0.30548	0.999967	3.1841	0.00218217	0.0103046	1.87323	0.0659096	0.105508	-2.24932	0.0296669	0.84844
Paraoerskovia marina	3.73251	0.000256996	0.00430617	4.1089	6.57012e-05	0.00190191	0.110716	0.912134	0.980803	1.43856	0.15501	0.787396	1.71722	0.0920076	0.650244	0.39173	0.697854	0.999967	3.56474	0.000646679	0.00560531	3.90096	0.000226547	0.00437204	-0.126638	0.899817	0.980119
Unclassified Olsenella Genus	3.74318	0.000258027	0.00430664	2.64763	0.00907758	0.0373727	-1.76732	0.0811892	0.658891	1.62758	0.108994	0.711852	0.706333	0.483555	0.878727	-1.47724	0.149385	0.999967	3.16706	0.00220064	0.010358	2.57852	0.0121479	0.0334745	-1.22118	0.228671	0.850407
Unclassified Aequorivita Genus	-3.7237	0.000259015	0.00431019	-2.87871	0.00453002	0.0235992	1.07118	0.287479	0.755465	-2.7375	0.00735301	0.340567	-2.97743	0.00394073	0.305287	-0.617427	0.541322	0.999967	-2.83394	0.00592558	0.0182766	-1.59857	0.114341	0.159703	2.27218	0.0281343	0.84844
Rhodobacteraceae bacterium BAR1	3.72711	0.000268475	0.00445429	3.78928	0.000225359	0.00401457	-0.3513	0.726335	0.924544	1.47217	0.145775	0.772369	1.54276	0.12883	0.691932	-0.15673	0.876442	0.999967	3.99146	0.000142321	0.00301916	4.09059	0.000111415	0.00328395	-0.313652	0.755302	0.947149
Mycolicibacterium duvalii	3.71836	0.000270034	0.00446681	2.55131	0.0118364	0.0440929	-1.59063	0.115845	0.670534	1.65172	0.102644	0.705717	0.398795	0.691487	0.930358	-1.64992	0.108744	0.999967	3.54267	0.000674988	0.0057226	3.00516	0.0036518	0.0168158	-0.928963	0.358094	0.853999
Mycoplasma agalactiae	3.71218	0.000274543	0.00452598	3.81322	0.00020476	0.00376839	0.658522	0.512193	0.840008	1.78261	0.0786758	0.687547	2.9952	0.00414041	0.308694	1.14881	0.259148	0.999967	3.23369	0.00184359	0.00944393	2.60109	0.0112943	0.0320601	-0.100557	0.920369	0.982703
Pseudomonas sp. THAF7b	3.70871	0.00027524	0.00452598	2.14332	0.0336261	0.0856527	-1.89556	0.0618207	0.629416	1.26958	0.208121	0.816106	0.522127	0.603484	0.903418	-0.855184	0.398807	0.999967	3.92	0.000217878	0.00353051	2.68893	0.00907552	0.0283025	-1.70076	0.0962101	0.84844
Paenibacillus yonginensis	3.70793	0.000276177	0.004528	2.96981	0.00345992	0.0203378	-1.05179	0.296228	0.761665	1.39889	0.165983	0.795814	1.37883	0.173232	0.739756	-0.368551	0.71489	0.999967	3.76487	0.000353984	0.00421294	2.94841	0.00436261	0.0186395	-1.03086	0.308371	0.850711
Lacinutrix venerupis	3.70286	0.000279885	0.0045753	3.61197	0.000417042	0.00571381	0.936877	0.35179	0.779294	2.80575	0.00635345	0.326366	2.12555	0.0382646	0.535704	-0.311498	0.757442	0.999967	2.12292	0.0382658	0.0658457	2.53206	0.0137072	0.0356638	1.66364	0.103456	0.84844
Mycolicibacterium madagascariense	3.7052	0.000284512	0.00462373	1.7826	0.0769562	0.149553	-1.86168	0.066515	0.634753	0.803115	0.424619	0.889392	0.441271	0.661043	0.924918	-0.247345	0.806222	0.999967	4.62487	1.47365e-05	0.00179085	2.68563	0.00898107	0.0280747	-1.97326	0.0549153	0.84844
Paenibacillaceae bacterium GAS479	3.70626	0.000283962	0.00462373	3.09801	0.00236903	0.0159407	-0.985191	0.327657	0.768543	1.61865	0.110888	0.719152	2.33439	0.0234827	0.461695	0.127066	0.899683	0.999967	3.63221	0.000527723	0.00513039	2.45808	0.0163812	0.0398106	-1.28683	0.205038	0.850407
Acinetobacter defluvii	3.69672	0.000290171	0.00467534	3.46419	0.000693283	0.00767584	0.659272	0.511714	0.840008	1.97715	0.0513028	0.644182	2.28301	0.0261281	0.475707	0.873045	0.389143	0.999967	3.22467	0.00187196	0.00950054	2.75014	0.00759333	0.025387	0.220745	0.826336	0.968257
Caulobacter vibrioides	3.70469	0.000289291	0.00467534	2.6452	0.00912428	0.0375004	-1.76981	0.0807705	0.658891	1.77854	0.0795244	0.688861	0.659275	0.512828	0.882172	-1.35843	0.183829	0.999967	3.40418	0.0010359	0.00699341	3.03999	0.0033109	0.0157686	-1.23061	0.225158	0.850407
Unclassified Cellulophaga Genus	3.69331	0.000290211	0.00467534	4.27936	3.15726e-05	0.00123578	0.223845	0.823478	0.954082	2.02132	0.0465606	0.627802	3.40182	0.00105993	0.169596	0.836424	0.409119	0.999967	3.02209	0.00366451	0.0136776	2.92023	0.00483122	0.0197763	-0.297812	0.767281	0.948912
Pseudomonas knackmussii	3.70432	0.000294613	0.00473253	3.45827	0.000726863	0.00786189	-0.978639	0.330864	0.76911	1.28892	0.201575	0.814087	1.03359	0.306864	0.816981	-0.0653872	0.948273	0.999967	3.88642	0.00020626	0.00350579	4.04033	0.000138226	0.00351612	-1.04374	0.30244	0.850407
Hydrogenophaga crassostreae	3.6985	0.000296274	0.00474551	3.23929	0.00149341	0.0119775	-1.66091	0.100851	0.66789	1.91018	0.0609756	0.682795	1.85598	0.0695174	0.616232	-0.500551	0.620113	0.999967	2.86351	0.00541261	0.0173291	2.37995	0.0201354	0.045199	-1.64305	0.107666	0.84844
[Pasteurella] aerogenes	3.6807	0.000312124	0.00486838	1.90071	0.0593867	0.125176	-1.70669	0.091963	0.666789	1.87303	0.0656423	0.685924	0.780449	0.438773	0.867522	-1.53895	0.133648	0.999967	2.95579	0.00416329	0.0146778	1.70022	0.0935137	0.136629	-1.13755	0.261606	0.850407
Acetobacter ascendens	3.68744	0.000312114	0.00486838	3.53609	0.000552418	0.0066892	-0.523143	0.602396	0.878844	0.722834	0.472513	0.898163	1.25019	0.216871	0.774009	0.805065	0.426723	0.999967	4.47675	2.42454e-05	0.00201955	4.00889	0.000147193	0.00351612	-0.960707	0.342071	0.853999
Anabaena sp. WA102	3.67974	0.000307469	0.00486838	3.99018	0.0001019	0.00244121	-0.305	0.7612	0.934766	1.32028	0.190269	0.810357	1.42779	0.158614	0.724386	0.0586475	0.953598	0.999967	3.61687	0.000561093	0.00525009	3.9814	0.000174385	0.00381587	-0.416079	0.679421	0.924865
Arcobacter cibarius	3.68191	0.000310866	0.00486838	3.99568	0.000103747	0.0024748	0.434122	0.66543	0.901312	1.70627	0.0929287	0.705717	2.31648	0.0246649	0.466706	0.451654	0.654565	0.999967	3.87821	0.000215559	0.00351479	3.8036	0.00029654	0.00479119	0.154161	0.878204	0.976608
Corynebacterium glaucum	3.68058	0.00031358	0.00486838	3.16664	0.00189499	0.013822	-1.12764	0.263019	0.741564	0.623049	0.535529	0.922269	1.55439	0.12676	0.691932	0.980951	0.333976	0.999967	4.3304	4.58146e-05	0.00216679	3.13783	0.00250126	0.0137426	-1.8824	0.0665598	0.84844
Laribacter hongkongensis	3.6937	0.000307604	0.00486838	2.41461	0.0171319	0.0560113	-1.70195	0.0928532	0.667446	1.56612	0.122751	0.744815	1.29624	0.201625	0.764416	-0.651758	0.519211	0.999967	3.59649	0.000550643	0.00523158	2.35434	0.021326	0.0467574	-1.60501	0.115812	0.84844
Microbacterium sp. RG1	3.67929	0.000312088	0.00486838	3.55233	0.000519964	0.00653837	-0.398358	0.691483	0.908067	0.835799	0.405781	0.881621	0.999551	0.322278	0.824309	0.0833271	0.934111	0.999967	4.62315	1.41121e-05	0.00179085	4.59897	1.77629e-05	0.00197881	-0.50723	0.614585	0.9092
Paraburkholderia sp. 7Q-K02	3.68897	0.000310637	0.00486838	2.72947	0.00711724	0.0318243	-1.41146	0.162191	0.695016	1.14095	0.258265	0.851585	0.25207	0.802041	0.959758	-1.37762	0.177881	0.999967	4.03535	0.000123379	0.00294422	3.81137	0.000314233	0.0049476	-0.861747	0.393607	0.859064
Streptococcus gwangjuense	3.6791	0.000309767	0.00486838	3.98726	0.000107295	0.00247696	0.867405	0.388451	0.788521	2.09735	0.0394569	0.599185	2.75871	0.00808923	0.340702	1.01304	0.318638	0.999967	2.50139	0.0146605	0.033268	2.432	0.0175598	0.0414669	0.209474	0.835068	0.96916
Unclassified Coriobacteriia Class	3.68497	0.000312941	0.00486838	3.93772	0.00012672	0.00279515	-0.71452	0.477095	0.823507	3.27125	0.00163033	0.210603	3.14387	0.00253233	0.238554	-0.406526	0.687063	0.999967	2.40111	0.0186299	0.0392216	2.60938	0.0110557	0.0315925	-0.589464	0.558635	0.899076
Unclassified Cryobacterium Genus	3.67738	0.000310875	0.00486838	2.39922	0.0175771	0.0570752	-1.93596	0.056591	0.629416	1.36487	0.176127	0.803046	0.532706	0.596345	0.901182	-1.06412	0.295237	0.999967	4.02412	0.00013614	0.00294422	3.29317	0.00163687	0.0110433	-1.60666	0.115449	0.84844
Burkholderia pseudomultivorans	3.67547	0.000314928	0.00487569	2.91421	0.00417005	0.0224367	-0.165552	0.868949	0.967477	1.37905	0.172219	0.797579	0.596443	0.553725	0.890579	-0.721452	0.47587	0.999967	3.42927	0.00101447	0.00691831	3.2899	0.00158179	0.0108807	0.332794	0.740907	0.944942
Bifidobacterium actinocoloniiforme	3.67871	0.000316422	0.00488521	1.90181	0.0594123	0.125176	-2.06742	0.0420995	0.614278	1.81925	0.0731424	0.686629	-0.169548	0.866007	0.96983	-2.54075	0.0161113	0.829225	2.68654	0.00881229	0.0236384	2.00684	0.0485223	0.0841982	-1.00822	0.318988	0.853999
Phytobacter ursingii	3.66877	0.000319012	0.00491154	3.72754	0.000267813	0.00445661	0.505846	0.614429	0.883154	1.82158	0.0722822	0.686629	1.61859	0.110983	0.667723	0.329898	0.743627	0.999967	3.06529	0.0030857	0.0124368	3.34722	0.00138245	0.0101368	0.380908	0.705147	0.932478
Luteimonas yindakuii	3.68095	0.000320976	0.00492813	3.7169	0.000307479	0.00477366	-0.251746	0.801917	0.948216	1.26361	0.211553	0.818634	1.5084	0.139048	0.698214	0.346492	0.731241	0.999967	3.82575	0.00025448	0.00373714	3.8927	0.000219296	0.00432163	-0.500081	0.619568	0.910095
Pseudomonas versuta	3.66351	0.000324557	0.00496939	2.00913	0.0462735	0.106013	-2.07943	0.0409508	0.613805	1.4088	0.163039	0.794844	1.54426	0.127783	0.691932	0.0796112	0.937042	0.999967	3.84322	0.000263316	0.00373714	1.71151	0.0913492	0.134415	-2.558	0.0141342	0.770176
Arthrobacter sp. ZXY-2	3.67222	0.00032835	0.00501365	2.65262	0.00893109	0.037058	-1.42143	0.159284	0.695016	1.11341	0.269766	0.851585	1.17139	0.247486	0.789833	0.0986922	0.921998	0.999967	4.39139	3.34343e-05	0.0020901	3.33361	0.00136376	0.010118	-1.65054	0.106118	0.84844
Mycobacterium mantenii	3.67679	0.000329858	0.00502288	3.43311	0.000814868	0.00827637	-1.06536	0.290086	0.756647	1.82049	0.07399	0.686629	1.1397	0.260619	0.797615	-0.788845	0.436009	0.999967	3.19171	0.00201396	0.00988052	3.44594	0.00095466	0.00866994	-0.730339	0.469144	0.868837
Mesorhizobium sp. M7A.F.Ce.TU.012.03.2.1	3.65604	0.000334707	0.0050828	4.12964	5.85912e-05	0.0017625	-0.00606662	0.995175	0.998252	1.77541	0.0800611	0.688861	2.64309	0.0105334	0.354349	0.62485	0.5365	0.999967	3.34625	0.0013641	0.0079744	3.31911	0.00150602	0.0105687	-0.408675	0.684806	0.927238
Hylemonella gracilis	3.66182	0.00033801	0.00509122	2.06232	0.0411334	0.0975338	-2.23534	0.0283314	0.562772	1.33514	0.185769	0.807334	0.516672	0.607763	0.90365	-0.943844	0.352322	0.999967	3.57538	0.00059852	0.0053952	2.40288	0.0188707	0.0430705	-2.03248	0.0483098	0.84844
Lacimicrobium alkaliphilum	3.65646	0.000336518	0.00509122	2.48582	0.0140701	0.0492763	-1.64323	0.104466	0.66789	2.25387	0.0275477	0.522559	1.70223	0.0946571	0.650858	-1.19936	0.239194	0.999967	3.1035	0.00277151	0.0117212	2.14653	0.0353162	0.0665607	-1.15331	0.255152	0.850407
Pontimonas salivibrio	3.66607	0.000337529	0.00509122	3.09725	0.0023591	0.0158932	-1.38576	0.169872	0.698115	1.44412	0.154149	0.7865	0.27833	0.781984	0.958215	-1.8652	0.0713451	0.999967	4.04815	0.000117093	0.00289246	4.59872	1.91331e-05	0.00197881	-0.294133	0.770072	0.949239
Corynebacterium geronticis	3.65676	0.000343106	0.005154	2.14313	0.0336819	0.0857161	-2.56367	0.0123315	0.453898	1.3974	0.166934	0.795814	0.414102	0.680371	0.929548	-1.51704	0.139075	0.999967	3.55379	0.000644587	0.00560531	2.55242	0.0129998	0.0346869	-2.05628	0.0458569	0.84844
Microbacterium pygmaeum	3.64777	0.000346735	0.00515448	3.14921	0.00198741	0.0142163	-0.578668	0.564524	0.86143	1.67885	0.0979075	0.705717	1.18546	0.24146	0.785852	-0.343916	0.733159	0.999967	3.08798	0.00298886	0.0121762	2.95019	0.00442596	0.0188069	-0.465214	0.644125	0.91855
Mycoplasma sp. (ex Biomphalaria glabrata)	3.64791	0.000347238	0.00515448	2.97445	0.00340125	0.0201656	-0.775034	0.440725	0.805095	2.6291	0.0108373	0.41829	1.64946	0.104563	0.657875	-1.05332	0.300084	0.999967	2.07766	0.0420216	0.0707531	2.01236	0.0486761	0.0843323	-0.143985	0.886185	0.977358
Phoenicibacter congonensis	3.65821	0.000347774	0.00515448	3.49166	0.000634335	0.00724278	-1.13469	0.26007	0.741564	3.73055	0.00040184	0.113833	2.57611	0.0127931	0.39579	-0.982688	0.333133	0.999967	2.26138	0.0265098	0.0503256	2.43688	0.0175828	0.0414805	-0.741859	0.462206	0.866663
Pseudoalteromonas translucida	3.64754	0.000344241	0.00515448	2.63499	0.0093568	0.0380154	0.011579	0.990792	0.997981	1.12718	0.2635	0.851585	1.20952	0.232135	0.780523	0.62134	0.538777	0.999967	3.56008	0.000755872	0.00606854	2.52349	0.013974	0.0361123	-0.49052	0.62626	0.912482
Unclassified Tsukamurella Genus	3.65157	0.000346961	0.00515448	2.78105	0.00616441	0.0292087	-1.40052	0.165428	0.695016	1.17008	0.246153	0.845826	0.577831	0.565977	0.897233	-0.337943	0.737613	0.999967	3.78537	0.000300634	0.0039898	3.32742	0.00139471	0.0102131	-1.45082	0.154086	0.84844
Pseudomonas sp. 02C 26	3.64281	0.000350321	0.00517842	2.81815	0.00545766	0.0269842	-0.842002	0.402429	0.791551	1.3516	0.180392	0.804879	1.21824	0.227912	0.778249	-0.357603	0.722989	0.999967	4.29642	5.08979e-05	0.00221008	3.37566	0.00119496	0.00946766	-0.763015	0.449621	0.866663
Cellulomonas sp. H30R-01	3.65119	0.000356117	0.00525013	2.65622	0.00883034	0.0368201	-1.52319	0.131861	0.684292	1.49678	0.139248	0.764853	0.820982	0.415292	0.864492	-0.909707	0.369779	0.999967	4.01308	0.000131968	0.00294422	3.37517	0.00119242	0.00946766	-1.23882	0.222133	0.850407
Proteus hauseri	3.63632	0.000358385	0.00526959	3.53942	0.000522942	0.00656097	0.51735	0.606414	0.880013	1.31713	0.19184	0.814087	1.53277	0.129481	0.691932	0.200124	0.84265	0.999967	3.80627	0.000301124	0.0039898	3.50349	0.000805931	0.00797813	0.487373	0.62847	0.913196
Bartonella vinsonii	3.63382	0.000361146	0.00528224	2.95757	0.00359152	0.0208368	-0.461588	0.645695	0.89298	1.16785	0.24601	0.845826	1.48758	0.142569	0.703022	0.862053	0.395073	0.999967	3.60797	0.000583779	0.00538977	2.70676	0.00862119	0.0273506	-1.38905	0.17197	0.84844
Thermoplasmatales archaeon BRNA1	3.64634	0.000360862	0.00528224	2.9809	0.00344142	0.0202621	-1.13002	0.262022	0.741564	1.26255	0.211206	0.818634	1.79174	0.0795504	0.625177	0.762516	0.451337	0.999967	3.89894	0.000197048	0.00345073	2.79273	0.00669793	0.0236445	-1.75707	0.0860249	0.84844
Massilia oculi	3.6393	0.000362311	0.00528537	3.10641	0.00227891	0.0155413	-1.48925	0.140559	0.684292	1.86337	0.0660332	0.685924	1.52444	0.13257	0.691932	-0.722007	0.475533	0.999967	3.31678	0.00136065	0.0079744	2.91262	0.00477064	0.0196818	-1.31033	0.197041	0.849575
Clostridium ljungdahlii	3.6377	0.000365182	0.00529195	3.34902	0.00104261	0.00962587	-0.555815	0.57997	0.865594	2.07073	0.0428695	0.612515	1.39565	0.167831	0.733785	-1.07479	0.290507	0.999967	3.23155	0.00184178	0.00944393	3.32221	0.00140556	0.0102372	0.00762162	0.993954	0.997904
Streptomyces coeruleorubidus	3.64075	0.000365207	0.00529195	2.27074	0.0248471	0.0697476	-1.51881	0.132959	0.684292	1.55405	0.125051	0.746064	1.37045	0.177058	0.74484	-0.164888	0.87007	0.999967	3.39927	0.00105854	0.00706448	1.97195	0.05246	0.0890843	-1.60473	0.115874	0.84844
Unclassified Bordetella Genus	3.64855	0.000365619	0.00529195	2.94447	0.00382782	0.0215552	-1.36076	0.17761	0.702463	1.29315	0.200546	0.814087	1.21995	0.229014	0.778249	0.109258	0.91368	0.999967	3.91483	0.000186326	0.00341116	3.3763	0.00119751	0.00946766	-1.61312	0.114035	0.84844
Bacteroides fragilis	-3.63006	0.00036779	0.00530956	-2.04416	0.0426363	0.0999042	2.24305	0.0278073	0.562772	-2.71015	0.00820423	0.367735	-2.34425	0.0215751	0.444128	0.744518	0.461996	0.999967	-2.412	0.0182308	0.0386744	-0.906576	0.367657	0.415417	2.37906	0.0218666	0.843991
Pantoea ananatis	3.62687	0.000375931	0.00541302	3.2102	0.00162455	0.0127532	-0.862296	0.391238	0.788521	1.85582	0.0684082	0.686629	1.87278	0.0664312	0.605287	-0.488499	0.628528	0.999967	3.49378	0.000848664	0.00634842	3.00532	0.00371255	0.0168857	-0.70464	0.484833	0.870788
Salinicola tamaricis	3.62608	0.000379254	0.00544675	3.10717	0.00229863	0.0156183	-0.677745	0.499992	0.835776	1.53963	0.128234	0.750249	1.25066	0.217406	0.774009	0.0852142	0.932622	0.999967	3.35307	0.00126941	0.00770001	3.07352	0.00304533	0.0152624	-0.837945	0.406695	0.859548
Erwinia tasmaniensis	3.62586	0.000382295	0.00547628	2.79062	0.0059721	0.0285653	-1.61877	0.109639	0.669642	1.01241	0.314836	0.858138	0.241035	0.81046	0.962096	-1.17913	0.247039	0.999967	4.01568	0.00013278	0.00294422	3.78046	0.000325749	0.00504403	-1.2019	0.235979	0.850407
Aeromicrobium sp. MF47	3.61184	0.000392778	0.00561198	2.45068	0.0154274	0.05222	-1.3847	0.170195	0.698115	1.50843	0.135963	0.760391	1.12343	0.266518	0.797939	-0.358845	0.722068	0.999967	2.89571	0.00541055	0.0173291	2.05626	0.0440883	0.0783134	-1.41131	0.165349	0.84844
Acidiferrobacter sp. SPIII_3	3.61352	0.000402303	0.00569036	2.48961	0.0140811	0.0492837	-1.52036	0.13257	0.684292	1.1948	0.236063	0.836226	0.421669	0.67512	0.929548	-0.722387	0.475303	0.999967	4.02645	0.000126265	0.00294422	3.30212	0.00150113	0.0105611	-1.34575	0.185435	0.84844
Altererythrobacter namhicola	3.6147	0.000400317	0.00569036	3.04336	0.0028498	0.0179176	-0.636587	0.526307	0.845139	0.841145	0.403147	0.880952	0.621782	0.536732	0.886878	-0.551219	0.585312	0.999967	4.29375	4.79516e-05	0.00216679	3.73255	0.000386194	0.00560435	-0.401118	0.690319	0.927883
Chromatiaceae bacterium 2141T.STBD.0c.01a	3.61188	0.000402359	0.00569036	3.42041	0.00080681	0.00825829	-0.908853	0.366301	0.784929	1.01919	0.311219	0.858138	1.31387	0.194479	0.758006	0.441029	0.662158	0.999967	4.16006	7.80807e-05	0.00259355	3.95414	0.000180911	0.00392279	-1.22268	0.228111	0.850407
Herminiimonas arsenitoxidans	3.60695	0.000401604	0.00569036	3.24919	0.00140489	0.0115508	-0.752558	0.45404	0.814875	1.547	0.125942	0.747049	2.53821	0.0133563	0.39579	0.654776	0.517291	0.999967	3.61784	0.000528954	0.00513039	2.57064	0.0123286	0.033755	-1.35209	0.183416	0.84844
Pochonia chlamydosporia	3.59751	0.000410739	0.00579413	2.9744	0.00340327	0.0201656	-0.328348	0.743551	0.929379	1.94597	0.054868	0.664038	2.00203	0.0497052	0.571792	0.0738817	0.941564	0.999967	2.83699	0.00617847	0.0187445	2.17536	0.0332245	0.0636108	-0.424865	0.673054	0.923889
Pseudomonas soli	3.59784	0.000412571	0.00580458	3.14659	0.00197973	0.0142031	-0.821806	0.413758	0.797112	2.2945	0.0246941	0.516056	0.81203	0.420396	0.865325	-1.65797	0.107095	0.999967	2.59788	0.0115227	0.0283376	3.28072	0.00171897	0.0113859	0.178619	0.859076	0.972181
Unclassified Polynucleobacter Genus	3.59521	0.000413569	0.00580458	3.62348	0.000391153	0.00550387	0.254814	0.799555	0.947429	1.88793	0.0625819	0.682795	1.32215	0.191131	0.752969	-0.551737	0.584962	0.999967	2.753	0.00804344	0.0224265	3.24596	0.00189947	0.0117958	1.11364	0.271619	0.850407
Granulibacter bethesdensis	3.60083	0.00041801	0.00585214	2.33631	0.0208343	0.0625255	-2.27071	0.0259971	0.551686	1.72252	0.0894872	0.699826	-0.115194	0.908698	0.979415	-2.34541	0.0253689	0.88395	3.53491	0.000676463	0.00572265	3.44258	0.000967577	0.00869048	-1.13653	0.262029	0.850407
Unclassified Nostoc Genus	3.59227	0.000419536	0.00585874	2.9634	0.00354587	0.0206995	-0.408667	0.683933	0.907205	1.17515	0.243756	0.844109	0.0506714	0.959747	0.991685	-1.17341	0.24929	0.999967	3.84428	0.000298879	0.0039898	3.81662	0.000294903	0.00478608	0.215294	0.830556	0.968257
Nocardia terpenica	3.59731	0.000424758	0.00591681	2.41481	0.0170606	0.0558438	-1.74264	0.0854421	0.658891	1.54656	0.126603	0.747777	0.824424	0.413891	0.864492	-0.876166	0.38747	0.999967	3.92692	0.000178957	0.00332685	3.20487	0.00202024	0.0122283	-1.50283	0.140192	0.84844
Synechococcus sp. KORDI-52	3.59552	0.000428154	0.00593437	3.70311	0.000312498	0.00479796	0.18608	0.852878	0.964724	1.25744	0.213151	0.818634	1.52101	0.135091	0.693295	0.377769	0.708096	0.999967	3.87693	0.00021436	0.00351479	3.94828	0.000181389	0.00392279	-0.016313	0.98706	0.995604
Thalassococcus sp. S3	3.59275	0.000427831	0.00593437	3.32258	0.00110794	0.00994816	-1.17388	0.244108	0.734228	0.506942	0.613584	0.938631	0.696513	0.488764	0.878727	0.113202	0.910578	0.999967	4.28724	5.17212e-05	0.00221128	4.05567	0.000137644	0.00351612	-1.33526	0.188816	0.84844
Conexibacter woesei	3.58879	0.000436506	0.00603507	2.58362	0.0108383	0.0416593	-1.20982	0.230099	0.730653	1.28487	0.203166	0.814087	1.05268	0.297665	0.816981	-0.095748	0.924318	0.999967	3.89803	0.000200551	0.00346168	2.94756	0.00431632	0.0185395	-1.32286	0.192874	0.84844
Neisseria animalis	3.59886	0.0004382	0.00604346	2.73991	0.0070658	0.0316963	-1.5663	0.121434	0.673718	1.12901	0.263522	0.851585	1.17257	0.247551	0.789833	0.00310788	0.99754	0.999967	3.75279	0.000326904	0.00408477	2.87421	0.00532248	0.020687	-1.97969	0.0541627	0.84844
Sulfitobacter sp. BSw21498	3.58765	0.000445091	0.0061233	2.53157	0.0123876	0.0454568	-1.8885	0.0627743	0.629445	1.56952	0.121245	0.742979	1.38357	0.171822	0.739503	-0.33907	0.736772	0.999967	3.43485	0.000934104	0.00664757	2.33079	0.0225768	0.0485354	-2.06655	0.0448319	0.84844
Mucilaginibacter gotjawali	3.57901	0.00044768	0.00614372	3.65698	0.00035326	0.00526385	-0.274141	0.78472	0.944351	2.13086	0.0367557	0.577559	2.60487	0.0114959	0.3714	-0.128297	0.898717	0.999967	2.52896	0.0135764	0.0316517	2.36518	0.0207911	0.0461673	-0.257836	0.797764	0.958062
Nostoc sp. CENA543	3.57113	0.000452842	0.00619925	2.58698	0.0106191	0.0410868	-0.947474	0.3464	0.774874	1.0664	0.289203	0.854248	0.432932	0.666601	0.926242	-0.298358	0.767359	0.999967	4.45752	2.76265e-05	0.00208567	3.73597	0.000371686	0.00548772	-0.929769	0.357681	0.853999
Roseburia hominis	3.57098	0.000457788	0.00625156	2.50074	0.0134409	0.047857	-0.992387	0.324158	0.768522	0.737342	0.463831	0.896062	0.645423	0.521759	0.884817	0.51653	0.609036	0.999967	3.49208	0.00095246	0.00671798	2.55222	0.0136485	0.0356144	-1.56606	0.124665	0.84844
Roseobacter denitrificans	3.56915	0.000466366	0.00635309	2.09723	0.0376763	0.0925548	-2.0069	0.0483173	0.618773	1.30037	0.197778	0.814087	1.13056	0.263507	0.797928	-0.199398	0.843213	0.999967	4.10124	9.93332e-05	0.00268007	2.62634	0.0106377	0.0309484	-2.28458	0.0273332	0.84844
Nautilia sp. PV-1	3.55939	0.000470245	0.00639027	3.44499	0.000727086	0.00786189	0.41262	0.681047	0.906589	1.6556	0.101677	0.705717	1.43689	0.155884	0.719372	0.0795157	0.937118	0.999967	2.98894	0.00416461	0.0146778	3.07943	0.00312882	0.0154868	0.448221	0.656244	0.9229
Rhizobium sp. CIAT894	3.56344	0.000473015	0.00641224	2.85244	0.00499289	0.0252277	-0.654915	0.5145	0.840758	1.665	0.10024	0.705717	1.34148	0.185141	0.752038	-0.60711	0.548062	0.999967	3.26507	0.00163914	0.00887173	2.68296	0.00905294	0.0282517	-0.396827	0.693458	0.929419
Luteimonas sp. Gr-4	3.56049	0.000479837	0.0064889	2.96819	0.0035126	0.0205939	-1.06278	0.291246	0.756647	1.10668	0.272238	0.854248	0.646732	0.520554	0.884783	-0.82317	0.416504	0.999967	4.35688	3.81275e-05	0.00209877	4.07974	0.000115101	0.00331468	-0.716529	0.477538	0.870788
Ehrlichia canis	3.55265	0.000482148	0.00649376	4.12581	5.80935e-05	0.0017625	0.722466	0.472225	0.822785	1.51599	0.133143	0.755109	2.68297	0.00906906	0.346525	0.784724	0.438386	0.999967	4.12162	9.93298e-05	0.00268007	4.0122	0.000152668	0.00353554	0.294747	0.769605	0.949239
Methanosaeta harundinacea	3.56086	0.000489494	0.00649376	3.1192	0.00219386	0.0151849	-0.970441	0.334905	0.771407	0.756008	0.452474	0.894703	0.535685	0.594565	0.901182	-0.992322	0.328485	0.999967	4.16616	7.71256e-05	0.00258231	4.04715	0.000134528	0.00351612	-0.574667	0.568511	0.902678
Methylovorus sp. MP688	3.55395	0.000490712	0.00649376	2.41389	0.0170336	0.0557884	-0.975628	0.332344	0.77033	1.66214	0.100215	0.705717	0.738942	0.462719	0.870797	-0.894533	0.377716	0.999967	3.59527	0.000552344	0.0052338	2.8577	0.00559615	0.0212577	-0.556262	0.580915	0.905325
Nakamurella sp. s14-144	3.55552	0.000486053	0.00649376	2.52865	0.0124637	0.0455446	-1.75226	0.0837619	0.658891	0.554101	0.581243	0.929374	0.982521	0.329977	0.828248	0.158133	0.875346	0.999967	4.61784	1.50724e-05	0.00179085	3.17185	0.0022483	0.0130439	-2.24632	0.0298738	0.84844
Ottowia oryzae	3.56399	0.000484465	0.00649376	2.94064	0.00390293	0.0218895	-1.08458	0.281536	0.753838	1.06678	0.289747	0.854248	0.660918	0.511778	0.881852	-0.355381	0.724636	0.999967	3.81158	0.000266241	0.00374625	3.46147	0.000911982	0.00849044	-1.03302	0.307369	0.850623
Planctomycetes bacterium Pla85_3_4	3.56427	0.00048561	0.00649376	3.34923	0.00106664	0.00973462	-0.766137	0.445968	0.808788	1.09799	0.276673	0.854248	1.36824	0.177961	0.74484	-0.0735588	0.941819	0.999967	3.74543	0.000334984	0.00409172	3.38848	0.0011429	0.00936907	-0.847762	0.401265	0.859064
Sphingomonas sp. YZ-8	3.55402	0.000484115	0.00649376	2.88302	0.00448237	0.0235028	-1.14638	0.255235	0.740761	1.03227	0.305099	0.858138	0.94422	0.348851	0.835526	-0.239365	0.812349	0.999967	3.73687	0.000375073	0.00428483	3.12803	0.00265463	0.0141056	-1.22756	0.226292	0.850407
Streptomyces lividans	3.54867	0.000488667	0.00649376	3.0442	0.00271054	0.0173163	-0.340683	0.734282	0.926625	2.33257	0.0222979	0.510971	2.11443	0.037888	0.535422	-0.593628	0.556934	0.999967	1.58429	0.11909	0.161204	1.33058	0.188522	0.236152	-0.0761318	0.939667	0.986675
Waddlia chondrophila	3.55258	0.000490488	0.00649376	1.47454	0.14256	0.231546	-1.5841	0.117324	0.67213	1.56407	0.122545	0.744815	0.494899	0.622701	0.907284	-0.777248	0.442721	0.999967	3.51803	0.000741583	0.00604678	1.82095	0.072783	0.113631	-1.37386	0.176606	0.84844
Rhodomicrobium vannielii	3.55131	0.000491934	0.00649447	2.94644	0.00371686	0.0211446	-0.831604	0.408238	0.794339	1.37681	0.172263	0.797579	1.11693	0.268509	0.8003	-0.439115	0.663529	0.999967	3.63102	0.000511385	0.00506746	3.17191	0.0022767	0.0130969	-0.705084	0.48456	0.870788
Bradyrhizobium sp. CCGE-LA001	3.57	0.000496821	0.00652797	2.971	0.00360792	0.0208449	-1.49208	0.139819	0.684292	1.31792	0.192921	0.814087	0.862596	0.39314	0.860603	-0.494022	0.624665	0.999967	3.7755	0.000311411	0.0040486	3.57029	0.000654724	0.00712828	-1.47596	0.147241	0.84844
Xylophilus sp. KACC 21265	3.55213	0.000496726	0.00652797	3.34907	0.00102342	0.00957605	-1.06806	0.288873	0.755566	1.27664	0.205377	0.814184	0.743257	0.460443	0.870512	-0.611877	0.544942	0.999967	3.76922	0.000310448	0.0040486	4.08418	0.000119502	0.00333766	-0.872588	0.387734	0.859064
Nocardia farcinica	3.55152	0.000502728	0.00659	3.03437	0.00287829	0.0180559	-1.09759	0.275848	0.750784	0.948555	0.346079	0.871549	1.46704	0.148849	0.709375	0.730555	0.470367	0.999967	4.3471	3.9326e-05	0.00209877	3.56544	0.00065059	0.0071278	-1.71209	0.0940838	0.84844
Allofrancisella guangzhouensis	3.54382	0.000505687	0.0066132	5.31818	3.64407e-07	6.75124e-05	2.32681	0.0226414	0.538151	1.29674	0.19857	0.814087	2.68477	0.00954475	0.346525	1.763	0.0874486	0.999967	3.12484	0.002551	0.0111557	4.25482	6.95757e-05	0.00274953	1.57643	0.122256	0.84844
Actinomadura sp. WMMB499	3.54649	0.000507186	0.00661722	2.4327	0.0161915	0.05399	-2.00691	0.0483161	0.618773	1.54798	0.126446	0.747647	0.690994	0.492857	0.878727	-1.19283	0.241706	0.999967	3.1766	0.00216968	0.0102543	2.59321	0.0118251	0.032967	-1.6145	0.113735	0.84844
Halohasta litchfieldiae	3.54475	0.00050983	0.00662284	2.96118	0.00363697	0.0208838	-0.956684	0.34176	0.774233	1.46007	0.148731	0.782068	1.25312	0.21575	0.774009	-0.128052	0.898909	0.999967	3.16065	0.00227063	0.0104765	2.70047	0.00863354	0.0273732	-1.05715	0.296346	0.850407
Microbacterium sp. CBA3102	3.53588	0.000511191	0.00662284	2.78462	0.00596131	0.0285383	-1.27121	0.20753	0.718884	1.20324	0.232341	0.834745	1.60427	0.112812	0.670761	-0.0887757	0.929813	0.999967	3.42514	0.00114518	0.00731194	2.34588	0.0223558	0.0481416	-1.55996	0.1261	0.84844
Pseudomonas mendocina	3.54217	0.000510941	0.00662284	2.47536	0.0144488	0.0501147	-1.60164	0.113384	0.670534	1.37637	0.1728	0.797579	0.70147	0.486109	0.878727	-0.73564	0.467308	0.999967	3.74386	0.000337131	0.00410017	3.09882	0.00278092	0.014513	-1.41961	0.16293	0.84844
Corynebacterium renale	3.53505	0.000513687	0.0066397	2.71541	0.00734381	0.0324201	-1.12657	0.263468	0.741564	1.54007	0.127586	0.748841	1.36328	0.178029	0.74484	-0.258666	0.797549	0.999967	3.03174	0.00357216	0.01354	2.28723	0.0256313	0.0530771	-1.18348	0.243121	0.850407
Francisella tularensis	3.53497	0.000516303	0.00665803	3.04793	0.00268338	0.0172819	-0.695577	0.488815	0.829314	2.21749	0.0294595	0.535507	2.06361	0.0426749	0.552846	-0.205705	0.838324	0.999967	3.03182	0.00341292	0.0131505	2.58597	0.0119842	0.0332045	-0.714682	0.478668	0.870788
Rhodococcus sp. PBTS 2	3.53286	0.000520712	0.00669934	3.01184	0.00302654	0.0187168	-0.956297	0.341954	0.774233	0.834157	0.406804	0.881621	1.38627	0.172016	0.739503	1.02442	0.31332	0.999967	3.36891	0.00130012	0.00776994	2.57967	0.0127832	0.0343068	-2.2975	0.0265199	0.84844
Mesorhizobium loti	3.5504	0.000523293	0.00670153	3.39853	0.000917449	0.00893027	-0.716659	0.475781	0.82287	0.605727	0.546846	0.923204	0.813733	0.419879	0.865325	0.156492	0.876628	0.999967	4.12185	9.07915e-05	0.00264754	4.00655	0.000151185	0.0035306	-0.89259	0.377045	0.854976
Thiomonas intermedia	3.54371	0.000522332	0.00670153	2.93624	0.00396694	0.0220238	-0.778811	0.43851	0.805084	0.38928	0.69837	0.949609	0.78326	0.437397	0.867522	0.408956	0.685296	0.999967	4.7419	8.83492e-06	0.00148802	3.78006	0.000330027	0.00507555	-1.2	0.236709	0.850407
Streptococcus sp. oral taxon 431	3.53279	0.000530499	0.00677819	4.31977	2.94059e-05	0.00118562	0.888965	0.376827	0.78688	1.90226	0.0608296	0.682795	2.65764	0.0105859	0.354349	0.950739	0.348863	0.999967	2.4384	0.0169368	0.0366247	2.79029	0.00675029	0.02373	0.322814	0.7484	0.946693
Rickettsia bellii	3.52872	0.000531877	0.00678021	5.38172	2.56213e-07	5.44028e-05	1.55847	0.123275	0.677041	2.2985	0.024689	0.516056	2.74008	0.00765037	0.340702	-0.32641	0.74624	0.999967	2.82913	0.00594903	0.0183372	4.83915	7.35466e-06	0.00158466	2.61622	0.0122175	0.746209
Deinococcus proteolyticus	3.52815	0.000538466	0.00684203	2.92339	0.00400866	0.0220377	-1.51843	0.133056	0.684292	0.424133	0.672725	0.942952	0.929673	0.356606	0.840001	0.142171	0.887836	0.999967	4.7877	7.47451e-06	0.00138649	3.83269	0.000269236	0.00460434	-1.84105	0.0725206	0.84844
Elizabethkingia bruuniana	3.5219	0.000539188	0.00684203	2.92072	0.00405029	0.0221135	-0.189447	0.850248	0.964227	2.06623	0.0414295	0.608097	1.50495	0.137481	0.696553	0.191105	0.849651	0.999967	3.48546	0.00080864	0.00621716	3.04665	0.00323636	0.0156822	-0.331211	0.742094	0.945557
Paracoccus contaminans	3.53046	0.000541295	0.00685311	3.04951	0.00277464	0.0176044	-0.630299	0.53039	0.847682	1.19046	0.238349	0.837566	1.16261	0.251073	0.792941	0.00730185	0.994219	0.999967	3.71434	0.000373217	0.00428483	3.30829	0.00146911	0.0104415	-0.759524	0.451683	0.866663
Ferriphaselus amnicola	3.52872	0.000544409	0.00687687	2.27597	0.0243839	0.0687948	-2.51436	0.014039	0.467872	1.87329	0.0648353	0.685924	0.0962104	0.923726	0.982519	-2.60481	0.0138299	0.816882	3.4184	0.000984502	0.00681428	3.2199	0.00193007	0.0119192	-1.42933	0.160133	0.84844
Roseiflexus castenholzii	3.52694	0.000549285	0.00692274	2.63355	0.00931243	0.0378905	-1.77042	0.0806672	0.658891	0.913884	0.364233	0.875757	-0.106212	0.915748	0.981626	-1.58883	0.121931	0.999967	4.08437	0.000102554	0.00272725	3.84068	0.000266914	0.00459869	-1.09536	0.279457	0.850407
Chlorobium phaeovibrioides	3.51806	0.000555287	0.00696678	3.56495	0.000495192	0.00635629	-0.403278	0.687876	0.907395	1.79045	0.07724	0.686629	1.96432	0.0545142	0.576183	0.517994	0.608026	0.999967	3.11327	0.00261436	0.0112918	3.05681	0.00316273	0.015587	-0.734353	0.46672	0.867693
Pseudomonas sp. ACM7	3.51582	0.00055485	0.00696678	3.0481	0.00274568	0.0174805	-0.296805	0.767425	0.938443	1.12116	0.265532	0.851585	0.456606	0.649746	0.919948	-0.386651	0.701574	0.999967	3.42578	0.00101177	0.00691156	3.48617	0.00084838	0.00816497	-0.100701	0.920256	0.982703
Polynucleobacter necessarius	3.51108	0.000558676	0.00699351	4.13636	5.80891e-05	0.0017625	0.930662	0.354975	0.782758	1.67052	0.0991743	0.705717	1.6835	0.0970376	0.655171	-0.326832	0.745923	0.999967	2.83091	0.00653232	0.0194153	3.61211	0.000585704	0.00670675	1.34644	0.185215	0.84844
Salinivibrio costicola	3.51025	0.000560094	0.00699551	2.33754	0.0207338	0.0623923	-1.10088	0.274424	0.750784	1.66164	0.100707	0.705717	1.16766	0.248105	0.790694	-0.257307	0.798589	0.999967	3.16757	0.00244918	0.0109602	2.21524	0.0301152	0.0595659	-1.15165	0.25583	0.850407
Hydrogenophaga pseudoflava	3.50837	0.000580561	0.00722404	2.60979	0.0100654	0.0397893	-1.49071	0.140177	0.684292	1.34833	0.182326	0.804879	1.75316	0.0858949	0.638241	0.466422	0.644074	0.999967	3.51	0.000744152	0.00604678	2.19078	0.0317386	0.0618308	-1.99516	0.0523869	0.84844
Streptomyces parvulus	3.51277	0.000580991	0.00722404	2.94698	0.00378897	0.0214015	-1.43861	0.154368	0.695016	1.55019	0.12696	0.748841	1.12848	0.264945	0.797939	-1.15166	0.257992	0.999967	3.26473	0.0016273	0.00887173	2.95437	0.00425644	0.0183675	-0.96336	0.340754	0.853999
Sphingobium herbicidovorans	3.50573	0.000583411	0.00723795	4.27541	3.52819e-05	0.00132498	0.675784	0.501229	0.836325	1.7353	0.0875015	0.693927	2.3893	0.0205887	0.436991	0.85812	0.397208	0.999967	2.46524	0.016026	0.0353043	2.96302	0.00415727	0.0182368	0.270345	0.788189	0.954208
Brevibacterium sp. WO024	3.5116	0.000588326	0.00728267	4.33446	3.02788e-05	0.00120207	1.17618	0.243195	0.73388	0.781718	0.437607	0.89007	1.63598	0.108573	0.664922	0.961089	0.343714	0.999967	4.19198	6.95582e-05	0.00244763	4.6146	1.7048e-05	0.00197881	0.76142	0.450562	0.866663
Thermococcus eurythermalis	3.49573	0.000590467	0.00729292	2.56113	0.0113708	0.042934	-1.14239	0.256879	0.741295	0.902106	0.369802	0.876207	0.356515	0.722638	0.939578	-0.831233	0.412002	0.999967	4.28161	6.00522e-05	0.00231061	3.52506	0.000753695	0.0076582	-0.798945	0.428714	0.866525
Unclassified Arthrobacter Genus	3.50535	0.0005925	0.0073018	3.77383	0.000238642	0.00416518	-0.290022	0.772589	0.941156	1.21856	0.227195	0.833495	1.90004	0.0629463	0.600929	0.724435	0.474063	0.999967	3.61339	0.000523769	0.00513039	3.52717	0.000737208	0.00758778	-0.713427	0.479436	0.870788
Anaerostipes rhamnosivorans	-3.52172	0.000594615	0.00731166	-2.95237	0.00398236	0.0220238	-0.256333	0.798387	0.947429	-2.55901	0.0129832	0.462944	-1.07195	0.289331	0.812274	0.912331	0.368417	0.999967	-2.62305	0.0105608	0.0266805	-2.75964	0.00787135	0.0257802	-0.789319	0.434257	0.866525
Acetobacter pasteurianus	3.4941	0.000598877	0.00732651	3.54368	0.000515583	0.00649798	-0.641899	0.52287	0.843808	1.95233	0.0548603	0.664038	1.92352	0.0588206	0.585869	-0.633159	0.531129	0.999967	3.3032	0.00148041	0.00838967	3.3852	0.00119653	0.00946766	-0.362723	0.718588	0.935416
Aspergillus oryzae	3.49963	0.000597421	0.00732651	2.31771	0.0220628	0.0646021	-1.21353	0.228685	0.730653	1.0487	0.298418	0.854248	1.36462	0.179127	0.745062	0.160387	0.873584	0.999967	4.48407	2.43451e-05	0.00201955	2.78691	0.00680814	0.0238072	-1.55057	0.128335	0.84844
Thermincola potens	3.49353	0.000599777	0.00732651	2.24484	0.0262591	0.0725389	-1.63412	0.106369	0.66789	1.87182	0.0657102	0.685924	1.41032	0.164545	0.729883	-0.610613	0.545769	0.999967	2.56652	0.0128311	0.0305417	1.60929	0.11266	0.158083	-1.5519	0.128015	0.84844
Mycolicibacterium smegmatis	3.50213	0.00060355	0.00735643	3.08094	0.0025605	0.0168218	-0.609111	0.544268	0.853537	1.01116	0.316315	0.858138	1.26058	0.214218	0.774009	-0.101554	0.919745	0.999967	4.40955	3.12282e-05	0.00208567	3.68004	0.000455399	0.0060698	-0.643689	0.523196	0.881451
Meiothermus ruber	3.49843	0.000605714	0.00736665	3.10302	0.00231363	0.0157011	-1.28988	0.201003	0.712364	0.34424	0.731696	0.958209	0.349416	0.727876	0.941473	-0.569034	0.573306	0.999967	4.69014	1.0859e-05	0.00158294	4.18622	8.14773e-05	0.00288776	-1.15833	0.253121	0.850407
Streptomyces hundungensis	3.49511	0.000607423	0.0073713	2.47097	0.0146965	0.050735	-1.84151	0.0694493	0.640685	1.60856	0.112378	0.723529	1.03307	0.306658	0.816981	-0.865911	0.392985	0.999967	3.20055	0.00199918	0.00985057	2.47332	0.0158247	0.0391328	-1.62137	0.112248	0.84844
Arcobacter sp. LPB0137	3.48647	0.000614862	0.00742914	3.71387	0.000279648	0.00455784	0.374614	0.708991	0.918487	1.97549	0.0519805	0.644182	2.52903	0.0134369	0.39579	-0.152032	0.880116	0.999967	3.4735	0.000846696	0.00634315	3.39556	0.00112644	0.00927515	0.579761	0.565101	0.902538
Bradyrhizobium symbiodeficiens	3.49246	0.000614805	0.00742914	3.20666	0.00164703	0.0128932	-1.3991	0.16585	0.695016	0.937461	0.351287	0.874449	0.85766	0.39452	0.861251	-0.188276	0.851849	0.999967	3.65354	0.000459689	0.00471849	3.48887	0.000844437	0.00816497	-1.55424	0.127456	0.84844
[Arcobacter] porcinus	3.47944	0.000627219	0.00752157	5.03143	1.34296e-06	0.000161096	1.68849	0.0954172	0.66789	1.38418	0.170214	0.79701	1.99808	0.0504398	0.571792	0.904757	0.372356	0.999967	3.78718	0.0003243	0.00407796	5.21391	1.97104e-06	0.000807826	1.42587	0.161125	0.84844
Corynebacterium sp. 2039	3.48314	0.000626652	0.00752157	2.96566	0.00355892	0.0206995	-0.644637	0.521104	0.843808	1.91768	0.0597673	0.682795	1.53891	0.130956	0.691932	-0.0819505	0.935197	0.999967	2.8839	0.00528052	0.0170833	2.62527	0.0108236	0.0311696	-0.713021	0.479685	0.870788
Kushneria marisflavi	3.47901	0.000627925	0.00752157	3.42038	0.000803601	0.00825604	-0.216378	0.829273	0.95585	1.83208	0.0704764	0.686629	2.31618	0.0243533	0.466079	1.03175	0.309924	0.999967	3.08143	0.00295412	0.0121329	2.68666	0.00910057	0.0283025	-0.805	0.425249	0.864544
Octadecabacter sp. SW4	3.48023	0.000626961	0.00752157	3.26491	0.00134928	0.0112941	-0.505941	0.614362	0.883154	1.33018	0.187375	0.80919	0.843766	0.402213	0.863714	-0.611379	0.545268	0.999967	4.1697	7.97341e-05	0.00259993	4.32499	4.92037e-05	0.00251676	-0.145067	0.885336	0.977358
Nostoc linckia	3.48322	0.000638888	0.00763643	2.68391	0.00836569	0.0353049	-0.866526	0.38893	0.788521	1.57578	0.120227	0.741732	0.44827	0.656148	0.923634	-1.57758	0.124499	0.999967	3.18545	0.00207695	0.0100167	3.07447	0.00300128	0.0151552	-0.100407	0.920488	0.982703
Alcanivorax dieselolei	3.48527	0.000641025	0.00764553	2.39951	0.0177922	0.0574876	-1.89481	0.0619209	0.629416	1.74904	0.0847297	0.688861	0.967368	0.337864	0.830522	-1.13781	0.263646	0.999967	3.26506	0.00161987	0.00886143	2.5469	0.013085	0.0347867	-1.51536	0.136998	0.84844
Planctomycetes bacterium V22	3.49454	0.00064394	0.00766385	2.85604	0.00512361	0.0257245	-1.02182	0.31011	0.767194	0.618385	0.539039	0.922394	0.186632	0.852819	0.96983	-0.643535	0.524463	0.999967	4.0174	0.000130613	0.00294422	3.63098	0.000538977	0.00651225	-0.806143	0.424596	0.864435
Nocardioides seonyuensis	3.47727	0.000649094	0.00770869	3.18919	0.00177881	0.0132722	-0.705904	0.482406	0.825632	1.12442	0.264586	0.851585	0.621357	0.53712	0.886878	-0.529054	0.600419	0.999967	3.67966	0.000417529	0.00451483	3.84329	0.000259391	0.00454794	-0.494921	0.623175	0.9117
Actinomyces sp. 432	3.47612	0.00065427	0.00775358	2.29359	0.023344	0.0667418	-1.88051	0.0638697	0.632222	1.90078	0.0619604	0.682795	0.852373	0.398026	0.863187	-1.37749	0.177919	0.999967	2.69544	0.0085466	0.0232967	2.06836	0.0422033	0.0758622	-1.36373	0.179748	0.84844
Clostridium saccharobutylicum	3.46789	0.00065976	0.00777611	3.53044	0.000550751	0.0066892	0.363073	0.717558	0.922125	1.26047	0.211906	0.818634	1.90544	0.0618006	0.596067	0.664337	0.511234	0.999967	3.08526	0.00298406	0.0121762	2.80775	0.00659583	0.0234419	0.0221298	0.982447	0.995604
Oligella urethralis	3.46402	0.000660368	0.00777611	3.1946	0.00166593	0.0129294	0.121283	0.903787	0.977533	0.98074	0.329012	0.861837	0.970427	0.334796	0.828872	-0.000850228	0.999327	0.999967	3.60218	0.00068574	0.00575732	3.39568	0.00124702	0.0096801	0.153253	0.878916	0.976608
Sphingomonas taxi	3.47471	0.000657669	0.00777611	3.35584	0.00102334	0.00957605	-0.411425	0.681919	0.906589	1.03897	0.302623	0.856842	0.828955	0.410893	0.864492	-0.0084424	0.993316	0.999967	3.89781	0.000198675	0.00345073	4.01428	0.000144684	0.00351612	-0.486921	0.628787	0.913196
Chloroflexus aggregans	3.46321	0.000662274	0.00778207	3.35127	0.00101744	0.00956194	0.131419	0.895791	0.975626	1.42454	0.158092	0.793745	1.82844	0.0729544	0.621569	0.416889	0.679543	0.999967	3.7019	0.00043033	0.00457922	3.31976	0.00144236	0.0103532	-0.124523	0.901482	0.980341
Brevibacterium sp. o2	3.46944	0.000665608	0.00780475	3.42398	0.000804785	0.00825604	-0.620244	0.536952	0.851055	1.84117	0.0695852	0.686629	1.54471	0.1287	0.691932	-0.473049	0.639389	0.999967	3.39467	0.00106388	0.00707301	3.61633	0.000558319	0.00661649	-0.440535	0.661756	0.923597
Eubacterium callanderi	-3.48099	0.000671518	0.00780816	-1.70144	0.0913992	0.16877	1.69789	0.0936199	0.667446	-3.26828	0.00199428	0.210603	-1.21603	0.229025	0.778249	2.3635	0.024343	0.88395	-1.5174	0.133043	0.176281	-0.996327	0.32266	0.372836	0.221089	0.82607	0.968257
Microbacterium foliorum	3.46804	0.000669158	0.00780816	2.92705	0.00404269	0.0221113	-0.850922	0.397486	0.78973	0.893216	0.375243	0.876207	0.945585	0.349332	0.835526	-0.341756	0.734769	0.999967	3.63815	0.000506502	0.00506627	3.09827	0.00279059	0.0145498	-0.784033	0.437319	0.866525
Microbacterium oleivorans	3.46918	0.000668614	0.00780816	2.18619	0.0306618	0.0801592	-1.59427	0.115025	0.670534	1.36366	0.177177	0.804879	0.913601	0.365967	0.846104	-0.270673	0.788381	0.999967	3.45452	0.000891721	0.00649803	2.39223	0.019371	0.0439446	-1.68409	0.0994103	0.84844
Unclassified Agrobacterium Genus	3.46518	0.000671051	0.00780816	3.56476	0.000485841	0.00625873	-0.947497	0.346389	0.774874	1.52479	0.131609	0.754105	1.82626	0.0732194	0.621569	-0.116862	0.9077	0.999967	3.20736	0.00195617	0.00973729	3.13972	0.00254711	0.0138665	-1.05155	0.29888	0.850407
Candidatus Phycorickettsia trachydisci	3.45913	0.000675062	0.00780956	3.36862	0.000968148	0.00923396	0.604307	0.54744	0.854729	1.23553	0.220775	0.825132	1.57067	0.122278	0.68553	0.539615	0.593198	0.999967	3.78015	0.000334941	0.00409172	3.46484	0.000911542	0.00849044	0.340787	0.734923	0.940093
Gemmatimonas aurantiaca	3.45922	0.000675854	0.00780956	2.62591	0.00956717	0.0386441	-1.19947	0.23407	0.730653	1.48607	0.141374	0.76882	0.930382	0.356126	0.840001	-1.07534	0.290263	0.999967	3.76426	0.000331635	0.00408477	3.15748	0.00233058	0.0132264	-0.806205	0.424561	0.864435
Nostoc flagelliforme	3.45979	0.000673114	0.00780956	3.90205	0.000142972	0.00304459	0.827081	0.41078	0.795234	0.852966	0.396595	0.878196	1.73378	0.0878025	0.639817	0.652273	0.518883	0.999967	3.13759	0.00266197	0.0114161	3.16796	0.00233267	0.0132264	0.543626	0.589506	0.906712
Variovorax paradoxus	3.45931	0.000685982	0.00791014	2.31682	0.021984	0.0645577	-1.84326	0.0691904	0.640685	1.00559	0.318074	0.858701	0.67849	0.500582	0.880636	-0.755622	0.455402	0.999967	4.02971	0.000126678	0.00294422	3.00741	0.00363022	0.0167668	-1.69668	0.0969865	0.84844
Sphingopyxis sp. 113P3	3.46235	0.000688842	0.00792667	3.06464	0.00261913	0.0170458	-1.01015	0.315629	0.768522	2.15374	0.0346923	0.562871	2.36615	0.0213409	0.443086	0.355237	0.724743	0.999967	3.10113	0.00264381	0.0113922	2.49749	0.0147945	0.0373711	-1.40718	0.166561	0.84844
Paucibacter sp. KCTC 42545	3.4637	0.000693322	0.00794533	2.93226	0.00399404	0.0220377	-1.06408	0.290662	0.756647	0.862822	0.391303	0.878196	1.11601	0.270219	0.801724	0.260448	0.796187	0.999967	3.5764	0.000589784	0.00539157	2.94086	0.00440191	0.0187477	-1.38729	0.172503	0.84844
Xanthomonas translucens	3.45457	0.000693279	0.00794533	2.45533	0.0152704	0.051935	-1.34158	0.183728	0.702463	1.60399	0.113165	0.724619	0.787043	0.435139	0.867522	-1.05085	0.301198	0.999967	3.11592	0.00259195	0.0112569	2.66302	0.00970864	0.0294545	-0.912965	0.366352	0.853999
Glutamicibacter creatinolyticus	3.45274	0.000701057	0.00796825	3.07086	0.00251933	0.0166102	-1.31995	0.190815	0.709113	1.56968	0.12062	0.742594	1.67954	0.0988019	0.655171	-0.0770286	0.93908	0.999967	3.34539	0.0012681	0.00770001	2.87827	0.00546067	0.0209802	-1.46323	0.150677	0.84844
Nostoc sp. ATCC 53789	3.44692	0.000700755	0.00796825	3.64801	0.00035752	0.00529892	0.00763792	0.993926	0.997981	1.36047	0.178048	0.804879	0.746451	0.458412	0.870512	-0.821616	0.417375	0.999967	3.36967	0.00134852	0.00795656	4.10504	0.000126427	0.00342772	0.567824	0.573108	0.902872
Streptococcus sp. A12	3.45196	0.000697457	0.00796825	4.23954	3.75024e-05	0.00138039	0.596618	0.552535	0.856996	1.05474	0.295478	0.854248	2.03221	0.0465893	0.565379	0.792089	0.434142	0.999967	2.74239	0.00769049	0.0217083	2.96311	0.00430195	0.0185207	0.0243352	0.980698	0.995604
Streptococcus sp. HSISB1	3.44915	0.000698674	0.00796825	3.34825	0.00102758	0.009581	0.0808315	0.935788	0.983572	1.6473	0.103587	0.705717	2.8451	0.00632187	0.334638	1.50156	0.143015	0.999967	3.08611	0.00289584	0.0119666	2.13353	0.0366039	0.0683617	-1.19358	0.239185	0.850407
Simiduia agarivorans	3.44855	0.000713418	0.0080922	3.45985	0.000715325	0.00784176	0.0582679	0.953688	0.986119	0.632441	0.528911	0.920898	1.73852	0.0878066	0.639817	1.33202	0.192265	0.999967	3.91782	0.000187345	0.00341116	3.32404	0.00140125	0.0102372	-0.664072	0.51019	0.878885
Mycobacteroides chelonae	3.44331	0.000719013	0.00813905	3.78169	0.000230333	0.00405124	0.298681	0.765999	0.938443	1.54363	0.127591	0.748841	2.49914	0.0159607	0.4088	0.752182	0.457439	0.999967	3.49925	0.000808383	0.00621716	3.23261	0.00187976	0.0117258	-0.160377	0.873335	0.975977
Advenella kashmirensis	3.44772	0.000723358	0.00817159	3.38654	0.000936075	0.00904383	-0.896952	0.372577	0.786387	0.783591	0.435525	0.89007	0.36033	0.719968	0.938237	-0.671283	0.506857	0.999967	4.51546	2.11565e-05	0.00187501	4.84549	7.41296e-06	0.00158466	-0.618914	0.539238	0.889134
Pseudomonas palleroniana	3.43558	0.000729474	0.00820732	3.5581	0.00049866	0.00638607	0.088401	0.92979	0.981867	2.00525	0.0482844	0.632916	2.25375	0.028114	0.479142	0.487693	0.629092	0.999967	2.54335	0.0134071	0.0314364	2.54092	0.0134078	0.0352343	-0.253601	0.801012	0.959053
Streptococcus mitis	3.43687	0.000729327	0.00820732	4.338	2.75921e-05	0.00116179	1.54218	0.127184	0.680353	1.80107	0.0757328	0.686629	2.87036	0.00601605	0.324633	1.38632	0.175233	0.999967	2.42088	0.0180908	0.0384802	2.79299	0.00670221	0.0236445	0.79496	0.431003	0.866525
Ilumatobacter coccineus	3.44706	0.000732559	0.00822538	2.58139	0.010986	0.0419877	-1.31284	0.193188	0.710364	0.607637	0.54577	0.923204	0.757883	0.452531	0.870512	-0.152872	0.879459	0.999967	4.2399	5.86638e-05	0.00231061	3.26136	0.00169589	0.0113154	-1.44295	0.156281	0.84844
Pasteurellaceae bacterium Orientalotternb1	3.43704	0.000739687	0.00828867	3.61447	0.000431209	0.00581713	0.880187	0.381533	0.788066	1.69281	0.0949758	0.705717	0.968762	0.336237	0.828872	-0.569297	0.573129	0.999967	3.76686	0.000310071	0.0040486	4.28285	6.2308e-05	0.00274046	1.43763	0.157776	0.84844
Burkholderia sp. NRF60-BP8	3.42974	0.000745864	0.00834107	3.19686	0.00168104	0.012946	-0.355442	0.723243	0.924544	0.645626	0.520527	0.916188	1.04122	0.302006	0.816981	0.234511	0.816082	0.999967	4.031	0.000145061	0.00303899	3.5218	0.000776965	0.00776686	-0.576139	0.567525	0.902678
Mycobacterium paraseoulense	3.42926	0.000747914	0.0083472	1.33457	0.184182	0.27944	-2.63222	0.0102694	0.42595	1.32082	0.190222	0.810357	0.550293	0.584491	0.899973	-0.615321	0.542695	0.999967	3.40143	0.00112758	0.00726689	1.62952	0.107674	0.152355	-2.80023	0.00761949	0.746209
Unclassified Massilia Genus	3.42994	0.000756416	0.00842517	3.18881	0.00172763	0.0130959	-1.05187	0.296191	0.761665	0.970107	0.335053	0.864052	1.22346	0.226036	0.777152	0.0168313	0.986676	0.999967	4.35897	3.77956e-05	0.00209877	4.08031	0.00011643	0.00331856	-1.26222	0.213674	0.850407
Lysobacter antibioticus	3.43139	0.000760609	0.00845493	2.64872	0.00898041	0.0370826	-1.86694	0.0657669	0.632222	1.60292	0.11298	0.724268	0.514884	0.60851	0.90365	-2.10856	0.0429022	0.999967	3.57316	0.000603436	0.00540951	3.49979	0.000815869	0.00802967	-0.937626	0.353674	0.853999
Altererythrobacter atlanticus	3.42602	0.000768882	0.00851364	1.88913	0.0608797	0.126967	-2.39049	0.0193027	0.51182	0.730822	0.46738	0.897343	0.503722	0.616417	0.906601	-1.04481	0.303938	0.999967	4.52164	2.0517e-05	0.00187501	2.78353	0.00687235	0.0239627	-2.15705	0.0366351	0.84844
Lactobacillus heilongjiangensis	3.42119	0.000768954	0.00851364	3.85298	0.000175423	0.0034091	1.2513	0.214662	0.724805	1.85231	0.0674148	0.686629	1.80052	0.0770239	0.622197	0.180066	0.858236	0.999967	3.19972	0.00197594	0.00978812	3.76693	0.000336248	0.0051484	1.56102	0.125849	0.84844
Burkholderia territorii	3.42145	0.000781482	0.00854467	3.02164	0.00296252	0.018418	-1.07137	0.287393	0.755465	1.37919	0.173168	0.797579	0.980218	0.331617	0.828248	-0.910459	0.369388	0.999967	3.1898	0.00211782	0.0101211	3.06753	0.00314166	0.0155074	-0.667219	0.508197	0.877726
Corynebacterium endometrii	3.4229	0.000782813	0.00854467	3.66091	0.000352307	0.00526385	-0.533584	0.595186	0.874311	1.95176	0.0551501	0.664274	1.54979	0.127076	0.691932	-0.996177	0.326638	0.999967	2.84492	0.00562323	0.0178475	3.43868	0.000981955	0.00869061	0.0675869	0.946428	0.988541
Corynebacterium lactis	3.41837	0.000781715	0.00854467	2.49033	0.0138585	0.0487504	-1.33834	0.184775	0.702463	1.4953	0.13985	0.765819	0.363176	0.717884	0.93777	-1.95368	0.0595276	0.999967	2.6885	0.00919781	0.0242742	2.47636	0.0159809	0.0393538	-0.396694	0.693555	0.929419
Oceanispirochaeta sp. K2	-3.41821	0.000779794	0.00854467	-2.92903	0.00400186	0.0220377	0.123389	0.902125	0.977533	-3.21333	0.00190395	0.210603	-1.61737	0.111374	0.667763	1.0648	0.294936	0.999967	-1.66591	0.0996644	0.138761	-2.18889	0.031968	0.0620601	-0.438274	0.663382	0.923597
Shewanella piezotolerans	3.42088	0.000777471	0.00854467	4.36445	2.35863e-05	0.00106406	1.4833	0.14213	0.684292	1.03242	0.304942	0.858138	1.72292	0.0892206	0.641976	0.865902	0.39299	0.999967	3.70719	0.000393282	0.00435431	4.39447	3.81641e-05	0.00231096	1.21306	0.231729	0.850407
Streptomyces sp. NEAU-S7GS2	3.42693	0.000784056	0.00854467	3.0916	0.00241582	0.016119	-1.57153	0.120213	0.67213	0.753539	0.453987	0.894703	0.764635	0.44833	0.870512	-0.355662	0.724428	0.999967	3.84954	0.000234398	0.0036595	3.68895	0.000441863	0.00603409	-1.62757	0.110923	0.84844
Unclassified Caulobacter Genus	3.41944	0.000782132	0.00854467	2.07156	0.0400337	0.0958826	-2.19223	0.0314245	0.568838	1.10293	0.273766	0.854248	0.321544	0.749012	0.946513	-1.57184	0.125824	0.999967	3.72244	0.000375907	0.00428483	2.77841	0.0070249	0.0242242	-1.67356	0.101478	0.84844
Unclassified Pantoea Genus	3.42709	0.000773907	0.00854467	2.23125	0.0272723	0.0743035	-1.93055	0.0572696	0.629416	0.763889	0.447648	0.891766	0.937813	0.352744	0.837484	-0.222028	0.825703	0.999967	4.33684	4.08544e-05	0.00212211	2.82418	0.00613467	0.0223771	-2.16353	0.0361023	0.84844
Spiroplasma monobiae	3.4129	0.00079385	0.00863448	4.77449	4.143e-06	0.000390771	1.68004	0.0970552	0.66789	1.39891	0.166316	0.795814	2.45626	0.0173077	0.415781	1.03437	0.308715	0.999967	3.45449	0.000952006	0.00671798	4.32119	5.55778e-05	0.00262988	1.31268	0.196252	0.848663
Blastomonas sp. RAC04	3.41122	0.000800862	0.00865991	3.12296	0.00219225	0.0151849	0.234186	0.815471	0.953042	1.94048	0.0561835	0.668668	0.826978	0.412375	0.864492	-0.637953	0.528043	0.999967	2.40152	0.0189127	0.0397223	3.00389	0.00369637	0.0168457	0.646567	0.521349	0.880783
Ectothiorhodospira haloalkaliphila	3.42526	0.000800862	0.00865991	3.11345	0.00229741	0.0156183	-0.790993	0.43141	0.802657	1.72226	0.0904556	0.701919	1.41574	0.163975	0.729883	-0.360412	0.720907	0.999967	3.1452	0.0023125	0.010574	3.04437	0.00325576	0.0156822	-0.704854	0.484702	0.870788
Unclassified Hungateiclostridiaceae Family	3.4145	0.000800763	0.00865991	3.50391	0.000604682	0.00709408	-0.680271	0.4984	0.834957	1.17522	0.244079	0.844701	2.33359	0.0228976	0.461695	0.76548	0.449595	0.999967	3.65842	0.000460134	0.00471849	3.0449	0.00327101	0.0156822	-1.11274	0.272002	0.850407
Unclassified Saccharomonospora Genus	3.40713	0.000818463	0.00883304	3.40445	0.000857233	0.00856925	-0.812011	0.419321	0.799355	1.2754	0.20655	0.815954	1.48745	0.142984	0.7039	0.421371	0.676302	0.999967	3.47393	0.000835925	0.00632216	3.40535	0.00109375	0.00914141	-1.20785	0.233708	0.850407
Planctomycetes bacterium Pan153	3.40614	0.00082123	0.00884573	3.90202	0.000144798	0.00305258	0.519562	0.604879	0.880013	2.2333	0.0287659	0.532936	1.95586	0.0563527	0.579115	0.253938	0.801168	0.999967	2.14562	0.0353552	0.0622835	2.76609	0.00754066	0.0252644	0.453642	0.652368	0.921673
Ruania sp. HY168	3.40498	0.000829274	0.0089151	2.40353	0.0174762	0.0568359	-1.95052	0.0548011	0.629416	1.06494	0.290552	0.854248	0.781397	0.438126	0.867522	-0.410399	0.684248	0.999967	3.59635	0.000555187	0.0052338	2.76086	0.00738178	0.0249372	-2.06369	0.0451158	0.84844
Acholeplasma oculi	3.39725	0.000832069	0.00892761	4.18251	4.793e-05	0.00161451	0.952401	0.343913	0.774645	2.42629	0.0175285	0.476017	2.14567	0.035705	0.515922	-0.241332	0.810837	0.999967	2.34075	0.0222126	0.0444412	3.46291	0.000922751	0.00852988	1.42443	0.161541	0.84844
Borrelia duttonii	3.39625	0.00083418	0.00892761	3.80595	0.000201201	0.00373851	1.18495	0.23973	0.73388	2.28585	0.0247819	0.516056	3.02978	0.00346922	0.283558	1.41361	0.167131	0.999967	3.16619	0.00228854	0.0105121	3.11908	0.00263488	0.0140544	0.348697	0.729019	0.937907
Methanococcus voltae	3.39913	0.000835257	0.00892761	4.38797	2.18335e-05	0.0010464	1.30787	0.194859	0.711533	1.75537	0.0836978	0.688861	3.20237	0.00234381	0.232133	2.05329	0.0482944	0.999967	2.70789	0.00864004	0.0234022	2.88939	0.00524251	0.02056	0.175329	0.861645	0.973253
Hymenobacter swuensis	3.39409	0.000856968	0.00912457	3.26779	0.00138396	0.0114636	-0.281675	0.778958	0.94249	0.921847	0.359518	0.87541	1.48565	0.143781	0.705752	0.400548	0.691415	0.999967	3.72556	0.000362765	0.00424859	3.27927	0.00160573	0.0109471	-0.655878	0.515397	0.87893
Streptomyces sp. DSM 40868	3.39662	0.000856921	0.00912457	1.98933	0.0488131	0.109736	-2.03024	0.0458314	0.618773	0.901055	0.37114	0.876207	0.2915	0.772	0.954344	-0.939825	0.354348	0.999967	3.51385	0.000747244	0.00605933	2.41678	0.018202	0.0420826	-1.8073	0.0777145	0.84844
Streptomyces albulus	3.39396	0.000861844	0.00915895	3.50579	0.000606671	0.00709869	-0.576681	0.565859	0.861648	1.19685	0.235587	0.836226	1.18567	0.241461	0.785852	-0.342615	0.734128	0.999967	3.73189	0.000353582	0.00421294	4.08862	0.000116227	0.00331856	-0.462907	0.645765	0.91855
Exiguobacterium mexicanum	3.38925	0.000866169	0.00917509	3.53099	0.00056453	0.00679147	0.0207457	0.983503	0.995544	1.29476	0.199589	0.814087	1.43096	0.158072	0.72322	-0.0901023	0.928768	0.999967	4.12152	9.21809e-05	0.00266845	4.11585	0.000101999	0.00320289	0.0925998	0.926652	0.983637
Sphingomonas sp. AAP5	3.39095	0.000868966	0.00917509	3.44581	0.000758228	0.00796641	-0.40477	0.686783	0.907395	0.93434	0.353189	0.874449	0.565648	0.573955	0.897668	-0.542571	0.591185	0.999967	3.62915	0.000495836	0.00501955	4.11983	0.000100073	0.00317831	-0.124061	0.901845	0.980341
Sporosarcina pasteurii	3.38516	0.000869966	0.00917509	2.56964	0.0111821	0.0424811	-0.448075	0.655374	0.898291	1.18436	0.239915	0.839961	0.779061	0.439313	0.867522	-0.361092	0.720404	0.999967	3.23803	0.0019373	0.0096743	2.6921	0.00897296	0.0280678	-0.28579	0.776411	0.951153
Teredinibacter turnerae	3.39729	0.000868668	0.00917509	1.86031	0.065034	0.133429	-2.47406	0.0155893	0.473545	0.515873	0.607753	0.937612	0.0623395	0.950543	0.989045	-1.17222	0.249764	0.999967	3.87586	0.000213281	0.00351479	2.51695	0.0140678	0.0361612	-2.18136	0.0346715	0.84844
Unclassified Erythrobacteraceae Family	3.38259	0.000877261	0.0092345	3.03663	0.00281128	0.0177356	-0.612142	0.542271	0.853074	1.36164	0.177414	0.804879	1.02239	0.311142	0.81915	-0.680476	0.501097	0.999967	3.41401	0.00107111	0.00708721	3.35869	0.00129886	0.00986214	-0.341672	0.734262	0.939867
Methylovulum psychrotolerans	3.38931	0.000880749	0.00925369	3.3307	0.00110225	0.00991313	-0.743749	0.459321	0.817517	0.628144	0.531964	0.921187	0.649065	0.519092	0.884783	-0.496732	0.622774	0.999967	4.43514	2.83521e-05	0.00208567	4.64584	1.49096e-05	0.00197881	-0.556557	0.580715	0.905325
Actinomyces sp. 2129	3.38872	0.000883769	0.0092679	1.76399	0.0801518	0.153668	-2.29489	0.0245004	0.551686	1.89556	0.0625361	0.682795	0.788743	0.433919	0.867522	-1.90808	0.0653878	0.999967	3.14434	0.00233581	0.0106239	1.97921	0.0516424	0.0880185	-1.5803	0.121367	0.84844
Humibacter sp. WJ7-1	3.39381	0.000886523	0.00927927	2.93495	0.00398017	0.0220238	-0.698671	0.48689	0.827564	0.261163	0.794778	0.96675	0.455225	0.651085	0.920211	0.0564528	0.955332	0.999967	4.82347	6.79915e-06	0.00138649	4.46068	3.14474e-05	0.00221539	-0.830356	0.410924	0.860488
Lentibacillus amyloliquefaciens	3.3808	0.000891713	0.00931605	2.99444	0.00323181	0.0195243	-0.40261	0.688366	0.907395	0.875131	0.384517	0.877643	2.38905	0.0200228	0.434715	1.18581	0.244428	0.999967	3.80791	0.000282507	0.0038297	2.36216	0.02088	0.0462724	-1.06965	0.290746	0.850407
Staphylococcus felis	3.37614	0.000893415	0.00931632	3.68743	0.000311598	0.0047974	1.10385	0.273143	0.750063	1.40793	0.162815	0.794844	1.88173	0.0647169	0.60364	0.930946	0.358852	0.999967	3.21139	0.00235673	0.0106667	3.32475	0.00147743	0.0104636	0.637374	0.527261	0.882213
alpha proteobacterium HIMB5	3.37677	0.000896891	0.00931875	3.89495	0.000152059	0.00311861	1.01817	0.311827	0.767194	2.01824	0.047328	0.627802	1.6893	0.0975779	0.655171	-0.0193516	0.984681	0.999967	2.252	0.0278885	0.0519974	3.12217	0.00265778	0.0141088	1.35653	0.18201	0.84844
Denitrobacterium detoxificans	3.38377	0.000897001	0.00931875	2.81185	0.00558265	0.0273683	-1.64213	0.104694	0.66789	1.65494	0.103029	0.705717	1.0647	0.291736	0.812473	-1.42427	0.164048	0.999967	3.25527	0.00168376	0.00898113	3.01765	0.00362801	0.0167668	-1.02207	0.312465	0.853825
Azospirillum sp. M2T2B2	3.37811	0.000900369	0.0093189	2.26674	0.0250605	0.0701693	-1.42143	0.159283	0.695016	0.926885	0.356971	0.874492	0.0698156	0.944631	0.988778	-1.34573	0.187847	0.999967	4.42616	2.93339e-05	0.00208567	3.79837	0.000312799	0.00494505	-0.811137	0.421754	0.86372
Pseudomonas sp. LTJR-52	3.37396	0.000899011	0.0093189	4.33044	2.67184e-05	0.00115117	1.4587	0.148769	0.692934	2.05009	0.043949	0.617136	3.27781	0.00190168	0.215902	1.60204	0.118974	0.999967	2.01925	0.0490509	0.0795986	2.31997	0.0239395	0.0504821	0.568667	0.57254	0.902678
Streptococcus mutans	-3.37792	0.000906874	0.00936878	-1.73805	0.084488	0.159289	1.09612	0.276488	0.750784	-1.95068	0.0552167	0.664274	-0.390023	0.697931	0.931357	0.907719	0.370812	0.999967	-2.61387	0.0106926	0.0269156	-1.73795	0.0865389	0.129297	0.655644	0.515546	0.87893
Pseudarthrobacter chlorophenolicus	3.37523	0.000914038	0.00942527	3.78675	0.000226808	0.00402012	0.465848	0.642657	0.892775	1.45318	0.151048	0.783495	1.41733	0.162729	0.72822	-0.353127	0.726309	0.999967	3.70819	0.000395241	0.0043673	4.25138	6.39514e-05	0.00274046	0.815376	0.419351	0.862284
Roseitalea porphyridii	3.37351	0.000921773	0.00948743	2.05824	0.0412817	0.0976356	-1.84975	0.0682372	0.639159	0.875006	0.384367	0.877643	1.01991	0.311535	0.81915	0.0981594	0.922418	0.999967	4.09073	0.000100101	0.00268774	2.488	0.015162	0.0380625	-2.32606	0.0247979	0.84844
Corynebacterium uterequi	3.38241	0.000925331	0.00948891	3.86566	0.000169651	0.00336756	-0.782505	0.436349	0.803668	1.93089	0.0585313	0.679786	3.14267	0.00280854	0.247776	0.791524	0.434466	0.999967	3.03559	0.00324544	0.0127749	2.74473	0.00764136	0.025387	-1.33099	0.190206	0.84844
Paenibacillus sp. FSL R7-0273	3.36888	0.000923679	0.00948891	1.50934	0.133528	0.220418	-2.44303	0.0168858	0.488808	1.37854	0.172141	0.797579	0.989364	0.326966	0.825549	-0.79111	0.434705	0.999967	3.44174	0.00095204	0.00671798	1.53346	0.129547	0.176477	-2.39138	0.0212318	0.842903
Corynebacterium riegelii	3.3708	0.00093104	0.00951236	3.44294	0.000749165	0.00791619	-0.484602	0.629353	0.887127	1.12447	0.264174	0.851585	1.49525	0.140984	0.699009	0.41625	0.680006	0.999967	4.17454	7.62567e-05	0.00258054	4.44139	3.17642e-05	0.00221539	-0.829642	0.411323	0.860488
Flavobacteriaceae bacterium MAR_2010_188	3.36515	0.000929379	0.00951236	4.77725	3.93271e-06	0.000383474	1.21376	0.228598	0.730653	1.89839	0.0611677	0.682795	2.3784	0.0201355	0.435459	0.23009	0.819486	0.999967	2.91602	0.00475732	0.0159477	4.25415	6.69575e-05	0.00274953	1.38691	0.172616	0.84844
Methylobacterium brachiatum	3.37154	0.000937708	0.0095629	2.58104	0.0108896	0.0417698	-0.946578	0.346854	0.774884	1.64109	0.105347	0.708921	1.07317	0.288674	0.811937	-0.210396	0.834693	0.999967	3.07169	0.00288801	0.011952	2.66874	0.0094259	0.0288486	-1.03629	0.305859	0.850407
Glaciecola sp. 4H-3-7+YE-5	3.36122	0.000939912	0.00956783	4.32949	2.60528e-05	0.00113126	1.13681	0.259191	0.741564	1.90512	0.0605308	0.682795	2.31008	0.0244025	0.466079	0.257693	0.798294	0.999967	1.8877	0.0644818	0.0980279	2.71902	0.00872854	0.0275174	1.22145	0.22857	0.850407
Kineococcus radiotolerans	3.36394	0.000947526	0.00962769	2.0939	0.0380578	0.0929372	-1.7067	0.0919601	0.666789	1.17255	0.245018	0.845273	0.795551	0.430062	0.867271	-0.474368	0.638459	0.999967	3.48432	0.000813353	0.00621818	2.32739	0.0228014	0.048855	-1.69642	0.0970359	0.84844
Frischella perrara	3.35955	0.000950702	0.00963357	3.64533	0.000364822	0.005322	0.283773	0.777356	0.942441	2.27227	0.0255396	0.516668	2.77413	0.0075384	0.340702	0.850097	0.401587	0.999967	2.66474	0.00951003	0.0247948	2.55664	0.0129085	0.034576	-0.347381	0.729999	0.937907
Novosphingobium sp. P6W	3.35941	0.000953597	0.00963357	3.16978	0.00180859	0.0133672	-1.20893	0.230438	0.730653	0.962292	0.338675	0.867019	1.03016	0.306566	0.816981	0.0311668	0.97533	0.999967	3.47575	0.000857187	0.00637901	3.3184	0.00159022	0.0108982	-1.47308	0.148012	0.84844
Streptomyces sp. SM17	3.35626	0.000955037	0.00963357	2.39338	0.0178242	0.0574968	-1.08593	0.280944	0.753614	1.2499	0.215215	0.820899	0.293108	0.770511	0.953817	-1.0504	0.301403	0.999967	3.18445	0.00249755	0.0110697	2.90039	0.00536362	0.0207749	-0.497347	0.621478	0.910912
Unclassified Acetobacter Genus	3.3642	0.000951861	0.00963357	2.77571	0.00624263	0.0293809	-0.915806	0.362665	0.784012	0.922801	0.358955	0.87534	0.266734	0.790576	0.958335	-0.832798	0.411131	0.999967	4.15727	7.89797e-05	0.00259745	4.01888	0.000143946	0.00351612	-0.569564	0.571937	0.902678
Bradyrhizobium sp. WSM471	3.35525	0.000958571	0.0096517	2.9816	0.00328586	0.0196374	-0.866758	0.388803	0.788521	1.37131	0.17378	0.797579	1.88246	0.0643755	0.60364	0.667155	0.509455	0.999967	2.72332	0.00876912	0.0235567	2.03835	0.0467156	0.0817753	-1.46674	0.149723	0.84844
Paenibacillus sp. JDR-2	3.35493	0.000970227	0.00973379	2.40131	0.0176054	0.0570892	-1.07802	0.284436	0.755385	1.36144	0.177544	0.804879	1.04869	0.29874	0.816981	-0.197291	0.844848	0.999967	3.19758	0.00203022	0.00991561	2.32174	0.023095	0.0493701	-1.16422	0.250753	0.850407
Winogradskyella sp. J14-2	3.35314	0.000968823	0.00973379	4.1214	6.27776e-05	0.00185595	2.09385	0.039608	0.611504	1.64832	0.102806	0.705717	1.4565	0.150607	0.711009	0.0924524	0.926915	0.999967	3.06011	0.00313167	0.0125222	4.13191	9.79719e-05	0.00314756	2.46556	0.0177474	0.840366
Ketogulonicigenium robustum	3.35217	0.000980895	0.00982309	2.08686	0.0386554	0.0936152	-2.06616	0.0422209	0.614278	1.51809	0.133506	0.755368	1.257	0.214644	0.774009	-0.239911	0.811929	0.999967	2.46095	0.0166655	0.0362531	1.39083	0.169238	0.216484	-2.38175	0.0217266	0.843991
Streptomyces viridosporus	3.35793	0.000984713	0.00983064	2.39246	0.018049	0.0578617	-2.14971	0.0347601	0.585049	1.25888	0.21274	0.818634	0.426271	0.671752	0.929548	-1.42116	0.164942	0.999967	3.5835	0.00057451	0.00533076	3.22067	0.0019336	0.0119278	-1.68109	0.099997	0.84844
Unclassified Atopobiaceae Family	3.35581	0.000985187	0.00983064	2.5929	0.0105313	0.0408353	-1.54138	0.127377	0.680734	1.59885	0.11486	0.72799	1.37748	0.174588	0.740169	-0.35257	0.726723	0.999967	3.0033	0.00363032	0.0136645	2.33054	0.0227649	0.0488116	-1.55691	0.126822	0.84844
Methanofervidicoccus sp. A16	3.34974	0.00098908	0.0098518	2.23966	0.0264473	0.0729164	-0.950892	0.344674	0.774645	0.783229	0.435997	0.89007	1.9492	0.0553418	0.576914	1.03939	0.306412	0.999967	3.87155	0.000224325	0.00357249	1.80447	0.0756562	0.117142	-1.9239	0.0610027	0.84844
Variovorax sp. RA8	3.35138	0.000998423	0.00992707	3.53875	0.000550606	0.0066892	-0.0665862	0.947086	0.984585	1.74099	0.0864913	0.690631	1.75872	0.0851947	0.638241	0.195947	0.845891	0.999967	2.56664	0.0122642	0.029534	2.77712	0.00708705	0.0243555	-0.190069	0.85015	0.97122
Gallaecimonas mangrovi	3.34338	0.00100169	0.00993294	3.64051	0.000362119	0.00531838	-0.0229331	0.981764	0.995544	1.15877	0.249449	0.847712	1.52982	0.13048	0.691932	0.207367	0.837037	0.999967	3.56228	0.000646246	0.00560531	3.74764	0.000385038	0.00560435	-0.149057	0.882205	0.976709
Vitreoscilla filiformis	3.34744	0.00100259	0.00993294	2.72734	0.00709691	0.0317845	-0.972901	0.333689	0.77033	0.800958	0.425647	0.889392	1.1648	0.248988	0.792145	0.0679392	0.946257	0.999967	3.84568	0.000239913	0.00368352	3.04136	0.00340078	0.0160591	-1.20139	0.236174	0.850407
Candidatus Gracilibacteria bacterium HOT-871	3.34168	0.00102355	0.0101225	4.06558	8.22442e-05	0.00218715	0.913606	0.363813	0.784108	2.56242	0.0130089	0.462944	2.88678	0.00598283	0.324633	1.04301	0.304762	0.999967	1.96102	0.0542897	0.0860399	2.54184	0.0133268	0.0351328	0.444289	0.659062	0.923597
Nostoc sp. NIES-4103	3.33586	0.00102612	0.01013	4.04124	8.50437e-05	0.00223823	1.24096	0.218436	0.728351	1.11378	0.268744	0.851585	1.03412	0.305676	0.816981	0.461074	0.647864	0.999967	3.39662	0.00119852	0.00754177	4.40687	3.98013e-05	0.00232332	1.18299	0.243312	0.850407
Planctomycetes bacterium Pla163	3.34129	0.00104017	0.0102504	3.73404	0.0002907	0.00465623	0.659934	0.511291	0.840008	1.80232	0.076311	0.686629	1.92531	0.0607467	0.589294	0.483813	0.631813	0.999967	3.22663	0.00180366	0.00936893	3.60139	0.0005851	0.00670675	0.488635	0.627583	0.912482
Microbacterium wangchenii	3.33601	0.00105115	0.0103253	2.38784	0.0182362	0.0582175	-2.2518	0.0272232	0.562772	1.75425	0.0844433	0.688861	1.14913	0.256143	0.79408	-0.997503	0.326004	0.999967	2.46082	0.016154	0.0355299	1.81053	0.0748672	0.116135	-2.02898	0.048681	0.84844
Staphylococcus simulans	3.32813	0.00105148	0.0103253	3.52248	0.000551979	0.0066892	0.185603	0.85325	0.964724	1.14469	0.255475	0.851585	1.97688	0.0526873	0.571792	1.00026	0.324687	0.999967	3.11416	0.00283283	0.0118555	2.84547	0.00619048	0.0224077	-0.574327	0.568739	0.902678
Sedimenticola thiotaurini	3.33229	0.00105513	0.0103429	2.30056	0.0228834	0.0660397	-1.34617	0.182249	0.702463	1.17647	0.243699	0.844109	1.19899	0.235523	0.781205	-0.31682	0.753438	0.999967	3.84102	0.000253992	0.00373714	2.63713	0.010244	0.03047	-1.37162	0.177298	0.84844
Rickettsiales endosymbiont of Stachyamoeba lipophora	3.32798	0.00106184	0.0103903	3.39302	0.000886078	0.00874746	0.265346	0.791461	0.945942	0.296003	0.768062	0.959596	2.03936	0.0453888	0.565379	1.38128	0.176764	0.999967	4.26776	5.73515e-05	0.00229324	3.07132	0.00300649	0.0151552	-0.841239	0.404868	0.859548
Calothrix parasitica	3.32327	0.00106849	0.010437	2.37728	0.0185535	0.0586675	-1.17618	0.243192	0.73388	2.42913	0.0171578	0.476017	0.923127	0.359042	0.840587	-1.57179	0.125836	0.999967	1.90846	0.0612884	0.0942299	1.78251	0.080105	0.12221	-0.197335	0.844495	0.97122
Herbaspirillum huttiense	3.33018	0.0010776	0.0105076	2.53717	0.0122779	0.0452801	-1.58549	0.117008	0.67213	0.788732	0.4329	0.89007	0.193543	0.847249	0.96983	-1.09655	0.281022	0.999967	3.82471	0.000254816	0.00373714	3.42965	0.00100437	0.00875633	-1.20004	0.236696	0.850407
Cellulomonas fimi	3.32527	0.00107955	0.0105082	2.66393	0.00870105	0.036416	-0.723676	0.471486	0.822747	1.13797	0.259154	0.851585	0.964954	0.339682	0.831697	0.137496	0.8915	0.999967	3.55132	0.000662438	0.00566435	3.0023	0.00368498	0.0168445	-0.909613	0.368097	0.85402
Hyphomonas sp. Mor2	3.32602	0.00108217	0.0105118	3.87008	0.000165599	0.00329892	0.201041	0.841204	0.96103	1.83203	0.0713929	0.686629	2.06464	0.0439223	0.562157	-0.173312	0.863497	0.999967	2.87585	0.00519684	0.0168912	3.34523	0.00131855	0.00994128	0.3202	0.750368	0.947149
Mycoplasma nasistruthionis	3.32236	0.00108371	0.0105118	3.83346	0.000185546	0.00354182	0.662849	0.509432	0.839438	1.90639	0.0603098	0.682795	2.11978	0.0388906	0.536362	0.47373	0.638909	0.999967	2.37906	0.0200968	0.041339	2.76583	0.00744569	0.0250352	0.460824	0.647247	0.91855
Glutamicibacter halophytocola	3.32619	0.00108746	0.0105298	2.42208	0.0166677	0.0551423	-2.06966	0.0418831	0.614278	1.63497	0.10706	0.71006	1.49377	0.140613	0.698379	-1.14023	0.262654	0.999967	4.35276	4.03932e-05	0.00211797	3.2682	0.00172079	0.0113859	-1.71713	0.0931502	0.84844
Corynebacterium efficiens	3.32181	0.00109373	0.0105516	2.5936	0.0104984	0.0408045	-1.21386	0.22856	0.730653	0.661072	0.510756	0.910099	0.217485	0.828662	0.967485	-0.703479	0.486845	0.999967	3.70502	0.000390937	0.00435431	3.29267	0.00154378	0.0106707	-0.980384	0.332381	0.853999
Corynebacterium maris	3.31693	0.0011049	0.0105516	2.73426	0.00703966	0.0316045	-0.453152	0.65173	0.897502	1.0551	0.294343	0.854248	0.943505	0.349331	0.835526	-0.477982	0.635912	0.999967	3.86892	0.000223341	0.00356704	3.30346	0.00148986	0.0104977	-0.235525	0.814919	0.964376
Ectothiorhodospiraceae bacterium BW-2	3.32004	0.00110031	0.0105516	1.74257	0.083553	0.158062	-1.92049	0.0585471	0.629416	1.33773	0.185554	0.807334	-0.311127	0.75689	0.94865	-2.4521	0.0198413	0.832169	3.41327	0.00103033	0.00697807	2.75521	0.00745767	0.0250452	-0.887683	0.37965	0.854976
Marinobacter hydrocarbonoclasticus	3.31807	0.00110437	0.0105516	2.90994	0.00418654	0.0224554	-1.11953	0.266438	0.744321	1.63651	0.106461	0.71006	2.17426	0.0337436	0.508462	0.019903	0.984244	0.999967	2.72242	0.00805792	0.0224266	1.93885	0.0564634	0.0939592	-1.31161	0.196611	0.848663
Plantactinospora sp. KBS50	3.31858	0.0011031	0.0105516	2.49277	0.0137677	0.0485229	-1.65369	0.102316	0.66789	1.51228	0.135201	0.760391	1.26723	0.210993	0.773735	-0.475042	0.637984	0.999967	2.77972	0.0068995	0.0201722	2.04356	0.0451159	0.0796551	-1.71135	0.0942225	0.84844
Pseudopropionibacterium propionicum	3.31917	0.00109868	0.0105516	2.30029	0.0228494	0.0660397	-1.71944	0.0896043	0.665062	1.32943	0.188258	0.810357	2.08871	0.0407328	0.544213	0.136803	0.892044	0.999967	2.82549	0.00616366	0.0187098	1.36539	0.176467	0.223979	-2.05745	0.0457394	0.84844
Shewanella sp. ANA-3	3.31604	0.00109545	0.0105516	3.10622	0.00225851	0.0154401	-0.101508	0.919414	0.981027	2.19495	0.0310706	0.536896	2.90185	0.0054218	0.308694	0.946821	0.350825	0.999967	1.96154	0.0544434	0.0861852	1.20628	0.232216	0.281005	-1.11815	0.269713	0.850407
Streptococcus viridans	3.31716	0.00110344	0.0105516	3.81618	0.000193828	0.0036501	0.407091	0.685085	0.907395	1.30333	0.196946	0.814087	1.70103	0.0940383	0.650858	0.432736	0.668109	0.999967	2.48476	0.0151999	0.0340787	2.85457	0.0057138	0.0214822	0.141505	0.888132	0.977358
Rubrivivax gelatinosus	3.32101	0.00111756	0.0106542	2.49979	0.013585	0.0481231	-1.86982	0.0653606	0.632222	0.904073	0.368916	0.876207	0.490393	0.625972	0.90749	-0.672549	0.506062	0.999967	3.76476	0.000312657	0.0040507	3.32886	0.00137889	0.0101299	-1.78185	0.0818359	0.84844
Bifidobacterium scardovii	3.31423	0.00112111	0.0106697	1.87001	0.0637107	0.131247	-1.85985	0.0667759	0.634753	2.28378	0.0250255	0.516668	0.201828	0.840783	0.96983	-2.45008	0.0199348	0.832169	1.78611	0.0782048	0.114295	1.43544	0.155513	0.202469	-0.872541	0.38776	0.859064
Pseudomonas sp. SGAir0191	3.30645	0.00113384	0.0107725	3.6976	0.000302795	0.00474067	0.635153	0.527236	0.84522	0.73049	0.467178	0.897343	0.800422	0.426892	0.865936	0.0582552	0.953908	0.999967	3.41859	0.00109886	0.00715998	4.06909	0.000132935	0.00351612	0.731811	0.468254	0.868837
Hymenobacter nivis	3.31283	0.00114423	0.0108185	2.09581	0.038005	0.0929308	-1.57426	0.119582	0.67213	0.690831	0.491657	0.905836	0.321836	0.748866	0.946513	-0.535248	0.596179	0.999967	3.79532	0.000281351	0.0038297	2.76858	0.0071621	0.024501	-1.48773	0.144119	0.84844
Mycobacterium parmense	3.30806	0.00115041	0.0108185	3.15018	0.00197058	0.0142031	-0.899755	0.371093	0.786387	1.55028	0.125777	0.746868	2.40619	0.0197797	0.434715	0.871396	0.390029	0.999967	3.17882	0.00212157	0.0101303	2.42515	0.0180888	0.0419782	-1.44801	0.154868	0.84844
Nissabacter sp. SGAir0207	3.31052	0.00115127	0.0108185	2.73198	0.00722964	0.0321388	-1.00562	0.317791	0.768522	1.40445	0.165499	0.795712	1.17409	0.246972	0.789312	-0.310596	0.758122	0.999967	3.31653	0.0013753	0.00801576	2.89915	0.00495706	0.0200403	-1.00624	0.319931	0.853999
Saccharibacillus brassicae	3.30586	0.00115231	0.0108185	1.85408	0.0659351	0.13483	-1.71138	0.091089	0.666148	0.813083	0.418907	0.888324	0.641776	0.523998	0.884817	-0.405363	0.687908	0.999967	4.01031	0.000135254	0.00294422	2.39403	0.0192859	0.0438051	-1.77377	0.0831827	0.84844
Selenomonas sp. oral taxon 136	3.30738	0.00115056	0.0108185	2.15054	0.0333272	0.0852428	-1.50551	0.136339	0.684292	0.974218	0.333593	0.863179	1.24262	0.220398	0.774009	0.329434	0.743975	0.999967	3.50557	0.000769322	0.00610605	2.03115	0.0459886	0.0807343	-1.9979	0.0520779	0.84844
Tessaracoccus aquimaris	3.30862	0.00114076	0.0108185	2.68739	0.00796228	0.0341997	-1.76023	0.0823923	0.658891	1.15594	0.251641	0.848163	1.00066	0.321268	0.822983	-0.626908	0.535167	0.999967	3.51037	0.000763219	0.00609102	3.00603	0.00383948	0.0171957	-1.6921	0.097863	0.84844
Vibrio cidicii	3.30806	0.00115019	0.0108185	4.38291	2.2404e-05	0.0010464	1.08931	0.27946	0.751691	1.2133	0.229258	0.834222	1.847	0.0705883	0.619203	0.931876	0.358379	0.999967	4.05536	0.000114943	0.00288416	5.02033	3.70302e-06	0.00128634	0.675576	0.502927	0.874935
Hydrogenophaga sp. NH-16	3.30345	0.00115576	0.0108325	1.90119	0.0591605	0.124882	-2.05399	0.0434158	0.614278	0.798093	0.427067	0.889392	0.784632	0.435809	0.867522	-0.0640333	0.949342	0.999967	3.46549	0.000857311	0.00637901	1.88673	0.0632944	0.102265	-2.41728	0.0199503	0.842903
Halomonas huangheensis	3.3087	0.00116142	0.010849	1.60957	0.109922	0.192131	-1.60688	0.112227	0.670534	2.30261	0.024458	0.516056	1.26937	0.210401	0.773735	-1.18879	0.243271	0.999967	2.44768	0.0165163	0.0360557	1.09917	0.275362	0.325284	-1.1413	0.260062	0.850407
Thermoanaerobacterium xylanolyticum	3.29942	0.00116126	0.010849	4.15652	5.16317e-05	0.00168796	1.05128	0.296461	0.761665	1.49593	0.139067	0.764853	2.25583	0.026903	0.475707	0.603996	0.550105	0.999967	2.91307	0.00507705	0.0166676	3.41104	0.001156	0.00937959	0.852766	0.398514	0.859064
Geobacter daltonii	3.30034	0.00117184	0.0109097	2.21397	0.0285831	0.0764876	-1.34357	0.183084	0.702463	0.757263	0.45149	0.894703	0.0382064	0.969691	0.993807	-1.07767	0.289237	0.999967	4.14986	8.42007e-05	0.00259993	3.56601	0.000648828	0.0071278	-0.850912	0.399532	0.859064
Unclassified Promicromonosporaceae Family	3.2983	0.00117081	0.0109097	2.68275	0.00814039	0.0347232	-0.961238	0.339481	0.773293	0.98157	0.32973	0.861837	0.251842	0.802092	0.959758	-0.93353	0.357538	0.999967	3.27439	0.00171424	0.00911744	3.14635	0.00246595	0.0136464	-0.517282	0.60761	0.908338
Moraxella osloensis	3.29588	0.00117828	0.0109372	3.87892	0.000156943	0.00319521	1.27939	0.204651	0.715829	1.51631	0.13373	0.755368	1.84329	0.0704018	0.619135	0.451964	0.654343	0.999967	3.63197	0.00052861	0.00513039	4.05318	0.000127861	0.00343304	1.28064	0.207184	0.850407
Unclassified Halorubrum Genus	3.29595	0.00117873	0.0109372	2.3662	0.0192484	0.0599007	-1.20695	0.231194	0.730653	2.44696	0.0168329	0.476017	1.41117	0.164328	0.729883	-0.797903	0.430808	0.999967	1.84721	0.069344	0.103717	1.4798	0.143973	0.190979	-0.910343	0.367717	0.85402
Bacillus clausii	3.29361	0.00118168	0.0109463	2.5573	0.0115855	0.0434788	-0.549917	0.583989	0.866242	1.72307	0.0885296	0.696951	2.01246	0.0488316	0.571792	0.0480584	0.961968	0.999967	2.73172	0.00816859	0.0226326	1.78286	0.0788618	0.120881	-0.648383	0.520185	0.880421
Mycobacteroides salmoniphilum	3.2995	0.00118708	0.0109781	2.21718	0.0282258	0.0759463	-1.61368	0.110741	0.670534	1.13463	0.260963	0.851585	0.933504	0.355104	0.839146	-0.47177	0.640292	0.999967	3.22564	0.00183722	0.00944393	2.13821	0.0359585	0.067451	-1.67071	0.102043	0.84844
Pandoraea vervacti	3.29607	0.00119716	0.0110528	3.43127	0.000790796	0.00815444	-0.0536828	0.957329	0.986962	0.868077	0.388603	0.878196	1.03754	0.30441	0.816981	0.199916	0.842811	0.999967	3.77134	0.000313775	0.00405235	3.91017	0.000208114	0.00420918	-0.243405	0.808849	0.960999
Rhodococcus sp. WAY2	3.295	0.00120041	0.0110645	2.29985	0.0228323	0.0660397	-2.2181	0.0295349	0.567228	2.05545	0.0438481	0.617136	0.633814	0.528824	0.884817	-1.81942	0.0782144	0.999967	2.67119	0.00925247	0.0243334	2.48297	0.0155728	0.0386918	-1.46597	0.149931	0.84844
Unclassified Frankia Genus	3.29319	0.00120472	0.0110858	2.9903	0.00327175	0.0196278	-0.730411	0.467385	0.821348	1.04821	0.298383	0.854248	1.33404	0.18855	0.752038	0.484182	0.631554	0.999967	3.15997	0.00232634	0.0105982	2.73112	0.00822306	0.0265045	-1.15642	0.253894	0.850407
Gluconobacter oxydans	3.2909	0.00120694	0.0110879	2.91465	0.00415421	0.0224166	-0.640813	0.523572	0.843808	1.84887	0.0686897	0.686629	1.26525	0.211886	0.773735	-0.616713	0.541787	0.999967	2.76765	0.0071871	0.0207403	2.77179	0.00716088	0.024501	-0.321041	0.749734	0.947149
Kazachstania naganishii	3.28743	0.00121442	0.0111382	2.69037	0.00790945	0.0340517	-0.888677	0.376981	0.78688	1.83385	0.0709627	0.686629	1.91596	0.0600101	0.586378	-0.292313	0.771934	0.999967	2.58175	0.0119703	0.0290529	1.87405	0.0652649	0.104808	-0.864874	0.391908	0.859064
Pseudomonas antarctica	3.28545	0.00122228	0.0111551	2.68035	0.00820492	0.0348114	-0.855905	0.394741	0.789478	0.573893	0.567622	0.924819	0.92062	0.360989	0.842642	0.0710657	0.943788	0.999967	3.70457	0.000404424	0.00443035	2.79674	0.00661796	0.0234883	-1.07182	0.289778	0.850407
Salinicoccus halodurans	3.28712	0.00122161	0.0111551	2.59375	0.0106299	0.0410868	-0.353106	0.724987	0.924544	1.99301	0.0502981	0.644182	1.93458	0.0580185	0.584976	-0.387599	0.700879	0.999967	2.89196	0.00502905	0.0165429	2.1653	0.0338036	0.0643866	-0.182148	0.856323	0.9714
Unclassified Microbacteriaceae Family	3.29239	0.00122025	0.0111551	2.47197	0.0147685	0.0508485	-1.15927	0.249975	0.736671	1.12122	0.266293	0.851585	1.20988	0.232411	0.780673	0.17241	0.864201	0.999967	3.61266	0.000522847	0.00513039	2.6082	0.0110815	0.0316381	-1.39155	0.171217	0.84844
Polaribacter sp. BM10	3.27941	0.00123839	0.0112806	3.38705	0.000896286	0.00880134	0.887927	0.377382	0.78688	1.44578	0.151822	0.783495	1.26307	0.212297	0.773735	0.363169	0.718867	0.999967	2.25317	0.028472	0.0529079	2.6584	0.010201	0.0303842	0.912054	0.366825	0.85402
Pseudobutyrivibrio xylanivorans	3.2795	0.00124009	0.0112806	2.06647	0.0404726	0.0965851	-0.921793	0.359554	0.784012	1.45385	0.14976	0.782509	0.839314	0.404867	0.863714	-0.241617	0.810618	0.999967	3.02147	0.00365649	0.0136761	2.13694	0.0363486	0.0680437	-0.938629	0.353164	0.853999
Colletotrichum higginsianum	3.28352	0.00124782	0.0113323	2.9195	0.0040766	0.0222353	-0.93715	0.35165	0.779294	1.28056	0.204275	0.814087	1.10082	0.275914	0.802895	-0.214232	0.831726	0.999967	3.3781	0.00114468	0.00731194	3.13454	0.00251897	0.0138208	-0.937768	0.353601	0.853999
Rhodococcus sp. ABRD24	3.28371	0.00124992	0.0113329	2.30018	0.0228964	0.0660397	-1.96982	0.0525025	0.629416	1.23011	0.223037	0.827077	0.821833	0.415053	0.864492	-1.01782	0.3164	0.999967	3.57608	0.000600502	0.00539778	2.80078	0.00658489	0.0234419	-1.68302	0.09962	0.84844
Amycolatopsis sp. BJA-103	3.27697	0.00126146	0.0114188	3.6744	0.000325318	0.00496736	-0.392563	0.695741	0.90977	1.84768	0.068093	0.686629	2.79022	0.00674512	0.337742	0.924717	0.362035	0.999967	2.44195	0.0167704	0.0363674	2.2623	0.0266997	0.0546782	-0.867047	0.390729	0.859064
Phreatobacter sp. NMCR1094	3.27995	0.00127355	0.0115095	3.10276	0.00238452	0.0159869	-0.173649	0.862603	0.966213	1.08838	0.280824	0.854248	1.52632	0.134415	0.691932	0.718879	0.477433	0.999967	3.40962	0.00104865	0.00703439	3.00394	0.00367029	0.0168445	-0.637366	0.527266	0.882213
Ktedonosporobacter rubrisoli	3.27857	0.00128024	0.0115239	2.89515	0.00440021	0.0232388	-1.07884	0.284072	0.755385	0.655275	0.514652	0.912592	1.18309	0.241946	0.785937	-0.0175027	0.986144	0.999967	3.73869	0.000345476	0.00417425	2.98411	0.00388671	0.0173932	-1.22732	0.226378	0.850407
Methylomonas clara	3.27244	0.00128135	0.0115239	3.31993	0.00114059	0.0101038	-0.45196	0.652585	0.898011	0.585358	0.560073	0.924613	1.13961	0.259002	0.796824	0.133014	0.895015	0.999967	3.90422	0.000212849	0.00351479	3.63981	0.000515146	0.0064309	-0.643776	0.52314	0.881451
Pasteurella dagmatis	3.27095	0.00127821	0.0115239	2.4066	0.0174306	0.0567209	-0.416022	0.678566	0.906589	1.40232	0.164952	0.794844	0.55541	0.58109	0.899973	-0.401245	0.690906	0.999967	2.54946	0.0135257	0.031574	2.29681	0.0247452	0.0516656	-0.199044	0.843167	0.97062
Acinetobacter baylyi	3.272	0.00128464	0.0115348	3.67759	0.000320547	0.00490799	0.0318241	0.974696	0.992002	1.85756	0.0675743	0.686629	1.98811	0.0516049	0.571792	0.0314219	0.975128	0.999967	2.05528	0.0438275	0.073016	2.35206	0.02219	0.047915	0.0158219	0.98745	0.995604
Brachyspira hyodysenteriae	3.26688	0.00129562	0.0115959	3.70957	0.000295327	0.00468961	1.19764	0.234778	0.730739	2.08913	0.0400049	0.60169	2.4406	0.0181035	0.415781	0.766234	0.449153	0.999967	2.89942	0.00498734	0.0164704	3.12629	0.00256454	0.0139332	0.911132	0.367305	0.85402
Unclassified Fusarium Genus	3.27593	0.00129467	0.0115959	3.22963	0.00155147	0.0123515	-0.425176	0.67191	0.905221	0.776679	0.440138	0.89007	1.37409	0.175316	0.741696	0.578978	0.566657	0.999967	3.61834	0.000513311	0.00506746	3.2403	0.00181011	0.0116173	-1.11365	0.271616	0.850407
Altererythrobacter mangrovi	3.27129	0.00130028	0.0116189	2.78291	0.00614645	0.0291671	-1.13563	0.259679	0.741564	1.04599	0.298918	0.854248	0.54194	0.590297	0.900224	-1.08281	0.286985	0.999967	3.44633	0.000906385	0.00653397	3.42393	0.00102717	0.00882385	-0.685681	0.496595	0.872307
Pseudoalteromonas carrageenovora	3.26147	0.00131672	0.0117469	3.88384	0.000147741	0.00305258	1.10282	0.273585	0.750166	1.07608	0.284841	0.854248	1.70984	0.0911089	0.647549	0.371879	0.712434	0.999967	3.54974	0.00067404	0.0057226	3.88279	0.00023121	0.00439417	1.1095	0.27338	0.850407
Gordonia insulae	3.26401	0.00132041	0.0117529	2.56755	0.0112539	0.0426667	-1.10508	0.272612	0.749715	0.856493	0.394727	0.878196	1.21137	0.231365	0.780347	0.285466	0.777127	0.999967	4.27472	5.44706e-05	0.00224555	3.24352	0.00180233	0.0116076	-1.47619	0.147179	0.84844
Leucobacter sp. HDW9C	3.26806	0.00132161	0.0117529	2.91811	0.0041188	0.0222968	-0.815342	0.417424	0.798363	1.04664	0.29914	0.854248	1.19054	0.239579	0.78513	0.0768364	0.939232	0.999967	3.1431	0.00236671	0.0106945	2.72928	0.00801817	0.0260919	-1.04417	0.302243	0.850407
Halomonas sp. GFAJ-1	3.26296	0.00134339	0.0118329	3.34666	0.00107225	0.00976978	0.105106	0.916569	0.980803	1.15098	0.253727	0.849208	1.228	0.225865	0.777152	0.539566	0.593232	0.999967	3.36626	0.00116826	0.00740386	3.599	0.000583791	0.00670675	-0.206824	0.837124	0.969926
Limnohabitans sp. 63ED37-2	3.26388	0.00134238	0.0118329	2.60031	0.0102786	0.0401463	-1.79108	0.0772625	0.658891	1.12807	0.2637	0.851585	0.754962	0.45374	0.870512	-0.72829	0.471732	0.999967	3.49449	0.000775364	0.00613012	3.08846	0.00289082	0.0147997	-1.65792	0.104613	0.84844
Methylomonas methanica	3.25893	0.00133285	0.0118329	2.90871	0.00413353	0.0223484	-0.906711	0.367425	0.785812	1.03514	0.303578	0.857371	1.09369	0.278357	0.804109	-0.0113698	0.990999	0.999967	3.5156	0.00077035	0.00610605	3.17717	0.00232209	0.0132264	-1.08684	0.283161	0.850407
Microbacterium sediminis	3.26434	0.00134271	0.0118329	2.41917	0.017018	0.0557884	-0.884326	0.37931	0.78708	1.28917	0.203084	0.814087	1.24617	0.219774	0.774009	-0.152175	0.880004	0.999967	2.85001	0.00582076	0.0181344	2.059	0.0432909	0.077317	-0.931237	0.35693	0.853999
Nocardia arthritidis	3.26427	0.00134073	0.0118329	3.31717	0.00114943	0.0101244	-0.920278	0.36034	0.784012	0.953211	0.344081	0.869317	1.80468	0.0770163	0.622197	0.667503	0.509236	0.999967	4.19855	6.77958e-05	0.00243103	3.80569	0.000294765	0.00478608	-1.61129	0.114434	0.84844
Spiroplasma sp. BIUS-1	3.25758	0.00134163	0.0118329	4.48763	1.43876e-05	0.000798649	1.59573	0.114699	0.670534	1.79231	0.0773217	0.686629	2.71441	0.00879667	0.344398	0.992275	0.328508	0.999967	3.14994	0.00234822	0.0106455	3.94242	0.000185605	0.00392739	1.23964	0.221831	0.850407
Opitutus sp. GAS368	3.26843	0.00134749	0.0118502	3.00962	0.00319349	0.0194195	-0.577242	0.565482	0.861554	1.26266	0.211426	0.818634	1.15677	0.253535	0.792941	-0.144591	0.885941	0.999967	3.47958	0.000807978	0.00621716	3.32051	0.00142438	0.0102548	-0.562561	0.576655	0.904483
Microbacterium paraoxydans	3.25362	0.00135185	0.0118698	2.48104	0.0141243	0.0493418	-0.629121	0.531156	0.847836	1.7128	0.0906283	0.701919	0.66915	0.506027	0.881316	-0.843557	0.405179	0.999967	3.04743	0.00336968	0.0130514	2.92088	0.00488477	0.0199043	-0.042126	0.966593	0.992305
Burkholderia insecticola	3.25431	0.00137609	0.0119843	2.2878	0.023887	0.0679448	-1.08867	0.27974	0.751691	0.983166	0.328959	0.861837	0.784509	0.436876	0.867522	-0.133062	0.894977	0.999967	3.75265	0.000329649	0.00408477	2.78387	0.00688929	0.0239766	-1.16761	0.249399	0.850407
Leptotrichia sp. oral taxon 212	3.25001	0.00137783	0.0119843	3.37085	0.000952777	0.00916182	0.396018	0.693202	0.909111	1.51434	0.134549	0.758441	2.55663	0.0129559	0.39579	0.773631	0.444827	0.999967	3.43769	0.000950412	0.00671798	2.79785	0.00659645	0.0234419	-0.111435	0.91179	0.982334
Microbacterium aurum	3.25698	0.0013767	0.0119843	2.7351	0.00702725	0.0315999	-1.11885	0.266727	0.744321	0.629809	0.531045	0.921187	0.388713	0.699156	0.931596	-0.401956	0.690389	0.999967	4.26528	5.34758e-05	0.00223473	4.09113	0.000113167	0.00328395	-1.05491	0.29736	0.850407
Moraxella bovis	3.25488	0.00137734	0.0119843	2.44231	0.0159679	0.053528	-0.0762371	0.939431	0.983572	2.45303	0.0164795	0.476017	1.90088	0.0626355	0.600929	-0.231854	0.818128	0.999967	2.12184	0.0369162	0.0641654	1.53039	0.130363	0.17737	0.0464413	0.963174	0.991355
Natronobacterium gregoryi	3.25378	0.00136954	0.0119843	4.05218	8.17095e-05	0.00218715	1.17994	0.241706	0.73388	0.664294	0.508741	0.910099	0.773884	0.442421	0.869418	0.0233226	0.981538	0.999967	4.2931	4.89291e-05	0.00219313	5.57154	4.29974e-07	0.000393133	1.64472	0.10732	0.84844
Thermanaeromonas toyohensis	3.25476	0.00136742	0.0119843	2.13831	0.0342416	0.0867434	-1.53137	0.12983	0.684159	1.45212	0.150898	0.783495	1.04889	0.298815	0.816981	-1.12528	0.268839	0.999967	2.67766	0.00906638	0.0240644	1.71167	0.0912741	0.134385	-1.11863	0.269509	0.850407
Bacillus jeotgali	3.24822	0.00138964	0.0120295	2.30693	0.0225013	0.0654433	-0.978984	0.330694	0.76911	1.52151	0.132602	0.755109	1.31544	0.19319	0.75723	-0.552992	0.584112	0.999967	3.11499	0.00264836	0.0113922	2.21559	0.0298997	0.0592878	-0.807701	0.423708	0.86421
Brevirhabdus pacifica	3.25324	0.00139168	0.0120295	2.41227	0.0171966	0.0561899	-1.45678	0.149297	0.692934	0.764015	0.44754	0.891766	1.02079	0.312548	0.81915	-0.0655846	0.948117	0.999967	4.05022	0.000116238	0.00288416	2.99525	0.00376534	0.0169947	-1.83772	0.0730199	0.84844
Paraburkholderia phytofirmans	3.25335	0.00138584	0.0120295	3.39153	0.000908132	0.00885508	-0.86506	0.389728	0.788521	0.390603	0.697321	0.949609	1.14656	0.25679	0.79408	0.873324	0.388993	0.999967	4.03964	0.000121611	0.00294422	3.77899	0.000321953	0.00502644	-1.4111	0.16541	0.84844
Unclassified Bifidobacterium Genus	3.24595	0.00138795	0.0120295	2.50451	0.0133259	0.0476611	-1.23596	0.22028	0.729235	1.27802	0.204726	0.814087	0.0627175	0.9502	0.989045	-2.25155	0.0313477	0.95274	1.96628	0.0537837	0.0853636	2.1006	0.0396017	0.0724034	-0.330403	0.7427	0.945688
Sphingosinicella microcystinivorans	3.24519	0.00139718	0.0120583	2.36062	0.0194992	0.0602091	-1.90397	0.0607001	0.629416	1.39214	0.167844	0.795814	0.894949	0.374474	0.848481	-1.0865	0.285377	0.999967	3.76983	0.000316432	0.00405237	3.07342	0.00299734	0.0151552	-1.56963	0.123832	0.84844
Verminephrobacter eiseniae	3.25156	0.00139959	0.0120603	2.19425	0.0299922	0.0789282	-1.76935	0.0808473	0.658891	1.0635	0.291599	0.854248	0.755887	0.453452	0.870512	-0.713647	0.480618	0.999967	3.5208	0.00070856	0.00587374	2.55381	0.0127738	0.0343055	-1.65982	0.104227	0.84844
Acinetobacter soli	3.2429	0.00140743	0.0120718	3.08375	0.00243859	0.0162398	0.0669667	0.946784	0.984585	0.462671	0.645022	0.941633	1.00401	0.319907	0.822189	0.559939	0.57942	0.999967	3.51144	0.000870659	0.00642645	3.13851	0.00258442	0.0139839	-0.187534	0.852124	0.97122
Bacillus sp. N1-1	3.24418	0.00140468	0.0120718	4.44783	1.76032e-05	0.000889442	1.66829	0.0993737	0.66789	1.49619	0.138667	0.764853	3.07531	0.00324073	0.26971	1.62981	0.112947	0.999967	3.21984	0.00189223	0.00954172	3.56778	0.000645231	0.00711546	0.755435	0.454106	0.866663
Cupriavidus pauculus	3.25434	0.00140587	0.0120718	3.17709	0.00184997	0.013547	-0.767783	0.444995	0.808228	0.3571	0.722245	0.958209	0.699517	0.487498	0.878727	0.184485	0.854797	0.999967	4.41211	3.11542e-05	0.00208567	4.30355	5.24136e-05	0.00255248	-0.945916	0.349477	0.853999
Dialister pneumosintes	3.24242	0.00141022	0.012077	2.38347	0.0184445	0.0585129	-0.412367	0.681232	0.906589	0.922692	0.358935	0.87534	0.742857	0.460717	0.870512	0.317124	0.75321	0.999967	3.63221	0.000509855	0.00506746	2.79259	0.00669875	0.0236445	-0.816448	0.418744	0.862018
Geminocystis herdmanii	3.23974	0.00141359	0.0120873	2.58887	0.0105007	0.0408045	-0.298623	0.766042	0.938443	1.67857	0.0969793	0.705717	1.37517	0.174012	0.739984	-0.135504	0.893062	0.999967	2.11163	0.0397038	0.0677745	1.71698	0.0913777	0.134415	-0.264256	0.792845	0.955264
Pseudomonas sp. S-6-2	3.24429	0.00141908	0.0121006	2.77338	0.00628562	0.0294814	-1.0031	0.318994	0.768522	0.839605	0.404	0.880952	0.619321	0.538487	0.886878	-0.493976	0.624697	0.999967	3.60984	0.000548769	0.0052227	3.365	0.00126367	0.00971439	-0.868253	0.390076	0.859064
Stenotrophomonas sp. ASS1	3.23851	0.0014195	0.0121006	3.83211	0.00017949	0.00346391	1.37529	0.173081	0.699541	0.828617	0.409387	0.882749	1.65932	0.101857	0.656189	1.36249	0.182555	0.999967	3.44779	0.00104401	0.00702492	3.67804	0.000504971	0.00634984	0.684	0.497645	0.872307
Lysobacter lycopersici	3.23543	0.00144215	0.0122749	3.9295	0.000128661	0.00282647	0.528354	0.598793	0.876754	1.38684	0.169633	0.7963	1.93409	0.0585748	0.585537	0.896447	0.376709	0.999967	2.63196	0.0106262	0.0268212	3.10149	0.002914	0.0148861	0.0347521	0.972438	0.994513
Microbulbifer hydrolyticus	3.23729	0.00145039	0.0123261	3.33715	0.00107897	0.00981491	-0.439783	0.661343	0.900476	0.975205	0.332987	0.862816	1.14093	0.259305	0.796824	-0.0352381	0.972109	0.999967	3.19637	0.00206108	0.0100013	3.3025	0.00153975	0.0106707	-0.480976	0.632972	0.913924
Unclassified Komagataeibacter Genus	3.2429	0.00145486	0.0123434	3.30981	0.00119943	0.0104	-0.74369	0.459357	0.817517	0.91232	0.365202	0.875834	1.15959	0.25204	0.792941	-0.0593825	0.953017	0.999967	3.59352	0.000555585	0.0052338	3.66223	0.000476031	0.0062197	-0.808665	0.42316	0.864168
Wolbachia endosymbiont of Folsomia candida	3.23095	0.00145687	0.0123434	3.44273	0.000749175	0.00791619	0.934082	0.35322	0.780984	1.06897	0.288527	0.854248	1.50911	0.137038	0.694944	0.630519	0.532832	0.999967	2.81357	0.00694066	0.0202287	2.91641	0.00490244	0.0199584	0.6809	0.499585	0.873103
Epibacterium mobile	3.23714	0.00147176	0.0123774	3.45587	0.000720611	0.00786189	-0.500326	0.618291	0.884342	1.4758	0.1453	0.772065	1.63259	0.109016	0.665834	-0.201612	0.841496	0.999967	3.4251	0.000963157	0.0067421	3.7295	0.000387219	0.00560459	-0.461394	0.646842	0.91855
Paraburkholderia graminis	3.23253	0.00146954	0.0123774	1.61917	0.107661	0.189241	-1.40849	0.163065	0.695016	0.781651	0.436771	0.89007	0.176251	0.86074	0.96983	-0.51918	0.607208	0.999967	3.96634	0.000160082	0.0031869	2.55404	0.0127663	0.0343055	-1.34058	0.187097	0.84844
Roseovarius mucosus	3.22944	0.00147201	0.0123774	3.47501	0.000664538	0.00741667	-0.128186	0.898341	0.975915	1.0499	0.297372	0.854248	1.01084	0.316474	0.820029	-0.120988	0.904457	0.999967	3.21022	0.00205101	0.00998207	3.62136	0.000577315	0.00667771	-0.0680785	0.946039	0.988541
Streptomyces sp. ADI95-16	3.23394	0.00146414	0.0123774	3.03001	0.00294983	0.0183802	-0.102252	0.918826	0.981027	1.2954	0.199387	0.814087	1.1999	0.236278	0.781205	0.285996	0.776725	0.999967	3.26068	0.00164654	0.00890222	3.18669	0.0021292	0.0126298	-0.277978	0.782362	0.953346
Unclassified Moraxellaceae Family	3.23579	0.00146946	0.0123774	2.9646	0.00361638	0.0208505	-0.183384	0.854985	0.965267	1.75934	0.0833986	0.688861	1.78636	0.0791805	0.623541	-0.282147	0.779648	0.999967	3.15281	0.00226526	0.0104765	2.78503	0.00690893	0.0239849	-0.0763941	0.93946	0.986675
Iodobacter sp. H11R3	3.23052	0.00147813	0.0124101	3.14543	0.00198998	0.0142163	-0.783006	0.436057	0.803668	0.0630638	0.949847	0.99277	0.635945	0.527042	0.884817	0.277072	0.783507	0.999967	4.37316	3.57038e-05	0.00209877	4.18513	7.9517e-05	0.00288776	-1.07449	0.288596	0.850407
Spiroplasma apis	3.22804	0.00148115	0.0124167	5.45602	1.75555e-07	4.43515e-05	1.87121	0.0651653	0.632222	1.25632	0.212854	0.818634	3.28955	0.00166352	0.200997	2.0166	0.052195	0.999967	3.23149	0.00186176	0.00948457	4.4041	4.40769e-05	0.00240176	0.836587	0.40745	0.859583
Dermabacter hominis	3.22468	0.00148893	0.012463	3.76768	0.000229273	0.0040454	-0.179293	0.858185	0.965386	1.48989	0.140616	0.767723	2.60104	0.0117153	0.374217	0.651268	0.519524	0.999967	2.66909	0.00973527	0.0251668	2.52266	0.0143284	0.0365475	-0.669911	0.506496	0.876819
Methanothrix soehngenii	3.22882	0.00149383	0.0124853	2.82947	0.00535092	0.0266014	-0.916743	0.362177	0.784012	0.583836	0.56128	0.924613	0.260671	0.795416	0.958335	-0.236772	0.814343	0.999967	3.72308	0.000371363	0.00427569	3.70101	0.000423654	0.00589811	-0.979087	0.333013	0.853999
Nitrosospira lacus	3.22587	0.00150485	0.0125585	2.66609	0.00858507	0.0359848	-1.06276	0.291255	0.756647	0.384715	0.701689	0.95029	0.609173	0.545177	0.889179	0.283733	0.778442	0.999967	3.8278	0.000268296	0.00376562	3.11755	0.00263806	0.0140579	-1.47925	0.146363	0.84844
Rhizobium leguminosarum	3.22731	0.0015148	0.0126226	2.36783	0.0194183	0.0600938	-1.07718	0.284809	0.755385	1.27964	0.205271	0.814184	0.905202	0.370066	0.846895	-0.491798	0.626219	0.999967	3.53437	0.000675427	0.0057226	2.81026	0.00639309	0.0229731	-0.957915	0.343461	0.853999
Aequorivita sp. H23M31	3.21914	0.00152642	0.0127004	3.18448	0.00177064	0.0132722	-0.167716	0.867252	0.967177	0.45171	0.652793	0.941633	-0.0937079	0.925642	0.982942	-0.783902	0.438862	0.999967	3.9672	0.000165339	0.00321526	4.40668	3.63462e-05	0.0022698	0.490893	0.625998	0.912482
Arachidicoccus sp. BS20	3.21815	0.0015341	0.0127452	2.32038	0.0216063	0.064218	-1.15208	0.252898	0.739462	1.33697	0.185306	0.807334	0.173339	0.862896	0.96983	-1.63059	0.112781	0.999967	2.93255	0.00448742	0.0153957	2.67467	0.0093834	0.0287838	-0.419201	0.677156	0.924045
Corynebacterium genitalium	3.22209	0.00154221	0.0127744	1.96068	0.0522454	0.114865	-1.5295	0.130293	0.684159	1.89393	0.0631434	0.682795	0.783344	0.437603	0.867522	-1.08208	0.287302	0.999967	2.97243	0.00391085	0.0141288	2.24243	0.0280502	0.0566176	-1.11708	0.270161	0.850407
Selenomonas ruminantium	3.22054	0.00153998	0.0127744	2.2667	0.0248428	0.0697476	-1.42248	0.158979	0.695016	1.08533	0.282001	0.854248	0.51501	0.608414	0.90365	-1.20088	0.238612	0.999967	3.5586	0.000640208	0.00558948	2.82648	0.00612384	0.0223771	-0.958602	0.343118	0.853999
Helicobacter cinaedi	3.21324	0.00154651	0.0127909	2.16499	0.0319307	0.0825062	-0.867672	0.388305	0.788521	0.92931	0.35554	0.874492	1.14372	0.256896	0.79408	0.00531333	0.995794	0.999967	3.61488	0.000593674	0.00539157	2.33168	0.02263	0.0485815	-1.05917	0.295435	0.850407
Mixta calida	3.21141	0.00156789	0.0129485	3.48603	0.000647051	0.00727384	-0.23223	0.816983	0.953042	1.52589	0.131414	0.754105	2.23508	0.0299084	0.491565	0.862092	0.395051	0.999967	3.03785	0.00329827	0.0128641	2.87745	0.00536379	0.0207749	-0.91775	0.363869	0.853999
Herbaspirillum seropedicae	3.20777	0.00158149	0.0130414	2.46706	0.0147159	0.0507703	-0.932568	0.353996	0.781876	1.03361	0.304734	0.858138	1.43876	0.155618	0.719372	-0.0462878	0.963369	0.999967	3.5475	0.000672226	0.00572164	2.33624	0.0223178	0.0480783	-1.08858	0.282403	0.850407
Mycoplasma mycoides	3.20816	0.00158571	0.0130528	3.38656	0.000906517	0.00885487	0.219235	0.827055	0.955156	2.34299	0.0224662	0.510971	1.82319	0.0736134	0.621569	-0.653197	0.518295	0.999967	1.95558	0.0550669	0.0868495	2.54605	0.0132285	0.0349781	0.910261	0.367759	0.85402
Unclassified Pontibacter Genus	3.2104	0.00158757	0.0130528	4.09979	7.10791e-05	0.00199524	0.707381	0.481493	0.82522	0.903443	0.369775	0.876207	1.03562	0.305164	0.816981	-0.053861	0.957381	0.999967	3.3313	0.0013461	0.00795071	4.38864	3.86685e-05	0.00231096	0.925921	0.359655	0.853999
Lactobacillus terrae	3.20298	0.00160112	0.0131254	2.92647	0.0040068	0.0220377	0.49011	0.625468	0.885839	1.72293	0.0892617	0.699826	1.96133	0.0550473	0.576183	0.498593	0.621476	0.999967	2.8494	0.00584558	0.0181608	2.3579	0.0210986	0.0464604	0.211154	0.833765	0.968659
Unclassified Mycobacteriaceae Family	3.21296	0.001599	0.0131254	2.73067	0.00716463	0.0319848	-1.20483	0.232005	0.730653	1.0245	0.309755	0.858138	0.923932	0.360275	0.842056	-0.333716	0.740771	0.999967	3.8964	0.000198471	0.00345073	3.57467	0.000631386	0.00702819	-1.2189	0.229525	0.850407
Candidatus Midichloria mitochondrii	3.20849	0.00161261	0.0132001	4.10702	7.00054e-05	0.00198515	1.25168	0.214526	0.724805	1.43508	0.156355	0.787559	1.88425	0.0658625	0.60364	0.493396	0.625102	0.999967	3.10871	0.00259951	0.0112699	3.93051	0.000193616	0.0040304	1.20597	0.234424	0.850407
Pseudomonas psychrophila	3.19899	0.00161748	0.0132206	3.38803	0.000874481	0.00871033	0.492796	0.623578	0.885839	1.34848	0.180978	0.804879	1.53114	0.129436	0.691932	-0.00336542	0.997336	0.999967	2.92522	0.00473561	0.0159175	3.04015	0.00334339	0.0158554	0.574347	0.568726	0.902678
Hydrogenophaga sp. PBL-H3	3.20892	0.00162051	0.0132259	2.63304	0.00953564	0.0385448	-0.992356	0.324173	0.768522	0.840467	0.403939	0.880952	0.742676	0.461533	0.870512	0.0412679	0.967339	0.999967	3.74803	0.000330617	0.00408477	3.25647	0.00173005	0.01142	-1.24615	0.219456	0.850407
Pseudomonas sp. SCB32	3.20489	0.00163061	0.0132834	3.28865	0.0012608	0.0106985	-0.477426	0.634429	0.890499	1.30586	0.196704	0.814087	1.17916	0.244	0.788526	-0.239868	0.811962	0.999967	3.15518	0.00227208	0.0104765	3.45196	0.000978247	0.00869048	-0.410129	0.683748	0.927063
Tenacibaculum dicentrarchi	3.19824	0.00163235	0.0132834	3.56296	0.000500615	0.00639636	0.924237	0.358288	0.784012	1.37809	0.172355	0.797579	1.53638	0.131153	0.691932	0.294132	0.770556	0.999967	3.13367	0.00248732	0.0110685	3.61867	0.000561148	0.00663587	0.993835	0.325863	0.853999
Mesorhizobium sp. M6A.T.Cr.TU.016.01.1.1	3.19706	0.00163514	0.0132867	2.58761	0.0106302	0.0410868	-0.725896	0.470132	0.822731	0.777239	0.439464	0.89007	0.696958	0.488888	0.878727	-0.213022	0.832661	0.999967	3.29811	0.00154636	0.0086119	2.76236	0.00734948	0.0248772	-0.724151	0.472895	0.870431
Herminiimonas arsenicoxydans	3.19717	0.00164517	0.0133098	2.83522	0.00518347	0.0259781	-0.823176	0.412984	0.796897	0.959084	0.340335	0.8673	1.39147	0.168707	0.734266	0.545569	0.589145	0.999967	3.25065	0.00173369	0.00916017	2.63864	0.0103298	0.0306182	-1.36664	0.178841	0.84844
Paracoccus sp. 2251	3.20175	0.00164446	0.0133098	2.98306	0.00332141	0.0197437	-0.871693	0.386121	0.78843	0.153112	0.878721	0.981596	0.99183	0.325319	0.825531	0.68792	0.49646	0.999967	4.33138	4.16761e-05	0.00212211	3.7529	0.000354394	0.00533623	-1.45867	0.151924	0.84844
Sulfitobacter sp. JL08	3.19635	0.00164314	0.0133098	1.65629	0.0997136	0.179548	-2.13873	0.0356696	0.590055	0.735176	0.464106	0.896283	0.374561	0.709159	0.935677	-0.304288	0.762878	0.999967	4.58394	1.61797e-05	0.00179085	2.91033	0.00483556	0.0197763	-2.48413	0.0169604	0.834211
Gordonia phthalatica	3.2037	0.00164906	0.0133219	3.31833	0.00118292	0.0103286	-0.153087	0.878736	0.970588	1.23358	0.221763	0.827077	1.75946	0.0853679	0.638241	0.74213	0.463421	0.999967	3.05956	0.00301438	0.0122291	2.89861	0.00497751	0.0200708	-0.649989	0.519157	0.879963
Pseudohalocynthiibacter aestuariivivens	3.19408	0.00165523	0.0133523	2.36302	0.0194186	0.0600938	-1.05657	0.294056	0.760522	1.12128	0.26595	0.851585	1.65316	0.103536	0.657417	0.357967	0.722718	0.999967	3.55322	0.000683808	0.00575732	2.25406	0.0272884	0.055536	-1.37491	0.176282	0.84844
Glaesserella parasuis	3.18852	0.00167599	0.0134807	2.97682	0.00338399	0.0200942	0.449785	0.654146	0.898291	1.76442	0.0811739	0.688861	1.94945	0.0556034	0.577652	0.341822	0.734719	0.999967	2.07771	0.041869	0.0705603	1.82781	0.071982	0.112602	0.298946	0.766421	0.948912
Mycobacterium cookii	3.19478	0.00167518	0.0134807	3.40575	0.000881899	0.00872169	0.179339	0.858149	0.965386	1.28702	0.203073	0.814087	1.33749	0.188141	0.752038	0.360074	0.721158	0.999967	3.23773	0.0018116	0.00938383	3.56551	0.00066091	0.0071327	-0.0306139	0.975719	0.995333
Corynebacterium rouxii	3.19288	0.00169154	0.0135665	3.21814	0.00160463	0.0126684	-0.801005	0.425626	0.800067	0.840884	0.403771	0.880952	0.177543	0.859768	0.96983	-1.25488	0.21861	0.999967	3.48317	0.000827316	0.00628173	4.04563	0.000134569	0.00351612	-0.0743788	0.941054	0.987423
Streptomyces sp. RLB1-33	3.18788	0.00168923	0.0135665	2.64046	0.00921883	0.0376752	-0.860637	0.392145	0.788521	1.66969	0.0992709	0.705717	1.19546	0.237298	0.781205	-0.496505	0.622932	0.999967	2.63241	0.010353	0.0263456	2.36898	0.020534	0.0457977	-0.699853	0.487788	0.870788
Gallionella capsiferriformans	3.18574	0.00170107	0.0136205	2.95654	0.00363719	0.0208838	-0.490746	0.62502	0.885839	1.32686	0.18904	0.810357	1.33779	0.186898	0.752038	0.159754	0.874079	0.999967	3.72069	0.000380069	0.00428483	3.39876	0.00110719	0.00919842	-0.689852	0.493994	0.872307
Streptococcus lutetiensis	3.18363	0.00170318	0.0136205	3.39317	0.000866094	0.00864228	0.562381	0.575511	0.86419	1.06996	0.288047	0.854248	1.32089	0.191193	0.752969	0.379544	0.706791	0.999967	3.86443	0.000259913	0.00373714	3.92584	0.00020986	0.00421084	0.409959	0.683871	0.927063
Unclassified Mannheimia Genus	3.18563	0.00171155	0.0136678	2.23652	0.0268581	0.0735616	-0.754761	0.452725	0.814319	1.30304	0.196931	0.814087	0.950942	0.345168	0.835526	-0.57433	0.56976	0.999967	3.37786	0.00114485	0.00731194	2.44771	0.0168198	0.0403519	-0.502232	0.618067	0.910071
Deinococcus radiodurans	3.1903	0.00171488	0.0136748	2.8769	0.00467185	0.0239983	-1.09203	0.278272	0.751691	1.23357	0.222198	0.827077	1.31501	0.195067	0.758563	-0.263517	0.793842	0.999967	2.88418	0.00504285	0.0165651	2.53633	0.0134388	0.0352447	-1.1379	0.261462	0.850407
Flavobacterium haoranii	3.18119	0.00172901	0.0137233	3.42902	0.000780979	0.00811073	0.699636	0.486291	0.827564	1.0598	0.292594	0.854248	0.990692	0.326061	0.825531	-0.0614531	0.951381	0.999967	3.47389	0.000850901	0.00635659	3.94525	0.000188169	0.00394022	0.880572	0.383445	0.855898
Nitrosopumilus adriaticus	3.1787	0.00173084	0.0137233	3.6267	0.00038503	0.00545917	0.41573	0.678779	0.906589	1.52745	0.130292	0.752212	2.30059	0.0246872	0.466706	1.04402	0.304298	0.999967	3.33705	0.0013548	0.00796312	3.32958	0.00140384	0.0102372	-0.138339	0.890618	0.977358
Thauera sp. MZ1T	3.19381	0.00172387	0.0137233	3.32446	0.0011317	0.0100479	-0.996982	0.321937	0.768522	1.06776	0.289508	0.854248	1.44017	0.156079	0.719372	0.420429	0.676982	0.999967	3.30051	0.0014389	0.00825049	3.36034	0.00125334	0.00968731	-1.327	0.191513	0.84844
Variovorax sp. PBL-E5	3.18026	0.00172656	0.0137233	1.50366	0.134913	0.222374	-1.77053	0.0806496	0.658891	0.989905	0.325112	0.861207	0.353188	0.725202	0.939936	-0.548811	0.586944	0.999967	3.48503	0.00084617	0.00634315	1.94969	0.0551083	0.0922566	-1.71683	0.0932056	0.84844
Clostridium novyi	3.17808	0.00173491	0.0137359	4.15992	5.13995e-05	0.00168796	1.23239	0.221602	0.729364	1.52427	0.131568	0.754105	2.44825	0.0166648	0.413573	0.687722	0.496583	0.999967	3.15525	0.00241725	0.0108435	3.67735	0.000461746	0.00613968	1.0156	0.315499	0.853999
Alkalilimnicola ehrlichii	3.18285	0.00175097	0.0138043	3.12574	0.00215507	0.0150757	-0.81995	0.414809	0.797418	0.813743	0.418516	0.888324	0.981036	0.331202	0.828248	0.208394	0.836242	0.999967	3.622	0.000506007	0.00506627	3.62697	0.000534878	0.00650295	-1.10594	0.274901	0.850407
Aquitalea denitrificans	3.17559	0.00175348	0.0138043	3.88932	0.000145849	0.00305258	0.152646	0.879082	0.970588	1.27037	0.207423	0.816106	1.83253	0.0717331	0.621569	0.559188	0.579926	0.999967	3.17664	0.00221183	0.010366	3.6721	0.000506401	0.00635345	-0.172891	0.863548	0.973425
Corynebacterium sanguinis	3.18692	0.00174607	0.0138043	4.07251	8.06253e-05	0.00217756	0.624566	0.534126	0.85038	1.15942	0.250688	0.848163	1.11771	0.269241	0.800665	-0.156327	0.876757	0.999967	3.32449	0.00132662	0.00788582	4.63855	1.53293e-05	0.00197881	0.856977	0.396208	0.859064
Ruminococcaceae bacterium CPB6	3.17782	0.00175295	0.0138043	1.05948	0.291161	0.394413	-2.46409	0.0159956	0.475421	1.32382	0.189686	0.810357	0.0393705	0.968725	0.993807	-2.0584	0.0477716	0.999967	3.14399	0.00237804	0.0107313	1.53774	0.128501	0.175352	-1.74636	0.0878889	0.84844
Scardovia inopinata	3.17569	0.00176551	0.0138794	2.16676	0.0318759	0.0824412	-1.29406	0.199562	0.712364	0.7141	0.477319	0.90144	0.17066	0.865112	0.96983	-0.794639	0.432678	0.999967	3.18543	0.00210822	0.010093	2.52134	0.0139835	0.0361154	-1.02403	0.311546	0.853825
Methanothermococcus okinawensis	3.17569	0.00177664	0.0139275	2.81727	0.00556519	0.0273546	-0.150771	0.880556	0.972022	1.55027	0.12545	0.746712	1.44407	0.155214	0.719331	0.146668	0.884314	0.999967	2.57973	0.0117688	0.02879	2.27868	0.0257041	0.053208	-0.3074	0.760023	0.948482
Unclassified Luteimonas Genus	3.17106	0.001776	0.0139275	3.34965	0.00100817	0.00949726	0.177155	0.859858	0.965863	1.41779	0.160048	0.794828	1.54783	0.126558	0.691932	0.165003	0.86998	0.999967	2.85341	0.00582455	0.0181361	3.00206	0.00382308	0.0171499	0.0872301	0.930894	0.984756
Tepidiforma bonchosmolovskayae	3.17388	0.00178144	0.0139454	2.19386	0.0296967	0.0784851	-2.27751	0.025568	0.551686	0.989223	0.325868	0.861837	0.0471207	0.96256	0.992746	-1.49493	0.14473	0.999967	3.99861	0.000138765	0.00297783	3.60953	0.000564356	0.00664942	-1.74094	0.0888466	0.84844
[Ruminococcus] gnavus	-3.1724	0.00180141	0.0140621	-1.64903	0.10154	0.181758	1.988	0.0504138	0.629416	-2.08308	0.0415209	0.608097	-0.493846	0.623737	0.907284	2.04738	0.0489039	0.999967	-2.38257	0.0195406	0.0406157	-1.77994	0.0793241	0.121455	0.959529	0.342657	0.853999
Acidibrevibacterium fodinaquatile	3.16873	0.00179893	0.0140621	3.53414	0.000534547	0.00660477	0.292873	0.770417	0.939788	1.09107	0.278645	0.854248	1.89456	0.0631348	0.600929	0.819573	0.418522	0.999967	3.07451	0.00301816	0.0122355	2.99977	0.00391464	0.017476	-0.118571	0.906167	0.982106
Agrococcus jejuensis	3.17	0.00181992	0.0141224	2.19875	0.0296552	0.0784709	-1.31296	0.193148	0.710364	1.41975	0.160281	0.794828	0.549252	0.585561	0.899973	-0.835541	0.409608	0.999967	2.99927	0.00364378	0.0136761	2.5821	0.0119176	0.033075	-1.04078	0.303795	0.850407
Anaerococcus mediterraneensis	3.16546	0.00181895	0.0141224	4.51315	1.26605e-05	0.000732989	1.40784	0.163257	0.695016	1.0876	0.280286	0.854248	2.41366	0.0185556	0.420948	0.758868	0.453485	0.999967	2.94287	0.00438503	0.0151578	3.66991	0.000470487	0.00617936	1.19004	0.240561	0.850407
Martelella endophytica	3.17427	0.00181448	0.0141224	3.1731	0.00186814	0.0136605	-0.397969	0.691768	0.908067	0.88241	0.380471	0.876207	0.574488	0.568158	0.897668	-0.284215	0.778077	0.999967	3.50514	0.000743045	0.00604678	3.94121	0.000185841	0.00392739	-0.292293	0.771468	0.949263
Salicibibacter kimchii	3.16893	0.0018204	0.0141224	2.51706	0.0129255	0.0466494	-1.48896	0.140637	0.684292	1.24138	0.219404	0.82482	1.30366	0.196935	0.76096	-0.721486	0.475849	0.999967	3.87956	0.00021544	0.00351479	2.94557	0.00434308	0.0186023	-1.2967	0.201651	0.850407
Streptomyces pristinaespiralis	3.16753	0.00182184	0.0141224	2.92647	0.00398071	0.0220238	-0.747159	0.457273	0.816329	0.670569	0.50459	0.909686	0.982085	0.330335	0.828248	0.150149	0.881589	0.999967	3.90665	0.000193894	0.00345073	3.50787	0.000783783	0.00782095	-0.923283	0.361012	0.853999
Bdellovibrio sp. NC01	3.16127	0.00183165	0.0141787	2.87289	0.00460772	0.0237701	-0.556464	0.579528	0.865282	0.63926	0.524363	0.917924	1.04413	0.300862	0.816981	0.243905	0.808861	0.999967	3.371	0.00131902	0.00786128	2.93839	0.00477871	0.0196887	-0.886611	0.38022	0.854976
Propionimicrobium sp. Marseille-P3275	3.16611	0.0018585	0.0143665	3.11962	0.00220621	0.0152135	-0.679241	0.499049	0.835204	1.12542	0.265306	0.851585	0.569138	0.571813	0.897668	-0.817451	0.419716	0.999967	3.27153	0.00159261	0.00876408	3.65961	0.000486695	0.00627621	-0.280484	0.780451	0.9526
Chromobacterium sp. 257-1	3.15879	0.00186614	0.0144056	2.76784	0.00642982	0.0298735	-0.620146	0.537017	0.851055	0.855454	0.395624	0.878196	0.915951	0.364489	0.844448	-0.466769	0.643827	0.999967	3.33805	0.00140072	0.00807596	2.96107	0.00422128	0.0183405	-0.422156	0.675015	0.923889
Asticcacaulis excentricus	3.16268	0.00187106	0.0144235	2.35	0.020073	0.0613181	-1.31444	0.192652	0.710052	1.66187	0.101886	0.705717	0.574915	0.567556	0.897668	-1.58331	0.123185	0.999967	3.03204	0.00328739	0.0128475	2.82472	0.00619256	0.0224077	-0.569343	0.572086	0.902678
Thermococcus celer	3.15384	0.00187974	0.0144704	2.51778	0.0128302	0.0464561	-0.353371	0.724789	0.924544	0.803832	0.424107	0.889392	1.15951	0.251487	0.792941	1.124	0.269376	0.999967	3.04975	0.00337529	0.013064	2.14463	0.0358274	0.067296	-1.21676	0.230333	0.850407
Unclassified Butyrivibrio Genus	3.1523	0.00188583	0.0144972	3.06629	0.00258118	0.0169168	0.579995	0.563633	0.86143	0.991886	0.324233	0.859774	1.22076	0.227736	0.778249	0.681943	0.500181	0.999967	3.29711	0.00163879	0.00887173	3.14491	0.00247	0.0136464	0.20631	0.837522	0.970006
Flavobacterium sp. Sr18	3.15388	0.00188902	0.0145016	3.74495	0.000264356	0.00444115	0.997535	0.321671	0.768522	0.761762	0.448837	0.892545	1.32424	0.190316	0.752758	0.191371	0.849444	0.999967	4.07469	0.000112837	0.00285183	4.18087	8.22506e-05	0.00288776	1.10465	0.275455	0.850407
Brevibacterium luteolum	3.15875	0.00190275	0.0145869	3.07341	0.00253495	0.0166934	-0.866369	0.389015	0.788521	0.94378	0.349022	0.874449	0.981622	0.331291	0.828248	-0.0317049	0.974904	0.999967	3.25703	0.00166866	0.00895212	3.25221	0.00183567	0.0116336	-1.00879	0.318717	0.853999
Methanosarcina siciliae	3.14862	0.00190921	0.0146162	2.71249	0.00736511	0.0324584	-1.22107	0.225833	0.730653	1.38905	0.167967	0.795814	0.392146	0.696002	0.93047	-1.05377	0.299881	0.999967	2.9455	0.00432931	0.0150484	3.15793	0.00243611	0.0135806	-0.796854	0.429914	0.866525
Chromobacterium vaccinii	3.14997	0.00192213	0.0146949	4.02141	9.33633e-05	0.00235112	0.654538	0.514741	0.840758	1.1445	0.255975	0.851585	1.79223	0.0792048	0.623541	0.761763	0.451779	0.999967	3.53394	0.000688365	0.00577064	4.24838	6.48579e-05	0.00274046	0.269316	0.788974	0.954208
Jeotgalibacillus malaysiensis	3.14451	0.00193684	0.01476	2.77755	0.00615039	0.0291671	-0.354238	0.724142	0.924544	1.62021	0.10879	0.711359	1.65707	0.10241	0.657417	0.198419	0.843972	0.999967	2.88011	0.00522624	0.0169472	2.42909	0.0176915	0.0416196	-0.560124	0.578302	0.904483
Luteimonas sp. JM171	3.15016	0.00193861	0.01476	2.56653	0.0112878	0.0427658	-1.26239	0.210667	0.719199	1.08891	0.280246	0.854248	1.09731	0.277398	0.803643	-0.490929	0.626827	0.999967	3.25728	0.00163931	0.00887173	2.58574	0.0117423	0.032895	-1.16443	0.250671	0.850407
Xenorhabdus poinarii	3.14393	0.00193625	0.01476	2.18359	0.0304456	0.0797064	-0.791132	0.431329	0.802657	1.12743	0.262747	0.851585	0.0673325	0.94655	0.988778	-0.904052	0.372724	0.999967	2.49737	0.0154864	0.0345676	2.31974	0.0239188	0.0504711	-0.274124	0.785302	0.953826
Ensifer sojae	3.14702	0.00196189	0.0148356	2.21594	0.0284329	0.0762438	-1.29667	0.198667	0.712364	0.597275	0.552389	0.924613	0.217461	0.828755	0.967485	-0.714682	0.479987	0.999967	3.67764	0.000427106	0.0045651	2.94767	0.00431346	0.0185395	-1.07811	0.286996	0.850407
Hymenobacter sp. DG01	3.14711	0.00195513	0.0148356	3.49316	0.000641138	0.00724278	-0.225812	0.821954	0.953542	0.966211	0.337199	0.866459	0.868654	0.389473	0.859766	-0.112748	0.910935	0.999967	3.16624	0.0022157	0.010366	3.85266	0.000266417	0.00459869	-0.19476	0.846498	0.97122
Methylovirgula ligni	3.14711	0.00196004	0.0148356	2.76882	0.00638179	0.0297318	-1.16151	0.24907	0.736671	0.586553	0.559412	0.924613	0.611721	0.543522	0.888237	-0.0764672	0.939524	0.999967	3.28936	0.00151402	0.00852575	3.02218	0.00354755	0.016486	-1.3941	0.170449	0.84844
Staphylococcus stepanovicii	3.14291	0.0019531	0.0148356	3.053	0.00269585	0.0172996	0.366795	0.714792	0.921552	1.7602	0.082124	0.688861	1.26274	0.211683	0.773735	-0.419123	0.677926	0.999967	2.99739	0.00367935	0.013688	3.20385	0.00202191	0.0122283	0.743113	0.461454	0.866663
Unclassified Rhodanobacteraceae Family	3.1412	0.00195757	0.0148356	3.53439	0.000539346	0.00661741	0.467064	0.641791	0.892775	0.891381	0.375183	0.876207	1.216	0.228676	0.778249	0.308489	0.75971	0.999967	3.38921	0.00118384	0.00746006	3.70526	0.000429976	0.00594479	0.35216	0.726438	0.937438
Mycobacterium colombiense	3.14148	0.00197015	0.0148779	1.3474	0.179774	0.274955	-2.71755	0.00814155	0.390093	1.18436	0.239769	0.839961	-0.548526	0.585128	0.899973	-1.99367	0.0547704	0.999967	3.12697	0.00247274	0.0110212	2.23809	0.0284115	0.0571313	-1.90904	0.0629453	0.84844
Bacillus pseudomycoides	3.13711	0.00198245	0.0149504	3.13089	0.00208266	0.0146896	0.0374135	0.970253	0.990207	1.26523	0.209639	0.818634	0.971375	0.335418	0.828872	-0.328108	0.744967	0.999967	3.06421	0.0032299	0.012743	3.32484	0.00145476	0.0103602	0.366482	0.715803	0.935416
Acholeplasma axanthum	3.13584	0.00199427	0.0149786	3.28368	0.00125054	0.0106439	0.449613	0.654269	0.898291	0.430359	0.668009	0.942131	1.57416	0.120462	0.683225	1.03577	0.308073	0.999967	3.82624	0.000278475	0.0038297	3.34937	0.00137705	0.0101299	-0.483541	0.631165	0.913924
Luteipulveratus mongoliensis	3.14166	0.00199379	0.0149786	1.9871	0.0490011	0.110084	-1.8958	0.0617881	0.629416	1.21022	0.230661	0.834222	0.400498	0.690612	0.930358	-1.13188	0.266097	0.999967	3.31755	0.0013773	0.00801576	2.61071	0.0109929	0.0315265	-1.52409	0.134807	0.84844
Mycolicibacterium vaccae	3.13903	0.00199016	0.0149786	1.78958	0.075761	0.147955	-1.94491	0.0554847	0.629416	1.69725	0.0943506	0.705717	1.46096	0.150123	0.710719	-0.686916	0.497084	0.999967	2.8681	0.00532181	0.0171869	1.39128	0.168439	0.21586	-1.88829	0.0657457	0.84844
Pseudomonas umsongensis	3.13475	0.00199815	0.0149874	1.301	0.195221	0.291991	-2.4238	0.0177369	0.498767	0.819099	0.414943	0.886222	0.389552	0.698268	0.931582	-0.504087	0.617653	0.999967	2.9977	0.00385816	0.01403	1.32678	0.189024	0.236514	-2.57822	0.0134394	0.758136
Alcaligenaceae bacterium SJ-26	3.13405	0.00201531	0.0150958	3.36571	0.00097701	0.00928243	0.514566	0.608349	0.880046	1.21532	0.227993	0.833673	1.67107	0.101067	0.656189	0.929028	0.35983	0.999967	2.63237	0.0104048	0.0264425	2.67647	0.00937747	0.0287838	-0.0329183	0.973892	0.994932
Olsenella umbonata	3.13655	0.00202761	0.0151675	2.61465	0.00993906	0.0393864	-1.09539	0.276804	0.750784	1.63457	0.107033	0.71006	1.28942	0.202923	0.766377	-0.890465	0.379863	0.999967	2.86714	0.00535845	0.0172569	2.50891	0.0144012	0.036666	-0.761603	0.450454	0.866663
Nocardia sp. CS682	3.13223	0.00205163	0.0153265	2.5367	0.0123278	0.0453709	-1.17671	0.242982	0.73388	1.31036	0.194691	0.814087	0.952954	0.345339	0.835526	-0.634	0.530587	0.999967	2.96486	0.00402639	0.014373	2.58547	0.0117789	0.0329477	-0.983784	0.330725	0.853999
Aeromicrobium erythreum	3.12937	0.00206321	0.0153686	2.71369	0.00752857	0.0328702	-0.687643	0.493771	0.833651	1.77598	0.0800823	0.688861	1.06333	0.293164	0.81389	-0.854804	0.399014	0.999967	2.80661	0.00631857	0.0190242	2.87595	0.0053175	0.020687	-0.294401	0.769868	0.949239
Lachnospira eligens	3.12503	0.00206555	0.0153686	2.95547	0.0036133	0.0208505	0.549064	0.584571	0.866506	1.45516	0.149841	0.782509	0.405653	0.68656	0.929548	-0.577532	0.567622	0.999967	2.4789	0.0155233	0.034636	3.35647	0.00131129	0.00991583	1.50613	0.139345	0.84844
Rhizobium pusense	3.12446	0.00206207	0.0153686	3.19438	0.00167046	0.0129309	0.0413809	0.967101	0.989898	1.74008	0.085441	0.688861	1.43782	0.154776	0.718665	-0.40521	0.68802	0.999967	1.86897	0.0667218	0.10073	2.1991	0.0318893	0.0619479	0.358791	0.721508	0.936001
Thalassotalea sp. HSM 43	3.12311	0.00208491	0.0154919	4.06527	7.88458e-05	0.00215667	1.66184	0.100666	0.66789	0.855511	0.395121	0.878196	1.18438	0.241516	0.785852	0.342228	0.734417	0.999967	4.39474	3.42455e-05	0.0020901	5.35536	9.77116e-07	0.000543081	1.87429	0.0676953	0.84844
Neisseria meningitidis	3.12613	0.0020928	0.0155091	2.51587	0.0130627	0.0470529	-0.667066	0.50675	0.838612	1.19581	0.236222	0.836255	0.792281	0.431981	0.867522	-0.377362	0.708396	0.999967	3.242	0.00175723	0.00921439	2.84763	0.00574348	0.0214965	-0.555268	0.581589	0.905325
Paenibacillus sp. Y412MC10	3.12081	0.00209245	0.0155091	2.57162	0.0110296	0.0421034	-0.991859	0.324414	0.768522	1.7196	0.0897794	0.699851	0.967017	0.337564	0.830169	-1.30822	0.200118	0.999967	2.76055	0.0075469	0.0214287	2.67845	0.00948003	0.0289983	-0.344809	0.731919	0.938453
Lachnospiraceae bacterium Choco86	3.11988	0.00210321	0.0155655	2.26044	0.0252803	0.0706413	-0.415389	0.679028	0.906589	1.43498	0.155468	0.787396	1.32867	0.189597	0.752702	0.424192	0.674264	0.999967	2.92994	0.00453706	0.0154894	2.00399	0.0488792	0.0845536	-0.835085	0.408286	0.859583
Niastella koreensis	3.11611	0.00212101	0.0156763	2.8784	0.00454917	0.0236524	-0.32612	0.74523	0.929379	0.623905	0.534499	0.921793	0.417195	0.677678	0.929548	-0.645367	0.52329	0.999967	3.39405	0.00121074	0.00756953	3.21175	0.00200707	0.0121783	-0.00408602	0.996759	0.998866
Megasphaera elsdenii	3.11418	0.00213215	0.015737	2.86442	0.00469379	0.0240887	-2.27405	0.0257857	0.551686	1.55431	0.123659	0.746064	1.69888	0.092663	0.650244	-0.707719	0.484243	0.999967	3.06168	0.00334037	0.0129559	2.74734	0.00835585	0.026814	-2.23374	0.0307539	0.84844
Nitratifractor salsuginis	3.1184	0.00213488	0.015737	2.67313	0.00834756	0.0352551	-1.1457	0.255513	0.740815	0.762213	0.448626	0.892545	0.693713	0.490766	0.878727	-0.236615	0.814464	0.999967	3.48909	0.000826218	0.00628173	3.1026	0.00281859	0.014583	-1.27369	0.209616	0.850407
[Clostridium] innocuum	-3.12138	0.00214365	0.0157797	-1.98277	0.0496381	0.110838	0.914049	0.363582	0.784108	-1.60898	0.112734	0.723529	-0.262148	0.794279	0.958335	1.33398	0.191628	0.999967	-3.03063	0.00328932	0.0128475	-2.55794	0.012942	0.0346381	0.282794	0.778692	0.952248
Streptomyces venezuelae	3.12309	0.00214636	0.0157797	2.39394	0.0181354	0.058029	-1.26547	0.20957	0.718884	0.957892	0.341861	0.868004	0.492187	0.624917	0.907284	-0.638714	0.527555	0.999967	3.82543	0.000255603	0.00373714	3.45109	0.00094682	0.0086411	-1.08613	0.283473	0.850407
Clostridium sp. SY8519	3.11127	0.00216625	0.0158021	2.27551	0.0243088	0.0686874	-1.14778	0.254658	0.740761	0.70193	0.485158	0.904981	0.630043	0.531313	0.884817	-0.365941	0.716817	0.999967	3.20117	0.00213736	0.0101621	2.36221	0.0210782	0.0464523	-1.13545	0.262477	0.850407
Herbaspirillum hiltneri	3.11924	0.00216263	0.0158021	3.75865	0.000259096	0.00441405	0.11159	0.911442	0.980803	0.982939	0.329734	0.861837	1.90059	0.0642233	0.60364	1.04321	0.30467	0.999967	3.59612	0.000553228	0.0052338	3.86505	0.000243388	0.00443525	-0.504193	0.616699	0.910057
Staphylococcus schleiferi	3.11365	0.00215807	0.0158021	2.91296	0.0041594	0.022419	0.142187	0.887308	0.973865	0.900917	0.37075	0.876207	1.98982	0.0515585	0.571792	1.12759	0.267877	0.999967	2.97619	0.00398058	0.0143148	2.09125	0.0400802	0.0729185	-0.719386	0.475795	0.870788
Thiohalobacter thiocyanaticus	3.11937	0.0021575	0.0158021	2.9384	0.00389061	0.0218424	-0.724414	0.471036	0.822747	0.336137	0.737765	0.958238	0.86257	0.392899	0.860603	0.651936	0.519098	0.999967	3.79863	0.000280098	0.0038297	3.53445	0.000726574	0.00753414	-1.17781	0.245351	0.850407
Unclassified Chromobacteriaceae Family	3.12072	0.00215496	0.0158021	2.06156	0.0413953	0.0977529	-1.04857	0.2977	0.761867	0.605804	0.546965	0.923204	0.944483	0.350256	0.835526	0.243129	0.809457	0.999967	3.79537	0.00028228	0.0038297	2.39287	0.0193373	0.0438859	-1.44453	0.155836	0.84844
Unclassified Methyloceanibacter Genus	3.10914	0.00216646	0.0158021	2.41533	0.0168204	0.0554493	-0.606876	0.545742	0.854063	2.06116	0.0423393	0.609556	1.6644	0.10075	0.656189	-0.215524	0.830727	0.999967	2.82481	0.00645285	0.0192719	2.27674	0.0261499	0.0539099	-0.590437	0.557988	0.899076
Streptomyces asterosporus	3.11306	0.00218159	0.0158916	1.83718	0.0685034	0.138219	-1.91488	0.0592705	0.629416	1.2845	0.203991	0.814087	0.770365	0.445036	0.870512	-1.11662	0.27247	0.999967	2.60651	0.0111482	0.0277264	1.61027	0.111774	0.157196	-1.57227	0.123217	0.84844
Bordetella hinzii	3.11316	0.00218529	0.0158977	2.91684	0.00415063	0.0224166	-0.264753	0.791916	0.945942	1.11078	0.270931	0.852198	1.209	0.233594	0.780673	0.471572	0.640432	0.999967	2.84557	0.00571668	0.0180053	2.79043	0.00708393	0.0243555	-0.724723	0.472547	0.870431
Legionella israelensis	3.10727	0.00219625	0.0159357	2.64527	0.00903456	0.0372784	-0.74676	0.457512	0.816329	1.37769	0.172317	0.797579	1.47434	0.145916	0.707963	-0.143841	0.886528	0.999967	2.86402	0.00547536	0.0174796	2.30995	0.023895	0.0504591	-0.796874	0.429902	0.866525
Streptococcus koreensis	3.11014	0.00219557	0.0159357	3.48365	0.000638655	0.00724278	0.286272	0.775449	0.942064	1.05809	0.294285	0.854248	1.64683	0.105074	0.657875	0.459461	0.649009	0.999967	2.20934	0.0302282	0.0553921	2.18296	0.0327699	0.0631537	-0.0682717	0.945886	0.988541
Candidatus Planktophila dulcis	3.10704	0.00220869	0.0160051	2.45884	0.0151337	0.0516031	-0.779399	0.438165	0.805064	1.9774	0.0522846	0.644341	1.67498	0.0987189	0.655171	-0.728033	0.471887	0.999967	2.34772	0.0215925	0.0434823	1.88211	0.0638669	0.10295	-0.483941	0.630884	0.913924
Lysobacter soli	3.10731	0.00221202	0.0160084	2.63278	0.00933958	0.0379732	-1.64135	0.104857	0.66789	0.806411	0.422466	0.889392	0.4091	0.684042	0.929548	-1.0071	0.321443	0.999967	3.78481	0.000292017	0.00392039	3.81008	0.000294573	0.00478608	-1.29667	0.201661	0.850407
Haemophilus sp. oral taxon 036	3.1022	0.00221704	0.0160238	1.88972	0.0606869	0.126851	-1.37705	0.17254	0.698535	2.96704	0.00389189	0.283664	0.802367	0.425532	0.865325	-2.51957	0.0169385	0.829225	1.23802	0.220364	0.26742	1.2357	0.220897	0.269597	0.122549	0.903035	0.98111
Massilia sp. WG5	3.11627	0.0022382	0.0161557	3.23537	0.00158077	0.0125334	-0.364174	0.71674	0.922125	0.517845	0.60644	0.937327	0.83787	0.406513	0.863714	0.509106	0.614171	0.999967	3.77427	0.000310057	0.0040486	3.91998	0.00020616	0.00420918	-0.657977	0.51406	0.87893
Halothiobacillus sp. LS2	3.1097	0.00224595	0.0161697	3.65834	0.000368871	0.00536698	-0.118791	0.905755	0.978357	0.324263	0.74691	0.958238	1.19465	0.238812	0.783667	0.725861	0.4732	0.999967	3.84659	0.000236665	0.00367416	4.19643	7.84756e-05	0.00288776	-0.595487	0.554639	0.89848
Xenorhabdus doucetiae	3.09825	0.00224365	0.0161697	2.12559	0.0350387	0.0881997	-1.01786	0.311975	0.767194	0.48147	0.631243	0.939292	8.10677e-05	0.999936	0.999936	-0.560772	0.578859	0.999967	3.75517	0.000378548	0.00428483	3.05215	0.00327045	0.0156822	-0.846172	0.402141	0.859064
Acidobacterium capsulatum	3.10343	0.00226848	0.0162897	1.59298	0.113505	0.196017	-2.27581	0.0256748	0.551686	1.05984	0.293382	0.854248	1.1599	0.251714	0.792941	-0.36796	0.715326	0.999967	3.18586	0.00204218	0.00995652	1.25387	0.213959	0.262978	-2.43401	0.0191604	0.842903
Mycolicibacter minnesotensis	3.10039	0.00226843	0.0162897	1.10566	0.270832	0.374502	-2.29136	0.0247139	0.551686	0.865714	0.389423	0.878196	0.234999	0.815209	0.964086	-0.530941	0.599126	0.999967	3.07195	0.00294234	0.0121227	1.37619	0.17314	0.220663	-2.35101	0.0233766	0.84844
Kutzneria albida	3.10098	0.00228146	0.0163618	2.54294	0.0121497	0.0449588	-1.18986	0.237806	0.732814	0.810085	0.420787	0.889369	0.855808	0.396326	0.862145	-0.169456	0.866505	0.999967	3.35701	0.00121547	0.00758848	2.79594	0.00664506	0.0235544	-1.26952	0.211085	0.850407
Cellulomonas sp. PSBB021	3.09799	0.00229955	0.0164703	2.07625	0.0398136	0.0956697	-1.51993	0.132677	0.684292	1.17852	0.243118	0.844109	1.1985	0.236547	0.781205	-0.215367	0.830848	0.999967	3.21868	0.00185545	0.0094698	2.01643	0.0474872	0.0829198	-1.61307	0.114045	0.84844
Arcobacter pacificus	3.08862	0.00232647	0.0166202	3.25526	0.00139148	0.0114962	0.322178	0.748203	0.930299	1.13127	0.261853	0.851585	0.837878	0.405814	0.863714	-0.121899	0.903741	0.999967	2.93049	0.004689	0.0158621	3.43641	0.00107204	0.00904173	0.544651	0.588807	0.906712
Mycobacterium heidelbergense	3.09502	0.00232515	0.0166202	2.50722	0.0132238	0.0475099	-1.62318	0.108692	0.66789	0.786219	0.434557	0.89007	0.882027	0.381292	0.855558	-0.501876	0.619191	0.999967	3.87477	0.000215643	0.00351479	3.22035	0.0019232	0.01189	-1.57581	0.1224	0.84844
Aminobacter sp. MSH1	3.0914	0.00233347	0.0166488	2.57526	0.0110879	0.042268	-0.65038	0.517408	0.841601	1.0097	0.316264	0.858138	1.86099	0.0692376	0.615974	1.1394	0.262995	0.999967	3.01935	0.00342229	0.0131543	1.8394	0.0701278	0.110417	-1.56672	0.124511	0.84844
Alteromonas sp. RKMC-009	3.08563	0.0023407	0.016679	2.49108	0.0138039	0.0485891	-0.917625	0.361718	0.784012	1.19732	0.2348	0.835724	1.66321	0.101506	0.656189	0.171503	0.864908	0.999967	3.62062	0.000526598	0.00513039	2.42205	0.0179527	0.0419073	-1.19656	0.238034	0.850407
Pseudanabaena sp. ABRG5-3	3.08417	0.00234862	0.016714	3.29166	0.00123836	0.0105797	0.889086	0.376762	0.78688	0.861199	0.391607	0.878196	1.54296	0.128106	0.691932	0.99956	0.325022	0.999967	3.65263	0.000530762	0.00513039	3.44438	0.000974084	0.00869048	0.296301	0.768426	0.948912
Planctomycetes bacterium I41	3.08905	0.00235387	0.0167299	3.34951	0.00102912	0.009581	0.0199228	0.984157	0.995544	0.505471	0.614784	0.938631	0.907377	0.368139	0.846895	0.0259828	0.979432	0.999967	4.32044	4.35265e-05	0.00212211	4.60799	1.72019e-05	0.00197881	0.00654462	0.994808	0.998431
Streptomyces tsukubensis	3.09484	0.00236589	0.0167939	2.2957	0.0233296	0.0667394	-1.59712	0.114389	0.670534	1.28264	0.204602	0.814087	0.531578	0.597619	0.901288	-0.923691	0.36256	0.999967	3.23012	0.00178489	0.0093062	2.96556	0.00409628	0.0180262	-1.30069	0.200291	0.850407
Sphingomonas koreensis	3.08524	0.00237503	0.0168373	1.88917	0.0608535	0.126967	-1.67415	0.0982112	0.66789	0.657818	0.51266	0.911796	0.629253	0.532051	0.884817	0.173657	0.863229	0.999967	3.8214	0.000260001	0.00373714	2.64335	0.0101317	0.0302591	-2.08884	0.0426771	0.84844
Pseudomonas rhizosphaerae	3.08972	0.0023784	0.0168392	2.36813	0.0193798	0.0600406	-1.48252	0.142338	0.684292	0.491063	0.625034	0.939292	1.02575	0.310344	0.818649	0.636787	0.528793	0.999967	3.45924	0.000862437	0.00640832	2.36519	0.0207199	0.046046	-2.08602	0.0429448	0.84844
Spongiibacter sp. IMCC21906	3.08586	0.00238137	0.0168392	2.07322	0.0399391	0.0958056	-0.876235	0.383663	0.78843	1.9793	0.0521558	0.644182	1.51127	0.136302	0.694718	-0.263179	0.7941	0.999967	2.0885	0.0399259	0.0680699	1.23064	0.222473	0.271104	-0.86353	0.392637	0.859064
Unclassified Bifidobacteriaceae Family	3.07906	0.00238591	0.0168499	2.51676	0.0128651	0.0464915	-0.575239	0.566829	0.861716	1.50312	0.136263	0.760391	-0.0153843	0.987769	0.996912	-2.40882	0.0219354	0.85056	1.62256	0.110545	0.151407	2.09862	0.0398	0.072575	0.60505	0.548326	0.895055
Corynebacterium glutamicum	3.08093	0.00239328	0.0168806	2.9045	0.00425349	0.0227181	-0.274259	0.78463	0.944351	0.328121	0.74374	0.958238	1.57325	0.121178	0.683617	1.16179	0.253911	0.999967	3.78779	0.000289271	0.00390235	2.50203	0.0146869	0.0371889	-1.31792	0.194508	0.84844
Jeotgalibaca arthritidis	3.08147	0.00240005	0.0169068	2.73372	0.00703817	0.0316045	0.310567	0.75698	0.933248	1.58128	0.117707	0.73243	2.11184	0.0388306	0.536362	0.981981	0.333476	0.999967	2.92718	0.00446439	0.0153546	2.2146	0.0299789	0.0593809	-0.315015	0.754274	0.947149
Egibacter rhizosphaerae	3.08648	0.00240486	0.0169192	3.31222	0.00118379	0.0103286	-0.511005	0.610829	0.881129	0.461734	0.645768	0.941633	1.02199	0.311972	0.81915	0.317229	0.753131	0.999967	4.10336	9.63156e-05	0.00268007	4.396	3.73583e-05	0.00230708	-0.748968	0.457954	0.866663
Pseudomonas citronellolis	3.08266	0.00243214	0.0170679	2.98053	0.00342431	0.0201978	-0.913365	0.363939	0.784108	0.710692	0.480016	0.903004	0.970329	0.336843	0.829863	-0.0899766	0.928867	0.999967	3.7017	0.000386785	0.00434293	3.56476	0.000651479	0.0071278	-0.999846	0.322979	0.853999
Unclassified Alcaligenaceae Family	3.07874	0.00243104	0.0170679	2.33046	0.0211861	0.0634049	-1.38494	0.170122	0.698115	0.771691	0.442753	0.89007	0.470055	0.640263	0.91471	-0.644106	0.524097	0.999967	3.37026	0.0011596	0.00737805	2.85137	0.00570419	0.0214796	-1.22045	0.228944	0.850407
Unclassified Micromonospora Genus	3.08184	0.00244951	0.0171682	2.22859	0.0274763	0.074713	-1.66064	0.100907	0.66789	0.987713	0.327108	0.861837	0.934064	0.354708	0.838566	-0.408377	0.685717	0.999967	3.55057	0.000640608	0.00558948	2.70624	0.00849146	0.0271489	-1.69288	0.0977124	0.84844
Massilia albidiflava	3.07506	0.00246228	0.0171982	2.52856	0.0125926	0.0458509	-0.808977	0.421054	0.799644	1.7495	0.084984	0.688861	1.42125	0.162244	0.72822	-0.242776	0.809729	0.999967	2.31358	0.0234287	0.0459643	1.9223	0.0589077	0.0969526	-0.788017	0.435009	0.866525
Streptomyces peucetius	3.07676	0.00246307	0.0171982	1.59886	0.112083	0.194553	-2.0485	0.0439645	0.614278	0.886133	0.378509	0.876207	0.227252	0.821089	0.964681	-1.0792	0.288565	0.999967	3.75066	0.000328165	0.00408477	2.58936	0.0116299	0.0326956	-1.7332	0.090227	0.84844
Vulgatibacter incomptus	3.08103	0.00245722	0.0171982	2.63277	0.00948602	0.0384001	-1.37157	0.174234	0.699541	0.917701	0.362656	0.875514	0.307027	0.760172	0.949426	-1.07098	0.29219	0.999967	3.45455	0.000875589	0.0064372	3.51231	0.000772597	0.00776341	-0.925346	0.35995	0.853999
Brevundimonas sp. SGAir0440	3.073	0.00246958	0.0171999	2.35016	0.0202136	0.0615265	-0.847019	0.399644	0.78973	0.679921	0.498851	0.90617	1.07665	0.286967	0.810677	0.260308	0.796294	0.999967	3.40033	0.00107021	0.00708721	2.3675	0.0206141	0.0458573	-1.18482	0.242595	0.850407
Pseudobacter ginsenosidimutans	-3.06825	0.0024726	0.0171999	-0.894835	0.372271	0.475098	2.24021	0.0279994	0.562772	-3.06583	0.00296536	0.260674	-1.36106	0.178481	0.744981	1.16562	0.252382	0.999967	-0.470287	0.639683	0.67541	0.801916	0.425312	0.470705	1.91548	0.0620972	0.84844
Thiomicrorhabdus indica	3.0685	0.0024725	0.0171999	1.62171	0.106714	0.188052	-1.48894	0.140641	0.684292	0.957857	0.340515	0.86736	-0.246756	0.805788	0.960446	-1.30817	0.200136	0.999967	4.15909	9.53925e-05	0.00268007	3.22492	0.00194266	0.0119464	-0.882527	0.382399	0.85518
Paraburkholderia hospita	3.07131	0.00249732	0.0173501	2.93322	0.00399315	0.0220377	0.206879	0.836658	0.959468	0.212156	0.832544	0.972403	0.125558	0.900609	0.977875	-0.0276605	0.978105	0.999967	4.30188	4.68647e-05	0.00216679	4.51061	2.62144e-05	0.00211159	0.264018	0.793027	0.955276
Oenococcus sicerae	3.05745	0.00256423	0.0177927	2.67463	0.00829369	0.0351344	-0.554201	0.581069	0.865686	0.477753	0.634226	0.939292	1.07849	0.285189	0.808654	0.110175	0.912959	0.999967	4.44633	3.18188e-05	0.00208567	3.53403	0.000726242	0.00753414	-0.810444	0.422148	0.86372
Sanguibacter sp. HDW7	3.0626	0.00256767	0.0177944	2.69216	0.00799929	0.0343244	-0.706461	0.482062	0.825416	1.26481	0.210398	0.818634	1.45195	0.152663	0.715174	0.250032	0.804161	0.999967	3.35415	0.00122743	0.00758848	2.84029	0.00586377	0.0217853	-0.890517	0.378144	0.854976
Neisseria elongata	3.05762	0.00257898	0.0178506	3.20492	0.00168899	0.012984	-0.259153	0.796218	0.947156	1.40711	0.16463	0.794844	1.18239	0.243238	0.787831	-0.953808	0.347331	0.999967	2.95616	0.00440099	0.015193	3.32507	0.00142714	0.0102614	0.261406	0.795027	0.956442
Treponema sp. OMZ 804	3.0628	0.00258311	0.0178568	3.05615	0.00273853	0.017455	-0.00950394	0.992442	0.997981	0.897529	0.373277	0.876207	1.41684	0.1634	0.729605	0.610965	0.545539	0.999967	2.61798	0.0107876	0.0270811	2.38897	0.0195991	0.0443173	-0.379515	0.706173	0.932726
Kangiella koreensis	3.05568	0.00259147	0.0178924	3.08406	0.00244269	0.0162398	0.27314	0.785486	0.944351	1.67485	0.0983365	0.705717	1.45775	0.150635	0.711009	-0.0119784	0.990517	0.999967	2.66233	0.00941331	0.0245983	2.88939	0.00509944	0.0203465	0.320559	0.750097	0.947149
Eremothecium cymbalariae	3.05354	0.0025987	0.0179098	1.69033	0.0931103	0.171187	-1.40918	0.16286	0.695016	0.509456	0.611723	0.938631	-0.247421	0.805467	0.960426	-0.539862	0.593029	0.999967	3.46634	0.000880546	0.00645656	2.50011	0.0147089	0.037223	-1.4165	0.163832	0.84844
Ochrobactrum anthropi	3.06298	0.00260044	0.0179098	1.58251	0.115815	0.199102	-1.92073	0.0585169	0.629416	0.457205	0.649166	0.941633	0.488402	0.627306	0.90749	-0.516836	0.608824	0.999967	4.3109	4.57951e-05	0.00216679	2.66439	0.00953162	0.0290921	-1.90214	0.0638647	0.84844
Fusarium verticillioides	3.05379	0.00261208	0.0179677	2.92605	0.00395841	0.0220238	-0.304758	0.761383	0.934784	0.930403	0.354989	0.874492	0.700883	0.486181	0.878727	0.0189899	0.984967	0.999967	3.46948	0.000846819	0.00634315	3.62474	0.000545564	0.00655681	-0.358984	0.721364	0.936001
Antarctobacter heliothermus	3.05463	0.00262468	0.0179882	2.20446	0.0291408	0.0775693	-1.2702	0.207887	0.718884	0.172798	0.863261	0.975701	1.03177	0.307084	0.816981	0.831349	0.411937	0.999967	4.15839	7.83944e-05	0.00259355	2.68611	0.0089738	0.0280678	-2.20615	0.0327657	0.84844
Caulobacter flavus	3.05995	0.00261979	0.0179882	2.79502	0.00591511	0.0284333	-1.11834	0.266943	0.744361	0.55368	0.581483	0.929374	0.926742	0.358331	0.84014	0.312442	0.756731	0.999967	3.90637	0.000194706	0.00345073	3.65246	0.000489672	0.00629375	-1.40887	0.166063	0.84844
Unclassified Exiguobacterium Genus	3.05362	0.00262476	0.0179882	2.58305	0.0108775	0.0417521	-0.76303	0.447807	0.809577	1.02207	0.310769	0.858138	0.715686	0.47731	0.878544	-0.835538	0.40961	0.999967	3.84893	0.000241395	0.00369607	3.34194	0.00132945	0.00998235	-0.419576	0.676884	0.924045
Unclassified Chitinophaga Genus	3.05146	0.00263011	0.0180026	3.02523	0.00295977	0.018418	0.559516	0.577455	0.86419	1.97576	0.0517454	0.644182	0.927514	0.357669	0.84014	-0.988956	0.330104	0.999967	3.15779	0.00224816	0.0104388	3.74092	0.000365723	0.00546422	1.19351	0.239213	0.850407
Sphingobium sp. EP60837	3.05667	0.0026386	0.0180171	2.70839	0.00777228	0.0336698	-0.443118	0.658939	0.900002	1.21193	0.230139	0.834222	1.8203	0.0748421	0.621569	0.648578	0.521239	0.999967	2.50153	0.0144169	0.0329513	1.8616	0.0668151	0.1065	-0.800951	0.427564	0.86628
Streptomyces sp. SAT1	3.05591	0.0026387	0.0180171	2.56022	0.0116178	0.0435118	-1.29844	0.198064	0.712364	1.10152	0.275051	0.854248	1.00735	0.318895	0.822086	-0.492869	0.62547	0.999967	3.08911	0.00274113	0.0116655	2.61721	0.0108127	0.0311696	-1.21454	0.231171	0.850407
Psychromicrobium lacuslunae	3.05322	0.00264258	0.0180214	1.97895	0.049705	0.110861	-2.03839	0.0449894	0.614278	0.64009	0.524589	0.91803	-0.0262078	0.979197	0.995707	-0.979237	0.334809	0.999967	3.17888	0.00218424	0.0103056	2.53228	0.0138526	0.0359108	-1.78952	0.0805762	0.84844
Leptospira mayottensis	3.05157	0.00264619	0.018024	2.01161	0.0462235	0.105986	-0.487814	0.627086	0.886342	1.70462	0.0929818	0.705717	1.16682	0.249137	0.792165	-0.0954776	0.924531	0.999967	2.28908	0.0248547	0.0481941	1.48349	0.142458	0.189602	-0.50397	0.616855	0.910057
Kangiella profundi	3.04684	0.00265401	0.0180551	3.57396	0.000472032	0.00617307	0.850975	0.397456	0.78973	1.30895	0.194835	0.814087	0.928374	0.357443	0.840117	0.10055	0.920535	0.999967	3.26061	0.00176979	0.00924484	4.22188	7.74254e-05	0.00288776	1.03686	0.305597	0.850407
Mariprofundus ferrinatatus	3.05372	0.00266146	0.0180836	2.80736	0.00567329	0.0276598	-1.15372	0.252231	0.739009	0.752964	0.453902	0.894703	1.26117	0.212212	0.773735	0.121209	0.904283	0.999967	4.00112	0.000142154	0.00301916	3.59666	0.00059242	0.00673348	-1.32066	0.1936	0.84844
Candidatus Nitrosoglobus terrae	3.04431	0.0026762	0.0181504	2.09682	0.0379999	0.0929308	-0.86106	0.391914	0.788521	1.94754	0.0549245	0.664038	1.02784	0.309545	0.817316	-0.218543	0.828394	0.999967	1.99435	0.0501481	0.0810007	1.6058	0.112713	0.158117	-0.884812	0.381179	0.854976
Yersinia similis	3.04422	0.00267782	0.0181504	3.30963	0.00114234	0.0101038	0.167575	0.867363	0.967177	1.38994	0.168686	0.795814	2.52348	0.0136725	0.39579	1.28754	0.207142	0.999967	2.83735	0.00592059	0.0182766	2.43302	0.0177363	0.0416645	-0.583402	0.56267	0.900289
Burkholderia glumae	3.04798	0.00269553	0.0182482	2.34575	0.0205981	0.0621859	-1.28812	0.201612	0.712364	1.2841	0.203887	0.814087	0.805441	0.424871	0.865325	-0.684131	0.498817	0.999967	3.00543	0.00355466	0.0135043	2.58039	0.0119084	0.033075	-1.08411	0.284359	0.850407
Shewanella sp. SNU WT4	3.04221	0.00270694	0.0183031	2.2657	0.0249242	0.0699288	-0.520847	0.603988	0.879045	0.606341	0.546161	0.923204	0.453561	0.651624	0.920211	-0.249125	0.804856	0.999967	3.6742	0.000443521	0.0046599	2.83447	0.00595668	0.021969	-0.454232	0.651947	0.921381
Burkholderia sp. BDU6	3.04181	0.00271094	0.0183035	0.784263	0.434184	0.535432	-2.9636	0.00405856	0.265382	1.11605	0.268375	0.851585	-0.279762	0.780829	0.95817	-1.53266	0.135186	0.999967	2.44286	0.0172919	0.0372159	0.999651	0.321189	0.371601	-2.53543	0.0149485	0.785425
Polaromonas sp. JS666	3.04533	0.00271358	0.0183035	2.66666	0.00850946	0.03583	-0.974502	0.332899	0.77033	0.834701	0.406443	0.881621	0.815747	0.418243	0.865325	-0.0409444	0.967595	0.999967	2.92372	0.00447663	0.0153777	2.63556	0.0103855	0.0306546	-1.08983	0.28186	0.850407
Aquitalea magnusonii	3.03805	0.00272961	0.018333	3.25459	0.00140927	0.0115698	0.255102	0.799334	0.947429	0.952143	0.343581	0.869317	1.35237	0.18143	0.748617	0.140076	0.889478	0.999967	3.66081	0.000453252	0.0047149	3.67692	0.000451667	0.00605933	0.211865	0.833213	0.968626
Bacillus paralicheniformis	3.0347	0.00274763	0.018333	3.41738	0.000805105	0.00825604	0.886695	0.37804	0.78688	1.30284	0.196066	0.814087	1.9568	0.0549267	0.576183	0.896871	0.376486	0.999967	2.25922	0.0276317	0.0516572	2.36354	0.0211268	0.0465041	0.477247	0.635603	0.913924
Brevundimonas subvibrioides	3.04521	0.00274146	0.018333	1.34077	0.18243	0.277338	-2.78278	0.00679542	0.359704	0.719804	0.47431	0.899117	-0.421415	0.675404	0.929548	-1.54059	0.133248	0.999967	3.67921	0.000417204	0.00451483	2.60513	0.0111665	0.0318	-2.30591	0.0260021	0.84844
Chryseobacterium sp. NEB161	3.03655	0.00273155	0.018333	2.2363	0.0268676	0.0735616	-0.0303266	0.975886	0.99227	1.32036	0.190062	0.810357	1.24991	0.216266	0.774009	0.198771	0.843699	0.999967	2.92922	0.0045398	0.0154894	1.97946	0.0516178	0.0880185	-0.200297	0.842193	0.97062
Novosphingobium resinovorum	3.04204	0.00272777	0.018333	2.77011	0.00636417	0.0296953	-0.65715	0.51307	0.840008	0.283828	0.777341	0.959596	0.740736	0.462123	0.870512	0.386851	0.701427	0.999967	4.2811	5.03602e-05	0.00221008	3.77546	0.000325802	0.00504403	-0.976784	0.33414	0.853999
Ralstonia pseudosolanacearum	3.03726	0.00274703	0.018333	2.32043	0.0216806	0.0643358	-0.82739	0.410607	0.795175	0.710006	0.480243	0.903004	0.619383	0.538424	0.886878	0.0504951	0.960042	0.999967	3.92235	0.000202994	0.003493	3.21589	0.0019987	0.012154	-1.19892	0.237124	0.850407
Rhodococcus rhodochrous	3.04428	0.00273571	0.018333	1.84005	0.0683035	0.137947	-1.5975	0.114303	0.670534	0.835336	0.406589	0.881621	1.3008	0.19987	0.764015	0.1415	0.888362	0.999967	3.16144	0.00222053	0.0103662	1.59036	0.116214	0.162006	-1.99794	0.052073	0.84844
Thermobacillus composti	3.0403	0.00272805	0.018333	1.80017	0.07407	0.145848	-1.45528	0.149709	0.692934	0.768176	0.444907	0.890776	0.899075	0.372665	0.84822	-0.180932	0.857562	0.999967	3.69351	0.000404933	0.00443035	2.07995	0.0411309	0.074295	-1.5607	0.125926	0.84844
Unclassified Corynebacteriaceae Family	3.04093	0.00274552	0.018333	2.42541	0.0165513	0.054888	-1.09531	0.276842	0.750784	1.46301	0.149305	0.782509	1.79715	0.0785123	0.623541	-0.251213	0.803256	0.999967	2.75413	0.00747058	0.0212931	1.77963	0.0795702	0.121598	-1.10198	0.276601	0.850407
Achromobacter insolitus	3.03844	0.00276792	0.0184364	1.89841	0.0598321	0.125727	-1.5637	0.122042	0.674937	1.15042	0.253882	0.849208	0.575329	0.567435	0.897668	-0.952463	0.348002	0.999967	3.34967	0.001225	0.00758848	2.3454	0.0218974	0.0476382	-1.24782	0.218848	0.850407
Geobacter sp. FeAm09	3.04474	0.00277528	0.0184364	2.46125	0.0151114	0.0515904	-1.39418	0.167327	0.69507	0.451488	0.653293	0.941633	0.697962	0.488516	0.878727	-0.0504022	0.960115	0.999967	3.74027	0.000343105	0.00415463	3.09322	0.00281759	0.014583	-1.49081	0.14331	0.84844
Streptomyces katrae	3.03672	0.00277641	0.0184364	3.17375	0.00183776	0.0135109	-0.192002	0.848253	0.963174	1.28753	0.202739	0.814087	1.65518	0.104007	0.657648	0.530882	0.599166	0.999967	3.00555	0.00358748	0.0135826	2.93493	0.00453347	0.0190539	-0.530678	0.598372	0.908109
Unclassified Rhodococcus Genus	3.03822	0.00277234	0.0184364	2.53079	0.0125487	0.0457347	-1.12313	0.264917	0.743641	0.877827	0.383094	0.877643	0.407732	0.685278	0.929548	-0.806529	0.425892	0.999967	3.65104	0.000458592	0.00471849	3.57357	0.000634012	0.00702819	-0.816947	0.418462	0.862018
Halovulum dunhuangense	3.04095	0.00278829	0.0184404	2.51215	0.0132887	0.0475951	-0.924121	0.358348	0.784012	0.660036	0.511466	0.910255	0.667104	0.507829	0.881852	-0.120583	0.904775	0.999967	3.88581	0.000212743	0.00351479	3.36169	0.0012921	0.00985115	-1.05846	0.295757	0.850407
Methanococcus aeolicus	3.0311	0.00278885	0.0184404	3.97381	0.00010532	0.00247696	0.251183	0.80235	0.948315	0.898395	0.371848	0.876207	1.44336	0.152552	0.715174	0.159404	0.874353	0.999967	3.61464	0.000537384	0.00517639	4.33594	4.68755e-05	0.00245787	0.192324	0.848394	0.97122
Rhizobium favelukesii	3.03445	0.00279028	0.0184404	2.70404	0.00770142	0.0334934	-0.96399	0.338108	0.771824	1.39649	0.167065	0.795814	1.39626	0.168152	0.733785	-0.686823	0.497142	0.999967	3.70336	0.0003846	0.00432714	3.24267	0.00181294	0.0116221	-0.714363	0.478863	0.870788
Streptomyces sp. 769	3.03524	0.00278433	0.0184404	3.19419	0.00172597	0.0130959	-0.0209145	0.983369	0.995544	1.0435	0.299713	0.854248	1.33878	0.186647	0.752038	0.569873	0.572743	0.999967	3.54702	0.000647464	0.00560531	3.73919	0.000368273	0.0054791	-0.447915	0.656463	0.9229
Deinococcus sp. AJ005	3.03846	0.00280904	0.0185424	2.74419	0.006964	0.0314605	-0.555293	0.580325	0.865659	0.640248	0.52434	0.917924	0.564024	0.575699	0.898297	-0.127139	0.899626	0.999967	3.50174	0.00075109	0.00605933	3.5958	0.000589834	0.00671782	-0.590116	0.558201	0.899076
Paenibacillus physcomitrellae	3.02854	0.00281278	0.018545	2.68118	0.00813092	0.0347094	-0.872238	0.385826	0.78843	0.767217	0.445497	0.891314	0.926459	0.358172	0.84014	-0.117457	0.907232	0.999967	3.22125	0.00201415	0.00988052	2.78985	0.00694104	0.0240702	-0.907495	0.369203	0.85402
Archangium gephyra	3.03072	0.0028321	0.018609	2.45809	0.0152856	0.051935	-1.07411	0.286171	0.755385	1.22811	0.223733	0.827352	1.19767	0.237028	0.781205	-0.142233	0.887787	0.999967	3.16831	0.00216302	0.0102369	2.54007	0.0132484	0.0350141	-1.17042	0.248279	0.850407
Bermanella marisrubri	3.03311	0.00282694	0.018609	2.62634	0.00962391	0.0388169	0.140018	0.889016	0.973984	1.85727	0.0674466	0.686629	1.27581	0.208344	0.773299	-0.0326746	0.974137	0.999967	2.66706	0.00924105	0.024319	2.56675	0.0124082	0.0338913	0.205206	0.83838	0.970167
Clostridium sp. BNL1100	3.02656	0.00283588	0.018609	2.78294	0.00608393	0.0289756	-0.106828	0.915207	0.980803	1.50507	0.136876	0.762279	2.11805	0.0385157	0.536362	0.41495	0.680948	0.999967	2.51446	0.0144551	0.0329808	1.94341	0.0561944	0.0936692	-0.354467	0.724722	0.936701
Unclassified Xanthomonas Genus	3.03585	0.00283502	0.018609	2.57463	0.0111552	0.042408	-1.23852	0.219334	0.728351	0.869175	0.388002	0.878196	0.916334	0.364048	0.843777	-0.240391	0.811561	0.999967	3.59977	0.000548007	0.0052227	3.17589	0.00220741	0.0129375	-1.2985	0.201035	0.850407
Desulfotalea psychrophila	3.02801	0.00284391	0.0186397	2.41814	0.0168606	0.055549	-0.963562	0.338321	0.771824	0.860615	0.392503	0.878196	0.273455	0.785492	0.958335	-1.04626	0.303279	0.999967	3.42376	0.000992865	0.00685508	3.1293	0.00253712	0.0138665	-0.509804	0.612795	0.908556
Pseudomonas monteilii	3.03093	0.00285906	0.0187169	2.18252	0.0307813	0.0803498	-1.41875	0.16006	0.695016	0.706114	0.48258	0.904005	0.477511	0.634997	0.912675	-0.591689	0.558216	0.999967	3.9931	0.000146518	0.00303899	3.30143	0.00152856	0.0106596	-1.31309	0.196118	0.848663
Massilia plicata	3.02554	0.00289015	0.0188703	2.88059	0.00457618	0.023682	-0.700942	0.48548	0.827159	1.02272	0.310258	0.858138	1.67231	0.100596	0.656189	0.321532	0.749898	0.999967	3.25924	0.00163536	0.00887173	2.70852	0.00848972	0.0271489	-1.10194	0.276616	0.850407
Mycolicibacterium moriokaense	3.02504	0.00289267	0.0188703	2.81521	0.00556641	0.0273546	-1.00695	0.317153	0.768522	1.12493	0.264719	0.851585	1.2771	0.207318	0.772301	0.0763976	0.939578	0.999967	3.3188	0.00135508	0.00796312	3.04936	0.00322047	0.0156822	-1.36999	0.177802	0.84844
Unclassified Edwardsiella Genus	3.01924	0.00289218	0.0188703	2.43274	0.0161491	0.05399	-1.15609	0.251266	0.738272	0.395505	0.693435	0.948589	0.598102	0.552187	0.890579	0.14496	0.885652	0.999967	4.18918	7.46218e-05	0.00257128	3.47212	0.000882592	0.00838538	-1.51151	0.137974	0.84844
Bifidobacterium bifidum	3.01688	0.00290603	0.018913	2.66332	0.00849949	0.0358151	-0.626794	0.532673	0.849282	1.92084	0.0580861	0.679786	0.996055	0.323195	0.825531	-1.53201	0.135348	0.999967	1.4116	0.163151	0.20798	1.69337	0.095865	0.138863	0.0439878	0.965118	0.991746
Gemella morbillorum	3.0202	0.00290379	0.018913	4.58411	9.83555e-06	0.000621205	1.71773	0.0899178	0.665062	2.34874	0.0214042	0.506232	3.34863	0.0014663	0.185221	0.878161	0.386402	0.999967	1.6959	0.0940933	0.132197	2.74625	0.00765082	0.025387	1.48229	0.145555	0.84844
Brevundimonas sp. MF30-B	3.01796	0.00293083	0.0190077	2.29775	0.0229998	0.0662592	-1.12971	0.262151	0.741564	0.534171	0.594657	0.935152	-0.273752	0.785084	0.958335	-1.79224	0.0825538	0.999967	3.62043	0.000509123	0.00506746	3.32199	0.0014087	0.0102372	-0.490818	0.62605	0.912482
Candidatus Solibacter usitatus	3.01679	0.00292887	0.0190077	1.94844	0.0531572	0.116034	-1.71226	0.0909265	0.666148	1.021	0.310728	0.858138	0.518083	0.606335	0.903609	-1.22179	0.23071	0.999967	3.59092	0.000577879	0.00535309	2.71235	0.00840452	0.0269546	-1.27833	0.207991	0.850407
Corynebacterium doosanense	3.02052	0.00292987	0.0190077	1.65875	0.0993738	0.179138	-2.44727	0.0167031	0.48605	1.08988	0.28018	0.854248	0.528358	0.599767	0.901434	-1.15328	0.257339	0.999967	2.90798	0.00481553	0.0160655	1.86187	0.0672388	0.107081	-2.16931	0.0356327	0.84844
Beggiatoa leptomitoformis	3.01574	0.00293866	0.0190362	3.29356	0.00124141	0.0105825	0.185026	0.853701	0.964797	1.91987	0.0585854	0.679786	2.19342	0.0322696	0.503509	0.02354	0.981366	0.999967	2.70671	0.00840212	0.0230158	2.81263	0.00634307	0.0228482	0.211278	0.833669	0.968659
Mycoplasma gallisepticum	3.01363	0.00295106	0.0190943	3.70012	0.000302347	0.00474067	0.744566	0.45883	0.817365	1.51625	0.133868	0.755368	1.89782	0.0630521	0.600929	0.340422	0.735764	0.999967	2.89387	0.00512545	0.0167352	3.41847	0.00107428	0.00904173	0.746596	0.45937	0.866663
Sulfitobacter sp. THAF37	3.02099	0.00295648	0.0191071	3.44997	0.00073919	0.00791619	-0.778229	0.43885	0.805095	0.909193	0.366738	0.876207	1.67851	0.0995352	0.656043	0.456715	0.650961	0.999967	2.91776	0.00455012	0.0155151	2.94707	0.00436308	0.0186395	-1.21839	0.229718	0.850407
Blastomonas fulva	3.01245	0.00297962	0.0192343	1.41901	0.158054	0.250061	-2.59854	0.0112399	0.443061	0.808867	0.421061	0.889369	0.11582	0.908231	0.979415	-1.11288	0.274052	0.999967	2.72343	0.008042	0.0224265	1.49502	0.139477	0.186401	-2.37182	0.0222475	0.84844
Geobacter sulfurreducens	3.01713	0.00298614	0.019254	3.14643	0.00203221	0.0144069	-0.72343	0.471637	0.822747	0.93915	0.351229	0.874449	1.39167	0.170531	0.73849	0.346506	0.731231	0.999967	3.65466	0.000453845	0.0047149	3.68651	0.000437629	0.00600578	-0.969734	0.337602	0.853999
Diaphorobacter sp. HDW4A	3.01228	0.00299306	0.0192725	2.09071	0.0384687	0.0934073	-1.78504	0.0782456	0.658891	0.791186	0.43143	0.89007	0.406267	0.686264	0.929548	-1.07936	0.288495	0.999967	3.16355	0.00221352	0.010366	2.44417	0.0169691	0.0406002	-1.44114	0.156789	0.84844
Neisseria sp. 10022	3.0135	0.00299594	0.0192725	1.82257	0.0707566	0.141305	-1.25614	0.212914	0.722294	1.67662	0.0986524	0.705717	1.20352	0.23494	0.781205	-0.210793	0.834385	0.999967	2.95609	0.0040853	0.0145273	1.84173	0.0696687	0.110002	-1.33867	0.187713	0.84844
Catenulispora acidiphila	3.01474	0.00301065	0.0193302	1.71142	0.0894021	0.16602	-1.88056	0.0638627	0.632222	0.833414	0.407404	0.881621	0.72647	0.470886	0.87432	-0.320911	0.750364	0.999967	3.57298	0.000598928	0.0053952	2.17509	0.0330241	0.0634455	-1.94495	0.0583392	0.84844
Janthinobacterium sp. 1_2014MBL_MicDiv	3.01368	0.00301534	0.0193302	2.53295	0.0125179	0.0456603	-0.996409	0.322213	0.768522	1.12225	0.266242	0.851585	0.951858	0.346052	0.835526	-0.49411	0.624604	0.999967	3.11336	0.00256182	0.0111725	2.7249	0.00806968	0.0261676	-0.859774	0.394682	0.859064
Marivivens sp. JLT3646	3.00685	0.00301284	0.0193302	2.31693	0.0218786	0.0645054	-1.03486	0.304015	0.766036	1.10363	0.273373	0.854248	0.0529969	0.95792	0.991086	-1.65009	0.108708	0.999967	2.76277	0.00740024	0.0212001	2.7691	0.00724606	0.0246623	-0.293388	0.770637	0.949239
Ectothiorhodospira sp. BSL-9	3.00535	0.00302817	0.0193901	2.58319	0.01074	0.0414247	-0.402154	0.6887	0.907395	0.934592	0.352582	0.874449	1.13172	0.262507	0.797928	0.229042	0.820294	0.999967	3.27352	0.00158348	0.00873113	2.71773	0.00824975	0.0265655	-0.641535	0.524581	0.881917
Sphingomonas sp. LM7	3.00851	0.00303952	0.0194403	2.62377	0.00973042	0.0391051	-0.532037	0.596252	0.874629	0.701559	0.485463	0.904995	0.232083	0.817527	0.964086	-0.583188	0.563855	0.999967	4.06516	0.00011014	0.00280807	4.23695	6.61331e-05	0.00274304	-0.265435	0.791943	0.955181
Streptococcus sp. I-G2	3.00424	0.0030616	0.0195591	3.62223	0.000397469	0.00555059	0.658636	0.51212	0.840008	1.21197	0.230184	0.834222	1.7627	0.0833063	0.633597	0.543147	0.590792	0.999967	2.20108	0.0307351	0.0560452	2.57962	0.0119834	0.0332045	0.382322	0.704106	0.932003
Caldicellulosiruptor kristjanssonii	2.99734	0.003112	0.0198582	3.18694	0.00177679	0.0132722	0.633274	0.528456	0.845956	1.90132	0.0614522	0.682795	1.88438	0.0647226	0.60364	-0.170485	0.865702	0.999967	2.53308	0.0135248	0.031574	2.75707	0.00738875	0.0249372	0.894546	0.37601	0.854976
Mixta gaviniae	3.00446	0.00311619	0.0198622	2.46009	0.0152257	0.0518213	-1.20461	0.232093	0.730653	1.45279	0.151784	0.783495	0.700171	0.487232	0.878727	-1.03231	0.309667	0.999967	3.00986	0.0034724	0.0132826	2.9338	0.00449349	0.0189634	-0.751643	0.45636	0.866663
Candidatus Nitrosotenuis aquarius	3.00001	0.00313031	0.019897	3.87692	0.000164923	0.00329892	0.568929	0.571082	0.863355	1.54606	0.127419	0.748841	2.73513	0.00868674	0.344398	1.3193	0.196432	0.999967	2.32043	0.0230039	0.0454034	2.53214	0.0135671	0.0354518	-0.373699	0.710464	0.934274
Sphingobium baderi	2.99731	0.0031324	0.019897	3.18588	0.00180839	0.0133672	0.363498	0.717242	0.922125	0.881679	0.381192	0.876207	1.34686	0.184972	0.752038	0.584316	0.563105	0.999967	3.35064	0.00126732	0.00770001	3.37867	0.00118837	0.00946766	-0.0211913	0.983191	0.995604
Streptomyces sp. S063	2.99684	0.00312563	0.019897	3.19538	0.0017156	0.0130959	-0.122387	0.902916	0.977533	1.18569	0.239927	0.839961	1.06571	0.291621	0.812473	-0.548668	0.587041	0.999967	2.52281	0.0140266	0.0323746	2.89431	0.00518295	0.0205197	0.165618	0.869233	0.97528
Hymenobacter sedentarius	3.00012	0.00314082	0.0199277	2.54074	0.012181	0.0449894	-1.04746	0.298206	0.762123	0.612843	0.54173	0.923204	-0.309912	0.75774	0.948967	-1.38275	0.176316	0.999967	3.71679	0.000370864	0.00427569	4.01982	0.000143301	0.00351612	-0.374708	0.709719	0.934274
Aquisphaera giovannonii	3.00106	0.0031497	0.0199613	2.18607	0.0306309	0.0801161	-1.62587	0.108117	0.66789	0.485338	0.629154	0.939292	0.724078	0.472632	0.874723	-0.0808004	0.936104	0.999967	3.93302	0.000175516	0.00330232	2.93105	0.00454237	0.0190539	-1.78461	0.0813809	0.84844
Bacillus tequilensis	2.99551	0.00316169	0.0199953	2.19469	0.0299365	0.0788192	-0.463426	0.644383	0.892812	0.148358	0.882488	0.982617	0.501678	0.617813	0.90701	0.672347	0.506189	0.999967	3.43028	0.000988423	0.0068329	2.41424	0.0183169	0.0422604	-0.840454	0.405303	0.859548
Sphingomonas sp. Cra20	2.9918	0.00316227	0.0199953	2.61888	0.00969038	0.0390567	-1.33125	0.187086	0.704619	1.29473	0.199395	0.814087	1.12757	0.264239	0.797928	-0.501777	0.61926	0.999967	3.0041	0.00360326	0.0136142	2.7441	0.00774769	0.0255863	-1.2348	0.223609	0.850407
Capnocytophaga sp. H2931	2.9899	0.0031823	0.0200991	2.9462	0.00377316	0.0213588	0.874037	0.384852	0.78843	1.85413	0.0684799	0.686629	1.37016	0.17682	0.74484	-0.271687	0.787608	0.999967	1.97198	0.0531215	0.0845392	2.34253	0.0220554	0.0477813	1.3237	0.192596	0.84844
Caldicellulosiruptor saccharolyticus	2.98644	0.00321581	0.0202367	3.37406	0.000936584	0.00904383	0.5697	0.570561	0.863355	-0.10601	0.915876	0.985476	1.02553	0.309425	0.817316	0.99133	0.328962	0.999967	4.32648	4.99998e-05	0.00221008	4.03709	0.000140801	0.00351612	-0.0954368	0.924411	0.982979
Elizabethkingia ursingii	2.98538	0.00321865	0.0202367	3.81489	0.000200005	0.00373029	1.3772	0.172493	0.698535	1.33184	0.186614	0.807545	1.26556	0.210219	0.773735	-0.314998	0.754808	0.999967	2.25441	0.0269894	0.0509189	3.48239	0.000849109	0.00816497	1.88245	0.0665522	0.84844
Pseudomonas sp. PONIH3	2.98463	0.00321743	0.0202367	2.0524	0.0417569	0.0983826	-1.05676	0.29397	0.760522	1.7506	0.0840463	0.688861	0.316893	0.752426	0.947471	-1.96706	0.057898	0.999967	2.58366	0.0121409	0.0293261	2.53572	0.0136896	0.0356379	0.209851	0.834775	0.969022
Unclassified Pelobacter Genus	2.98438	0.00321699	0.0202367	2.4977	0.0134996	0.0479784	-0.91086	0.365249	0.784108	1.25592	0.212597	0.818634	0.882408	0.380951	0.855485	-0.97116	0.338753	0.999967	2.84267	0.00613236	0.0186657	2.58748	0.011913	0.033075	-0.414645	0.680463	0.925603
Unclassified Bradyrhizobium Genus	2.99246	0.00322649	0.0202631	2.30201	0.0229198	0.0660728	-1.34834	0.181555	0.702463	0.886981	0.378449	0.876207	0.773782	0.442778	0.869418	-0.429222	0.670638	0.999967	3.55312	0.000635069	0.00555861	2.9002	0.00495314	0.0200403	-1.29505	0.202215	0.850407
Variibacter gotjawalensis	2.99148	0.00323558	0.0202972	3.10924	0.00233894	0.0158341	-0.139002	0.889816	0.973984	0.731285	0.467657	0.897343	1.36946	0.177703	0.74484	0.776059	0.443412	0.999967	3.2588	0.0016514	0.0089025	3.00312	0.00367419	0.0168445	-0.642236	0.524129	0.881917
Acinetobacter pittii	2.98141	0.00324959	0.0203622	3.96956	0.000107201	0.00247696	1.38121	0.171261	0.698508	2.19697	0.0306929	0.536842	2.48243	0.0151934	0.404042	-0.0340489	0.97305	0.999967	2.01758	0.0476719	0.0777694	2.96021	0.00425262	0.0183652	1.80097	0.0787232	0.84844
Thermodesulfobium narugense	2.98074	0.00325966	0.0204023	4.02237	8.72822e-05	0.00225635	1.20357	0.232492	0.730653	0.833751	0.407395	0.881621	1.76304	0.0833321	0.633597	0.846079	0.403792	0.999967	2.97416	0.00439167	0.0151702	3.52439	0.000904073	0.00848013	0.846845	0.40177	0.859064
Haloactinobacterium sp. HY164	2.98264	0.00328463	0.0205354	2.39522	0.0178863	0.0576055	-1.10398	0.273084	0.750063	0.5594	0.577599	0.928699	0.764121	0.44799	0.870512	-0.00917635	0.992735	0.999967	3.42293	0.000980023	0.00679563	2.69918	0.0086758	0.0274446	-1.22881	0.225824	0.850407
Thermococcus sp. 4557	2.98075	0.00329214	0.0205593	2.68209	0.00817767	0.0348114	0.276232	0.783119	0.943955	1.06407	0.291502	0.854248	0.362174	0.718694	0.93777	-0.0621087	0.950863	0.999967	2.9202	0.00473144	0.0159175	3.11176	0.00272919	0.0143468	0.40675	0.686209	0.927241
Unclassified Caldicellulosiruptor Genus	2.97616	0.0033006	0.0205889	3.18553	0.00173155	0.0130959	0.399985	0.690289	0.908067	1.00935	0.315499	0.858138	1.31166	0.194479	0.758006	0.368115	0.715211	0.999967	3.36858	0.0013171	0.00786128	3.45603	0.000976352	0.00869048	0.220684	0.826383	0.968257
Agromyces flavus	2.97233	0.00336106	0.0209426	1.98551	0.0488262	0.109736	-1.62538	0.108221	0.66789	0.203673	0.839188	0.972403	0.554867	0.581194	0.899973	-0.0492234	0.961047	0.999967	3.76876	0.000346467	0.00417714	2.52915	0.0139454	0.0360855	-1.85174	0.0709379	0.84844
Sphingopyxis sp. FD7	2.97137	0.00338343	0.0210584	1.50373	0.134901	0.222374	-1.61297	0.110897	0.670534	0.764409	0.446602	0.891766	-0.844794	0.402054	0.863714	-2.1657	0.0378943	0.999967	3.35323	0.00122136	0.00758848	2.99888	0.00372913	0.0169156	-0.714762	0.478619	0.870788
Acidimicrobium ferrooxidans	2.97341	0.00338915	0.0210703	3.86906	0.000159908	0.00324368	0.533252	0.595415	0.874311	1.17826	0.243383	0.844109	1.64853	0.10468	0.657875	-0.0261392	0.979309	0.999967	3.4594	0.000875193	0.0064372	4.24035	6.9975e-05	0.00274953	0.635577	0.528421	0.883031
Pusillimonas sp. DMV24BSW_D	2.96991	0.00341029	0.0211781	2.90172	0.00428652	0.0227767	-0.207068	0.83651	0.959468	0.575214	0.566871	0.924763	1.09418	0.27913	0.805087	0.342244	0.734405	0.999967	3.08737	0.00280255	0.0118004	2.82884	0.00616638	0.0223859	-0.534656	0.595641	0.90759
Caldicellulosiruptor hydrothermalis	2.96693	0.00344173	0.0212782	3.94185	0.000126732	0.00279515	0.984785	0.327855	0.768543	0.22836	0.819987	0.969629	1.88683	0.0638876	0.602864	1.91867	0.0639837	0.999967	3.52514	0.000726309	0.00597441	3.6926	0.000431848	0.00595586	0.379878	0.705906	0.932726
Mycoplasma cloacale	2.96521	0.00343952	0.0212782	3.65985	0.000343851	0.0051792	0.870624	0.386701	0.788521	0.318449	0.751073	0.958319	1.18233	0.241779	0.785852	0.62494	0.536442	0.999967	4.06629	0.000116202	0.00288416	4.38356	4.13833e-05	0.00232332	0.598131	0.55289	0.896954
Nodularia spumigena	2.96351	0.00343385	0.0212782	3.70476	0.000297041	0.00469021	1.04455	0.299544	0.7623	0.968489	0.335329	0.864052	1.86535	0.067118	0.609546	1.04402	0.304298	0.999967	3.50033	0.00080846	0.00621716	3.75457	0.000349903	0.00528467	0.505746	0.615618	0.910057
Sphingopyxis macrogoltabida	2.96835	0.00343629	0.0212782	2.44375	0.0158242	0.0531446	-0.840636	0.403189	0.791566	0.335575	0.738284	0.958238	0.0878013	0.930391	0.984786	-0.614037	0.543532	0.999967	4.33086	4.26435e-05	0.00212211	3.97358	0.000166254	0.00369617	-0.60762	0.546635	0.893851
Nitratireductor sp. SY7	2.9688	0.00345777	0.0213537	1.89432	0.0604706	0.126663	-1.32834	0.188042	0.705696	0.932363	0.355056	0.874492	0.650103	0.518843	0.884783	-0.616767	0.541752	0.999967	3.8144	0.000263513	0.00373714	2.65831	0.00973071	0.0294893	-1.17123	0.247956	0.850407
Unclassified Bacteroidetes Phylum	-2.96089	0.00346296	0.021362	-1.71395	0.0884548	0.16459	1.59974	0.113805	0.670534	-2.35855	0.0206403	0.503154	-2.25243	0.0271991	0.476273	-0.0744684	0.941101	0.999967	-1.5147	0.134501	0.177862	-0.267147	0.790144	0.81146	2.40305	0.0206453	0.842903
Maribacter sp. MAR_2009_60	2.96117	0.0034792	0.0213715	3.99197	0.000100315	0.00242413	1.37089	0.174445	0.699541	0.247145	0.805482	0.967763	1.15283	0.252942	0.792941	0.693974	0.492706	0.999967	3.9615	0.000169915	0.00325107	4.56947	2.04927e-05	0.00197881	1.20623	0.234325	0.850407
Neokomagataea sp. Ha5	2.96075	0.00348536	0.0213715	1.95401	0.0524638	0.114936	-1.31244	0.193323	0.710364	0.547777	0.58548	0.930806	0.460942	0.646744	0.91882	-0.142731	0.887397	0.999967	3.27936	0.0016502	0.0089025	2.4009	0.0196313	0.0443486	-1.55283	0.127794	0.84844
Novosphingobium sp. Gsoil 351	2.96147	0.00347902	0.0213715	3.57813	0.000463108	0.006085	-0.0485728	0.961387	0.98787	0.859927	0.392898	0.878196	1.55091	0.127055	0.691932	0.566107	0.57527	0.999967	3.76894	0.000327196	0.00408477	4.13439	0.000103071	0.00321837	-0.461154	0.647012	0.91855
Ochrobactrum pseudogrignonense	2.96042	0.00348621	0.0213715	3.61723	0.000399621	0.00555273	0.918327	0.361353	0.784012	0.550457	0.583451	0.930509	1.40509	0.165049	0.730565	1.57971	0.124009	0.999967	3.35972	0.00124426	0.00764999	3.66928	0.00049362	0.00629375	0.111633	0.911634	0.982334
Planctomycetes bacterium Mal35	2.96165	0.00347938	0.0213715	2.10345	0.0370383	0.091496	-1.20916	0.230351	0.730653	1.15445	0.25241	0.848163	1.29921	0.199368	0.763599	-0.126608	0.900043	0.999967	2.80217	0.00663435	0.0196023	1.80874	0.0753729	0.116854	-1.42163	0.162347	0.84844
Shewanella aestuarii	2.96507	0.00348757	0.0213715	2.34037	0.0206802	0.0623488	-0.717988	0.474966	0.82287	0.24735	0.80546	0.967763	-0.582876	0.562429	0.894809	-0.572424	0.571035	0.999967	3.89843	0.00019958	0.00345566	3.89246	0.000221187	0.00432873	-0.460676	0.647353	0.91855
Kitasatospora setae	2.96891	0.00350154	0.0214334	1.82597	0.070252	0.140453	-2.07761	0.041123	0.613805	1.14749	0.255704	0.851585	0.270481	0.787976	0.958335	-1.30047	0.202727	0.999967	3.19594	0.00198328	0.00978957	2.53224	0.0135318	0.0353866	-1.66999	0.102187	0.84844
Actinomyces sp. Chiba101	2.9636	0.00351799	0.0214397	1.65672	0.0998554	0.17969	-2.05843	0.0429762	0.614278	0.726109	0.470316	0.897343	0.725943	0.470429	0.87432	-0.550962	0.585486	0.999967	3.7567	0.000321876	0.00406588	2.22206	0.0295224	0.0586858	-2.0713	0.0443651	0.84844
Colwellia psychrerythraea	2.95867	0.00351523	0.0214397	1.75111	0.0820522	0.156182	-1.00968	0.315855	0.768522	0.980441	0.329587	0.861837	0.89307	0.375712	0.850248	-0.162068	0.872271	0.999967	2.6468	0.00984393	0.0253836	1.39805	0.166455	0.213662	-1.12763	0.26573	0.850407
Paraburkholderia sprentiae	2.95894	0.00351125	0.0214397	1.99256	0.048117	0.109023	-1.21141	0.22949	0.730653	1.51834	0.132971	0.755109	1.26578	0.210727	0.773735	-0.132565	0.895367	0.999967	2.22484	0.0292007	0.0539733	1.33115	0.187638	0.235257	-1.29993	0.20055	0.850407
Unclassified Dickeya Genus	2.96114	0.00350699	0.0214397	2.50008	0.0135359	0.0480104	-1.17084	0.24532	0.734853	0.794389	0.430118	0.889689	0.902772	0.371086	0.846895	-0.249586	0.804503	0.999967	3.33395	0.00136386	0.0079744	2.80453	0.00661512	0.0234883	-1.21341	0.231598	0.850407
Clostridium estertheticum	2.95425	0.00354812	0.0215996	3.85689	0.00017094	0.00337848	1.42831	0.157298	0.695016	1.50969	0.135841	0.760391	1.97523	0.0529818	0.571792	0.399464	0.692205	0.999967	2.49895	0.0152286	0.0341155	3.22556	0.00194943	0.0119591	1.45998	0.151565	0.84844
Elizabethkingia sp. 2-6	2.95464	0.00355495	0.0216175	2.48146	0.0142524	0.0496564	-0.0692976	0.944935	0.984585	1.64775	0.103991	0.705717	0.408686	0.684399	0.929548	-1.40514	0.169615	0.999967	2.54483	0.0131216	0.0309307	2.87138	0.00540036	0.0208293	1.03043	0.30857	0.850711
Serratia sp. KUDC3025	2.95466	0.00358738	0.0217909	2.81352	0.00566942	0.0276598	-0.340486	0.73443	0.926625	0.891948	0.375873	0.876207	0.576799	0.566763	0.897668	-0.375255	0.709947	0.999967	3.48535	0.000803889	0.00621716	3.57327	0.000634638	0.00702819	-0.155538	0.877125	0.976608
Nocardia seriolae	2.95433	0.00361588	0.02194	2.28149	0.0240289	0.0682088	-1.61195	0.111118	0.670534	0.414789	0.679541	0.944222	1.26706	0.210733	0.773735	0.941971	0.353265	0.999967	3.52314	0.000700192	0.00583458	2.29972	0.0243706	0.0511339	-2.15885	0.036486	0.84844
Unclassified Spirochaetaceae Family	2.94699	0.00365501	0.0221533	2.76881	0.00636861	0.0296953	-0.266966	0.790218	0.945942	0.883283	0.380265	0.876207	1.40225	0.166141	0.731421	0.659489	0.5143	0.999967	3.75836	0.000321335	0.00406588	3.096	0.00280223	0.0145695	-0.764146	0.448954	0.866663
Immundisolibacter cernigliae	2.95227	0.00366373	0.0221561	2.55066	0.0119514	0.0444617	-1.33413	0.186146	0.704619	0.921381	0.360308	0.875514	0.837166	0.406999	0.863714	-0.293213	0.771253	0.999967	2.9847	0.00374159	0.0137994	2.72622	0.0080452	0.0261459	-1.33731	0.188154	0.84844
Methylobacterium sp. AMS5	2.94373	0.00366078	0.0221561	2.31527	0.0220728	0.0646021	-0.885551	0.378653	0.78688	1.81042	0.0740115	0.686629	1.87625	0.0660436	0.60364	0.456541	0.651085	0.999967	2.49812	0.0146893	0.0333081	1.67127	0.099025	0.142623	-1.37339	0.176751	0.84844
Sphingosinicella sp. BN140058	2.94415	0.00366744	0.0221561	2.73318	0.00697279	0.0314605	-0.799029	0.426763	0.800067	0.434193	0.665448	0.941924	0.818039	0.416549	0.865325	-0.0696828	0.94488	0.999967	3.41105	0.00107107	0.00708721	2.97511	0.00413796	0.0181809	-0.944649	0.350116	0.853999
Unclassified Sporosarcina Genus	2.9394	0.00370615	0.0223657	2.4251	0.0165453	0.054888	-0.164761	0.869569	0.967477	1.39391	0.167209	0.795814	1.70602	0.0934693	0.650244	0.376164	0.709278	0.999967	2.67123	0.00943294	0.0246373	1.89313	0.0623759	0.101045	-0.460333	0.647597	0.91855
Deinococcus wulumuqiensis	2.94403	0.00371255	0.02238	2.53393	0.0122979	0.0452959	-1.43976	0.154041	0.695016	0.197531	0.844002	0.973149	0.585875	0.560297	0.894464	0.15548	0.877419	0.999967	3.74913	0.000333413	0.00409075	3.15929	0.0023499	0.0133001	-1.83882	0.0728537	0.84844
Christensenella minuta	2.93879	0.00373333	0.0224565	2.20509	0.0289024	0.0770824	-1.02026	0.31084	0.767194	1.27199	0.207838	0.816106	1.33167	0.187826	0.752038	-0.187105	0.85276	0.999967	2.57517	0.0120491	0.0291678	1.67622	0.0982152	0.141566	-1.16576	0.250136	0.850407
Hungateiclostridium saccincola	2.93813	0.00373291	0.0224565	2.96723	0.00353405	0.0206543	0.344036	0.73177	0.926464	1.28454	0.20312	0.814087	2.00717	0.0502452	0.571792	0.951332	0.348567	0.999967	2.85473	0.00570914	0.0180053	2.42571	0.0178846	0.0418361	-0.259437	0.796536	0.957635
Mycoplasma arginini	2.93607	0.00373854	0.0224627	3.64756	0.000361297	0.00531838	1.45603	0.149503	0.692934	0.444879	0.657554	0.941633	1.56755	0.121409	0.68368	1.26544	0.214852	0.999967	4.16045	8.97863e-05	0.00264754	4.10005	0.000107233	0.00325035	0.865088	0.391791	0.859064
Schaalia meyeri	2.93992	0.00374244	0.0224627	3.14149	0.00202525	0.0143759	-0.419933	0.675719	0.906137	1.90624	0.0605274	0.682795	2.35069	0.0214216	0.443086	-0.297316	0.768147	0.999967	1.85282	0.0676296	0.101701	1.86274	0.0666013	0.106371	-0.314807	0.754431	0.947149
Paenibacillus xylanexedens	2.93842	0.00375451	0.0225109	1.62596	0.106306	0.187675	-1.39541	0.166957	0.695016	0.729082	0.4684	0.897343	0.377715	0.707244	0.935465	-0.451614	0.654593	0.999967	2.77221	0.00709686	0.0205241	1.65649	0.102058	0.145933	-1.33958	0.187419	0.84844
Sphingomonas ginsengisoli An et al. 2013	2.93433	0.00376968	0.0225775	2.64839	0.00895685	0.0370679	-0.728877	0.468317	0.821348	1.37486	0.172915	0.797579	1.46916	0.148081	0.709062	0.683486	0.499219	0.999967	3.27937	0.00156581	0.00867672	2.94737	0.00437955	0.0186668	-1.29798	0.201214	0.850407
Sulfitobacter sp. AM1-D1	2.9376	0.00377732	0.0225989	3.46378	0.00071001	0.00781433	0.0402229	0.968021	0.989928	0.912533	0.364445	0.875757	1.37333	0.175616	0.741696	0.578682	0.566855	0.999967	3.01158	0.0034709	0.0132826	3.42534	0.00101949	0.00880938	-0.353262	0.725618	0.937109
Candidatus Planktophila limnetica	2.93216	0.0037824	0.0226049	2.77235	0.00622857	0.0293625	0.208483	0.835409	0.958751	2.04383	0.044097	0.617358	1.28256	0.205273	0.769324	-0.178774	0.859242	0.999967	2.05186	0.0448468	0.0741841	2.36866	0.0213448	0.0467801	0.42182	0.675258	0.923889
Acidianus brierleyi	2.93017	0.00381689	0.0227621	2.14836	0.0333568	0.0852793	-0.197471	0.843986	0.961639	1.11177	0.269834	0.851585	0.548765	0.585679	0.899973	-0.313371	0.756033	0.999967	2.41918	0.0186119	0.0391986	2.07719	0.0418407	0.0753811	0.0314754	0.975036	0.995333
Vibrio ponticus	2.93088	0.00381472	0.0227621	3.42812	0.000779741	0.00811073	0.565166	0.573626	0.86419	0.979307	0.330438	0.861837	1.50404	0.138848	0.698214	0.699113	0.489532	0.999967	2.78404	0.00701062	0.0203473	3.08721	0.00310363	0.0154431	0.163245	0.871091	0.975302
Thiocystis violascens	2.93761	0.00382207	0.0227685	2.41221	0.0172647	0.0563459	-1.1142	0.268703	0.745655	0.55998	0.5775	0.928699	-0.164401	0.870047	0.970086	-1.18882	0.243259	0.999967	4.43567	2.98582e-05	0.00208567	4.35417	4.81956e-05	0.00250347	-0.6418	0.52441	0.881917
[Pseudomonas] mesoacidophila	2.9308	0.00385439	0.022912	2.10322	0.0372346	0.0918145	-1.34688	0.182021	0.702463	0.517665	0.606421	0.937327	0.960236	0.341829	0.833611	0.426392	0.672677	0.999967	3.66075	0.000448691	0.00467884	2.4776	0.0156224	0.0387976	-2.19592	0.0335402	0.84844
Brenneria goodwinii	-2.92685	0.003851	0.022912	-2.54801	0.0118579	0.0441436	-0.104664	0.916918	0.980896	-3.56246	0.000610723	0.125719	-2.27124	0.0269853	0.475707	0.298602	0.767175	0.999967	-0.253864	0.800375	0.823793	-0.595294	0.553562	0.59247	-0.347369	0.730008	0.937907
Glaciecola sp. THG-3.7	2.92677	0.00386733	0.0229641	3.71578	0.00028878	0.00465229	1.1374	0.258944	0.741564	0.994784	0.322475	0.858701	1.48555	0.142417	0.703022	0.398376	0.692999	0.999967	3.20973	0.00191056	0.00960118	3.86816	0.000238776	0.00442702	1.17786	0.245329	0.850407
Ruegeria sp. THAF33	2.92844	0.00387142	0.0229641	1.92491	0.0562893	0.12066	-1.0487	0.297638	0.761867	0.854866	0.395492	0.878196	0.878403	0.383957	0.857731	-0.505637	0.616577	0.999967	2.8214	0.00611778	0.0186418	1.75969	0.0828218	0.12519	-0.915547	0.36501	0.853999
Mycoplasma gallopavonis	2.92453	0.00387739	0.022975	3.99657	9.84518e-05	0.00241055	1.59011	0.115962	0.670534	1.87313	0.0646193	0.685924	2.52362	0.0142805	0.396923	0.618378	0.540703	0.999967	2.26335	0.0267786	0.0506588	3.04931	0.00327285	0.0156822	1.68881	0.0984955	0.84844
Achromobacter spanius	2.92507	0.00390314	0.0230783	2.52051	0.0127833	0.0463466	-0.8713	0.386334	0.788521	1.01086	0.315419	0.858138	1.39683	0.168168	0.733785	0.248786	0.805116	0.999967	2.96967	0.00399345	0.014329	2.30132	0.0243899	0.0511351	-1.13683	0.261906	0.850407
Aureimonas sp. AU20	2.92836	0.00390018	0.0230783	1.91585	0.0575459	0.122403	-1.76944	0.0808327	0.658891	0.367042	0.714806	0.956108	0.430342	0.668891	0.927801	-0.511996	0.61217	0.999967	3.72359	0.000360394	0.00424379	2.55572	0.012711	0.0342478	-1.75623	0.0861702	0.84844
Amycolatopsis keratiniphila	2.92174	0.00393934	0.0232497	2.03985	0.0431445	0.100544	-1.31853	0.191285	0.709113	1.26811	0.208824	0.816781	1.00812	0.318101	0.821735	-0.312162	0.756943	0.999967	2.86548	0.00537617	0.0172921	2.07265	0.0419737	0.0755473	-1.37417	0.17651	0.84844
Komagataeibacter xylinus	2.92015	0.00394664	0.0232497	2.17621	0.0312005	0.0811414	-0.972448	0.333913	0.77033	0.917929	0.361681	0.875514	0.919828	0.361857	0.84327	-0.225866	0.822742	0.999967	3.24463	0.00179303	0.00932527	2.41863	0.0181406	0.0420226	-0.999985	0.322912	0.853999
Lactobacillus zymae	2.92231	0.00395722	0.0232497	2.48812	0.0140556	0.0492568	-1.02911	0.30669	0.767194	0.722242	0.473111	0.898419	0.911973	0.366422	0.846104	-0.316795	0.753457	0.999967	3.1482	0.00241965	0.0108455	2.55713	0.0127418	0.0342784	-1.02112	0.31291	0.853999
Propioniciclava sp. HDW11	2.92148	0.00395413	0.0232497	2.09007	0.0384311	0.0933974	-1.20231	0.232976	0.730653	0.655689	0.514123	0.912216	0.365776	0.715986	0.937338	-0.78562	0.437869	0.999967	4.19998	6.74675e-05	0.00243103	3.40427	0.00110162	0.00917963	-0.919113	0.363164	0.853999
Roseobacter litoralis	2.92039	0.00395221	0.0232497	2.79668	0.0058581	0.0281899	-0.593848	0.554377	0.858436	1.63188	0.106936	0.71006	1.50867	0.136865	0.694718	-0.0431417	0.965857	0.999967	2.06745	0.0423538	0.0710844	2.03589	0.045617	0.0803716	-0.645548	0.522002	0.880783
Sodalis endosymbiont of Henestaris halophilus	2.91832	0.0039506	0.0232497	2.31675	0.0217345	0.064427	-0.890041	0.376253	0.78688	0.860535	0.3919	0.878196	0.512338	0.609975	0.90365	-0.397032	0.69398	0.999967	3.27855	0.0016503	0.0089025	2.85253	0.00581662	0.0216681	-0.835436	0.408091	0.859583
Natronolimnobius sulfurireducens	2.91759	0.00397249	0.0232517	2.79288	0.00584574	0.0281792	-0.511805	0.610271	0.880552	1.05455	0.29466	0.854248	0.963369	0.338987	0.831353	-0.234947	0.815747	0.999967	3.43354	0.000955239	0.00672905	3.47761	0.000890878	0.00843527	-0.455056	0.651358	0.921381
Neisseria zoodegmatis	2.91996	0.00397761	0.0232517	2.50502	0.0134074	0.0477988	-1.30868	0.194585	0.711517	0.535314	0.594332	0.935106	-0.055898	0.955628	0.990559	-0.902487	0.373542	0.999967	3.29272	0.00152436	0.00856494	3.23895	0.0018239	0.011632	-0.958606	0.343116	0.853999
Rhizobium gallicum	2.92076	0.00398377	0.0232517	1.51106	0.133135	0.219965	-1.83767	0.0700193	0.640685	1.05383	0.295938	0.854248	0.403504	0.688201	0.930358	-0.975371	0.336692	0.999967	3.26159	0.00161535	0.00884542	1.95709	0.0543571	0.0913909	-1.56593	0.124697	0.84844
Rhizobium tropici	2.92037	0.00397026	0.0232517	3.32277	0.00112631	0.0100161	-0.0487002	0.961286	0.98787	0.975138	0.332987	0.862816	1.80995	0.0766794	0.622197	0.920126	0.364391	0.999967	3.21333	0.00191639	0.00961787	3.21546	0.00203762	0.0122806	-0.705195	0.484491	0.870788
Spiroplasma helicoides	2.91533	0.00398684	0.0232517	3.63703	0.000374114	0.00541233	1.35843	0.178346	0.702463	1.72113	0.0895222	0.699826	2.20002	0.0321256	0.502969	0.374295	0.710654	0.999967	1.87081	0.066151	0.0999885	2.4248	0.0181517	0.0420226	1.62465	0.111547	0.84844
Staphylococcus arlettae	2.91641	0.00398095	0.0232517	2.61095	0.00989322	0.0392761	-0.105943	0.915906	0.980803	0.759083	0.450156	0.894425	0.354436	0.723941	0.939889	-0.225683	0.822883	0.999967	3.2543	0.00178027	0.00929086	3.09334	0.00285206	0.0146911	0.0287946	0.977162	0.995333
Streptococcus agalactiae	2.9172	0.0039777	0.0232517	3.04708	0.00276356	0.0175724	0.974206	0.333045	0.77033	0.686198	0.495035	0.905836	1.29319	0.201496	0.764416	0.890631	0.379775	0.999967	3.02177	0.00362205	0.0136576	2.74466	0.00765041	0.025387	0.447881	0.656488	0.9229
Aeromonas veronii	2.91867	0.00401138	0.0233518	2.3977	0.017884	0.0576055	-1.17512	0.243615	0.73388	0.978269	0.331504	0.862556	1.40196	0.167375	0.733652	0.370715	0.713293	0.999967	3.77555	0.000301117	0.0039898	2.87563	0.00531496	0.020687	-1.5784	0.121803	0.84844
Mycoplasma hominis	2.91406	0.0040124	0.0233518	3.16365	0.0018704	0.0136605	0.765603	0.446284	0.808788	1.50611	0.13617	0.760391	1.54935	0.12745	0.691932	0.289147	0.774334	0.999967	2.06817	0.0428611	0.0716673	2.30607	0.0249242	0.0519418	0.75795	0.452615	0.866663
Calothrix sp. NIES-3974	2.92176	0.00401748	0.0233568	1.86617	0.0646026	0.13274	-1.13337	0.260623	0.741564	1.24408	0.219173	0.82482	1.15608	0.253794	0.792941	-0.846421	0.403604	0.999967	2.47917	0.0153675	0.0343713	1.41442	0.161642	0.208931	-0.860347	0.39437	0.859064
Burkholderia metallica	2.91123	0.00405186	0.0235321	1.91819	0.0571251	0.121803	-1.34541	0.182494	0.702463	0.137405	0.891097	0.982783	0.748222	0.457682	0.870512	0.882247	0.384223	0.999967	4.21786	6.95801e-05	0.00244763	2.46239	0.016197	0.0395879	-2.04999	0.0464946	0.84844
Mesorhizobium sp. M4B.F.Ca.ET.058.02.1.1	2.91394	0.00407898	0.0236649	2.60902	0.0100919	0.0398202	-1.3948	0.16714	0.695016	0.53509	0.59441	0.935106	0.93198	0.355909	0.839975	0.456128	0.651378	0.999967	4.63262	1.3795e-05	0.00179085	4.15174	9.22174e-05	0.00308762	-1.96925	0.0553897	0.84844
Arcobacter cryaerophilus	2.90609	0.00410799	0.0238084	2.84616	0.00502279	0.0253098	0.535702	0.593729	0.87277	1.26807	0.208358	0.816106	1.19898	0.23557	0.781205	0.14254	0.887547	0.999967	3.01319	0.00357379	0.01354	3.05116	0.00326663	0.0156822	0.600735	0.55117	0.895676
Caulobacter rhizosphaerae	2.90946	0.00415413	0.0239758	2.5384	0.0122854	0.0452801	-1.07206	0.287087	0.755465	1.07619	0.28619	0.854248	1.15321	0.254374	0.792941	-0.186374	0.853328	0.999967	2.45411	0.016304	0.0357606	2.01599	0.0475723	0.0830163	-1.12506	0.266805	0.850407
Coxiella endosymbiont of Amblyomma sculptum	2.90632	0.00414571	0.0239758	1.89987	0.0595507	0.125331	-1.16993	0.245683	0.735215	1.76668	0.0819402	0.688861	0.44187	0.660506	0.924918	-1.21192	0.234414	0.999967	2.66501	0.00931321	0.024428	2.45105	0.0166743	0.0401817	-0.57167	0.570522	0.902678
Serinicoccus sp. JLT9	2.90744	0.00415021	0.0239758	2.33015	0.0213682	0.0637148	-0.835367	0.40613	0.793974	0.741998	0.460366	0.894984	0.539189	0.592203	0.901182	-0.236459	0.814584	0.999967	3.81916	0.00025928	0.00373714	3.34053	0.00134445	0.0100397	-0.80801	0.423532	0.864168
Unclassified Intrasporangiaceae Family	2.91146	0.00414126	0.0239758	2.96068	0.00366179	0.0209817	-0.400959	0.689575	0.90795	0.886652	0.379065	0.876207	0.85354	0.397728	0.863187	-0.172825	0.863877	0.999967	3.14385	0.00233565	0.0106239	3.28115	0.00159687	0.0109207	-0.36423	0.717471	0.935416
Colwellia sp. 20A7	2.9032	0.00416044	0.0239873	2.25753	0.0254089	0.0707882	-0.847127	0.399584	0.78973	1.82912	0.0711777	0.686629	0.206312	0.83731	0.968172	-1.39741	0.171904	0.999967	2.24306	0.0278714	0.0519829	2.656	0.00990261	0.0298151	0.167409	0.867833	0.974822
Mycobacterium lacus	2.89926	0.00421287	0.0242644	2.27986	0.0239772	0.0681011	-1.09514	0.276913	0.750784	1.52468	0.131409	0.754105	1.89345	0.0631419	0.600929	0.167266	0.868213	0.999967	2.74225	0.00754902	0.0214287	1.75019	0.0844714	0.126868	-1.34823	0.184642	0.84844
Marichromatium purpuratum	2.9	0.00422506	0.0243094	3.16609	0.00191851	0.0139569	0.293323	0.770075	0.939788	0.207478	0.83618	0.972403	1.22599	0.226273	0.777152	1.1501	0.258627	0.999967	4.50675	2.16568e-05	0.00187501	4.28429	5.69456e-05	0.00262988	-0.404502	0.687849	0.927241
Unclassified Tessaracoccus Genus	2.89728	0.00423943	0.0243668	2.60433	0.0101664	0.0399106	-0.730302	0.467451	0.821348	0.518046	0.606104	0.937327	0.619959	0.538073	0.886878	0.0471549	0.962683	0.999967	3.92787	0.000193558	0.00345073	3.60332	0.000586448	0.00670675	-0.894885	0.375831	0.854976
Acinetobacter lwoffii	2.89448	0.00425373	0.0243863	2.40644	0.0172099	0.0562002	-0.071318	0.943332	0.984585	1.09923	0.274921	0.854248	1.65625	0.10253	0.657417	1.08526	0.285915	0.999967	2.57945	0.0120146	0.029128	1.65203	0.103467	0.147453	-1.17689	0.245714	0.850407
Actinoplanes friuliensis	2.9001	0.00425946	0.0243863	2.75305	0.00674805	0.0309452	-0.595213	0.553469	0.857831	1.36101	0.178643	0.804879	1.66102	0.103609	0.657417	0.251321	0.803173	0.999967	3.16147	0.00220791	0.0103645	2.79552	0.00663941	0.0235494	-0.848552	0.40083	0.859064
Methylacidiphilum infernorum	2.90048	0.00425666	0.0243863	2.52682	0.0126992	0.0461321	-0.327762	0.743993	0.929379	0.856992	0.394428	0.878196	0.798942	0.427844	0.866918	-0.193176	0.848042	0.999967	3.34822	0.00123046	0.00759875	2.97921	0.00396245	0.0176435	-0.267421	0.790423	0.954208
Tatumella citrea	2.89344	0.00426036	0.0243863	2.52939	0.0124493	0.0455446	-0.240248	0.810785	0.952342	1.30092	0.197261	0.814087	1.1474	0.256235	0.79408	-0.0998181	0.921111	0.999967	2.88098	0.00545236	0.0174162	2.57887	0.0120596	0.0333304	-0.218107	0.828377	0.968257
Hydrogenovibrio crunogenus	2.89277	0.00427457	0.0244337	3.54449	0.000514236	0.00649573	0.813667	0.418378	0.798813	0.769915	0.443765	0.890508	1.24848	0.216495	0.774009	0.433852	0.667307	0.999967	3.22194	0.00194129	0.00968554	3.73271	0.000393161	0.00563193	0.695403	0.490544	0.870788
Pseudoxanthomonas suwonensis	2.90049	0.00427744	0.0244337	2.60939	0.0101866	0.0399558	-0.576459	0.566009	0.861648	0.146965	0.883589	0.982617	0.408686	0.684536	0.929548	-0.185678	0.85387	0.999967	4.63263	1.46405e-05	0.00179085	4.20701	8.38545e-05	0.00290131	-0.546415	0.587605	0.906712
Pantoea dispersa	2.89412	0.00428187	0.0244339	2.48378	0.0141826	0.0495145	-0.776081	0.44011	0.805095	1.1369	0.259699	0.851585	0.745197	0.459583	0.870512	-0.808377	0.424843	0.999967	2.84609	0.00581188	0.0181169	2.69169	0.00887962	0.0279146	-0.427706	0.671	0.923889
Saccharopolyspora sp. ASAGF58	2.89589	0.00429602	0.0244895	1.51508	0.132063	0.219042	-1.82437	0.0720268	0.64857	1.0432	0.300877	0.855382	0.747081	0.458332	0.870512	-0.987419	0.330845	0.999967	3.0553	0.00304869	0.0123144	1.61873	0.109884	0.155088	-1.53687	0.131652	0.84844
Mycoplasma phocirhinis	2.89233	0.00431021	0.0245201	3.7351	0.000260491	0.00441405	1.13924	0.25818	0.741564	0.457706	0.648716	0.941633	2.07026	0.0423995	0.552846	1.03088	0.310324	0.999967	3.5038	0.000798565	0.00621716	3.34221	0.00136619	0.010118	0.591993	0.556955	0.899076
Spiroplasma chinense	2.88994	0.00430665	0.0245201	3.71667	0.000280929	0.00455784	0.988493	0.326048	0.768522	1.09313	0.277645	0.854248	1.76606	0.0819621	0.632485	0.280483	0.780913	0.999967	2.75838	0.00767246	0.0216841	3.29425	0.0015689	0.0108054	0.970161	0.337392	0.853999
Proteus columbae	2.88875	0.00432287	0.024567	4.489	1.38322e-05	0.000791028	1.95279	0.0545261	0.629416	2.45908	0.016186	0.475988	3.60232	0.000616131	0.142686	1.04966	0.301737	0.999967	1.51363	0.135491	0.178992	2.62673	0.0106896	0.0309763	1.65204	0.105812	0.84844
Actinobaculum sp. 313	2.89013	0.00433635	0.0246026	1.76656	0.0793196	0.152705	-1.76482	0.0816123	0.658891	0.849855	0.397994	0.878196	0.843717	0.402249	0.863714	-0.101004	0.920177	0.999967	3.12079	0.0025471	0.0111557	1.91093	0.0601352	0.0985313	-1.93334	0.0597955	0.84844
Lactobacillus pontis	2.88831	0.00434241	0.0246026	1.83447	0.0685378	0.138219	-1.27943	0.204638	0.715829	1.45581	0.149932	0.782509	1.37876	0.173653	0.739756	-0.271893	0.787451	0.999967	2.80522	0.00650045	0.01936	1.60574	0.112961	0.158357	-1.38153	0.174252	0.84844
Pontibacillus sp. HMF3514	2.88831	0.00434034	0.0246026	2.69567	0.00778876	0.0337149	-0.0824283	0.934523	0.983354	1.21817	0.226308	0.831343	0.767432	0.446033	0.870512	-0.495636	0.623538	0.999967	2.87821	0.005181	0.0168595	3.12758	0.002625	0.0140484	0.280392	0.780522	0.9526
Acetobacter ghanensis	2.88711	0.00435909	0.0246719	2.82911	0.0052817	0.0263044	-0.351956	0.725845	0.924544	0.855605	0.395055	0.878196	1.29237	0.201566	0.764416	0.370799	0.713231	0.999967	2.9206	0.00477209	0.0159779	2.62081	0.0109599	0.0314643	-0.777783	0.440955	0.866663
Agrobacterium larrymoorei	2.88541	0.00440042	0.0248552	1.8178	0.0711323	0.141799	-1.71194	0.0909863	0.666148	0.243639	0.808116	0.968206	-0.138023	0.89069	0.975074	-0.931332	0.358655	0.999967	3.96967	0.000153888	0.00311022	3.05861	0.00312441	0.0154868	-1.43253	0.159222	0.84844
Unclassified Pseudarthrobacter Genus	2.88966	0.00439823	0.0248552	2.6203	0.00973055	0.0391051	-1.09006	0.279133	0.751691	0.649713	0.518272	0.915132	0.937168	0.35317	0.837655	-0.117934	0.906857	0.999967	3.2235	0.00183283	0.00943381	2.83156	0.00607816	0.0222399	-1.17848	0.245086	0.850407
Massilia flava	2.88645	0.00442586	0.0249482	2.05916	0.041408	0.0977529	-1.00798	0.316662	0.768522	1.15069	0.254006	0.849208	0.973352	0.335253	0.828872	-0.347553	0.730452	0.999967	2.4554	0.0163738	0.0358009	1.71454	0.0908932	0.134037	-0.947387	0.348736	0.853999
Unclassified Azospirillum Genus	2.88943	0.0044252	0.0249482	2.53293	0.01252	0.0456603	-0.959543	0.340328	0.773914	0.769498	0.444453	0.890776	0.769337	0.445482	0.870512	-0.210091	0.834929	0.999967	3.39016	0.00107684	0.00711219	3.08512	0.00289178	0.0147997	-0.969086	0.337922	0.853999
Unclassified Helicobacter Genus	2.88002	0.0044613	0.0251225	2.06319	0.0407084	0.0969396	-1.88713	0.0629617	0.629445	1.80626	0.07508	0.686629	1.79583	0.0771528	0.622197	-0.74414	0.462222	0.999967	2.66243	0.00951554	0.0247948	1.74228	0.0860065	0.128639	-1.82269	0.0753085	0.84844
Phenylobacterium zucineum	2.88077	0.00446727	0.0251307	2.18526	0.0304436	0.0797064	-1.27229	0.20715	0.718884	1.19495	0.235511	0.836226	0.622745	0.535909	0.886483	-1.10557	0.277155	0.999967	3.09381	0.00273041	0.0116655	2.71708	0.00827312	0.02661	-0.882895	0.382202	0.85518
Lactobacillus paraplantarum	2.87977	0.00448357	0.0251969	2.87609	0.0046358	0.0238793	-0.205082	0.838056	0.960048	2.78038	0.00677712	0.326366	1.26613	0.211367	0.773735	-0.58535	0.562418	0.999967	1.68393	0.0964344	0.13511	2.41237	0.018686	0.0427923	0.226779	0.82167	0.967002
Francisella hispaniensis	2.87772	0.00449508	0.0252303	2.9156	0.00404542	0.0221113	0.40302	0.688065	0.907395	0.437187	0.663137	0.941633	0.627233	0.532454	0.884817	0.514869	0.610183	0.999967	2.92652	0.00463266	0.0157199	2.89872	0.00521251	0.02056	0.118472	0.906245	0.982106
Streptomyces sp. MOE7	2.8786	0.004499	0.0252303	2.88876	0.0045122	0.0235892	-0.00847731	0.993258	0.997981	0.962624	0.339291	0.867019	1.30559	0.197767	0.761212	0.520308	0.60643	0.999967	3.22455	0.00189003	0.00954113	3.01931	0.0035087	0.0163602	-0.356128	0.723486	0.936611
Unclassified Sphingomonadaceae Family	2.88382	0.00450314	0.0252303	2.36773	0.019368	0.0600375	-0.993043	0.32384	0.768522	1.17713	0.243123	0.844109	0.867422	0.390018	0.859766	-0.485706	0.630485	0.999967	3.35319	0.00122715	0.00758848	3.10635	0.002731	0.0143468	-0.863806	0.392487	0.859064
Vogesella sp. LIG4	2.87704	0.00450979	0.0252421	2.22001	0.0281363	0.0758541	-0.575641	0.566558	0.861716	1.23578	0.220284	0.825084	1.27273	0.20856	0.773299	-0.00518008	0.995899	0.999967	2.90402	0.00481677	0.0160655	2.12546	0.0370023	0.0689656	-0.66591	0.509025	0.878076
Unclassified Bacteroidales Order	-2.87402	0.00452232	0.0252868	-1.71647	0.08805	0.164075	1.48707	0.141134	0.684292	-2.51491	0.0139971	0.462944	-3.34831	0.00116325	0.169596	-0.0963355	0.923855	0.999967	-1.32212	0.190631	0.236554	-0.0322047	0.974398	0.977917	2.30195	0.0262447	0.84844
Campylobacter pinnipediorum	2.87497	0.00452767	0.0252912	3.02465	0.00289786	0.018097	0.31142	0.756334	0.933164	1.19454	0.235876	0.836226	2.61638	0.0108893	0.360253	1.09378	0.282217	0.999967	2.8753	0.00521436	0.0169284	2.13238	0.0364925	0.0682571	-0.353181	0.725678	0.937109
Unclassified Actinomycetaceae Family	2.87707	0.00453556	0.0253099	2.91671	0.00408187	0.0222422	-0.719486	0.474048	0.82287	1.79579	0.0767785	0.686629	2.21664	0.0302065	0.491565	0.0268826	0.97872	0.999967	1.85694	0.0670533	0.101034	1.63975	0.1055	0.149994	-0.851125	0.399415	0.859064
Shewanella maritima	2.87417	0.00454343	0.0253283	3.12385	0.00215409	0.0150757	0.494303	0.622518	0.885839	0.541302	0.58995	0.933639	1.08564	0.282337	0.808008	0.405154	0.688061	0.999967	3.91269	0.000195297	0.00345073	3.84597	0.000257286	0.00453819	0.312784	0.755957	0.947149
Leptotrichia sp. oral taxon 498	2.87229	0.00454818	0.0253294	2.43515	0.0160651	0.0538215	-0.335968	0.737821	0.927611	1.17246	0.244734	0.845273	0.643277	0.522873	0.884817	-0.634046	0.530558	0.999967	3.35089	0.00129986	0.00776994	3.28646	0.00158838	0.0108982	0.129026	0.897939	0.980033
Romboutsia hominis	2.87092	0.00456798	0.0254143	4.10159	6.3705e-05	0.0018734	1.4077	0.163296	0.695016	0.9865	0.326809	0.861837	1.80943	0.0740674	0.621569	0.641093	0.526028	0.999967	2.74092	0.0076741	0.0216841	3.70861	0.000419654	0.00588999	1.32512	0.192129	0.84844
Mycobacterium simiae	2.87217	0.00457898	0.02545	1.95495	0.052423	0.114917	-1.16562	0.247414	0.736671	0.285705	0.775953	0.959596	0.323686	0.747498	0.946513	-0.262049	0.794963	0.999967	3.69139	0.000423259	0.00453866	2.7878	0.00695887	0.0240981	-1.25895	0.214842	0.850407
Prosthecochloris sp. GSB1	2.8712	0.00461045	0.0255993	3.70171	0.000304337	0.00474654	0.782724	0.436222	0.803668	0.251514	0.802103	0.967047	1.26567	0.211006	0.773735	1.16106	0.254205	0.999967	3.7957	0.000285681	0.0038633	4.24033	6.58801e-05	0.00274304	0.301982	0.764122	0.948912
Amycolatopsis sp. AA4	2.87196	0.0046203	0.0256019	2.07168	0.040185	0.0960464	-1.06673	0.289472	0.756055	1.35505	0.179983	0.804879	1.36756	0.177608	0.74484	-0.290507	0.773303	0.999967	2.84922	0.00557446	0.0177247	1.94067	0.0562386	0.0936692	-1.07065	0.290301	0.850407
Francisella halioticida	2.87001	0.00461712	0.0256019	3.20907	0.00166793	0.0129294	0.226834	0.821162	0.953214	1.65553	0.101861	0.705717	1.45204	0.153181	0.715174	-0.119694	0.905474	0.999967	2.14933	0.0348749	0.0615934	2.68254	0.0091139	0.0283025	0.391472	0.697382	0.930319
Microbacterium endophyticum	2.86788	0.00462473	0.0256019	3.28316	0.00126756	0.0107069	0.0316919	0.974801	0.992002	0.722346	0.472341	0.898143	1.14642	0.256593	0.79408	0.642408	0.525185	0.999967	3.83562	0.000257595	0.00373714	4.17949	8.57422e-05	0.0029417	-0.358625	0.72163	0.936001
Planctomycetes bacterium Pan44	2.87443	0.00463572	0.0256371	3.12174	0.00217012	0.0151527	-0.837696	0.404828	0.792824	0.0495426	0.960653	0.993404	0.635174	0.528363	0.884817	0.158042	0.875417	0.999967	4.44254	2.79226e-05	0.00208567	5.00761	3.96279e-06	0.0012956	-1.05887	0.295573	0.850407
Pseudomonas sp. R32	2.86822	0.00464467	0.0256611	2.61629	0.00984334	0.0392761	-0.818815	0.415452	0.797507	0.451671	0.652881	0.941633	0.521951	0.603538	0.903418	-0.675815	0.504013	0.999967	3.74404	0.000335701	0.00409172	3.2832	0.0016263	0.0110097	-0.493612	0.624092	0.912097
Dolichospermum compactum	2.86203	0.00468573	0.0258622	4.48188	1.39476e-05	0.000791028	1.87048	0.0652668	0.632222	0.403187	0.68785	0.947237	1.92915	0.0575412	0.58148	1.18218	0.245846	0.999967	3.60769	0.000623965	0.00552753	4.46316	3.16327e-05	0.00221539	1.43397	0.158813	0.84844
Pseudolysobacter antarcticus	2.86456	0.00471041	0.0259471	3.08267	0.00246172	0.0163273	0.0459585	0.963464	0.988055	0.734026	0.46519	0.897343	1.22085	0.226774	0.777152	0.0555166	0.956072	0.999967	3.47927	0.000810362	0.00621716	3.45629	0.000922812	0.00852988	0.0254909	0.979781	0.995604
Unclassified Methylobacterium Genus	2.86529	0.00471043	0.0259471	1.92148	0.0567107	0.121277	-1.72317	0.0889235	0.664297	0.670362	0.504763	0.909686	0.19631	0.845152	0.96983	-0.93522	0.356679	0.999967	3.62736	0.000496717	0.00501955	3.04394	0.00326128	0.0156822	-1.44144	0.156703	0.84844
Staphylococcus kloosii	2.85955	0.00471975	0.0259727	3.18445	0.00171972	0.0130959	-0.0955807	0.924105	0.981027	1.39766	0.165923	0.795814	1.90854	0.0601861	0.586867	0.225795	0.822797	0.999967	3.0679	0.00334	0.0129559	3.1029	0.00304098	0.0152543	-0.29895	0.766418	0.948912
Clostridium pasteurianum	2.85895	0.00473732	0.0260435	3.02924	0.00288378	0.01807	0.47737	0.634468	0.890499	0.794854	0.429247	0.889392	1.32851	0.189434	0.752589	0.62514	0.536312	0.999967	3.19821	0.00212557	0.0101362	3.05136	0.00323249	0.0156822	0.0372764	0.970437	0.994045
Crocosphaera subtropica	2.85928	0.00474886	0.0260554	3.39677	0.00087705	0.00871281	0.718922	0.474394	0.82287	1.44288	0.152691	0.784837	1.12853	0.263272	0.797928	-0.0914462	0.927708	0.999967	3.29843	0.00144544	0.00826517	4.1169	0.000101529	0.00320289	0.916403	0.364567	0.853999
Enterococcus cecorum	2.85792	0.00474543	0.0260554	4.09942	6.56851e-05	0.00190191	1.89687	0.0616443	0.629416	0.340826	0.733988	0.958209	1.55908	0.124045	0.686985	1.41834	0.165759	0.999967	3.51166	0.000802933	0.00621716	4.28344	6.18041e-05	0.00274046	1.29034	0.203828	0.850407
Melaminivora sp. SC2-9	2.8635	0.00476011	0.0260914	3.08622	0.00248302	0.0164043	-0.435059	0.664753	0.901312	1.01399	0.313992	0.858138	1.09282	0.280472	0.80603	0.220757	0.826684	0.999967	3.02628	0.00331115	0.0128797	3.45134	0.000942439	0.00862945	-0.631018	0.531369	0.885421
methanogenic archaeon ISO4-H5	2.85834	0.00477339	0.0261384	1.82786	0.0694915	0.139233	-2.18749	0.0317813	0.568838	0.857483	0.394181	0.878196	0.0959024	0.923937	0.982519	-1.7779	0.0849259	0.999967	3.0044	0.00364835	0.0136761	2.42582	0.0180505	0.0419549	-1.54601	0.129432	0.84844
Actinoplanes sp. N902-109	2.85806	0.00480164	0.0262672	2.0003	0.047509	0.108086	-1.48483	0.141724	0.684292	0.411418	0.682056	0.945354	0.369805	0.713091	0.937001	-0.463805	0.645927	0.999967	4.18225	7.20439e-05	0.00251836	3.16732	0.00227487	0.0130969	-1.43149	0.15952	0.84844
Bacteroides coprosuis	-2.85301	0.00481337	0.0263055	-1.40298	0.162718	0.255693	1.59515	0.114829	0.670534	-2.80827	0.00612152	0.326366	-3.14836	0.00240257	0.232133	-0.436732	0.665238	0.999967	-1.38773	0.170144	0.215265	0.25818	0.797007	0.817451	2.72164	0.00934167	0.746209
Bradyrhizobium sp. ORS 285	2.86177	0.00482404	0.0263266	3.40689	0.000854216	0.00855448	-0.446933	0.656195	0.898666	1.01351	0.314491	0.858138	1.73187	0.0894093	0.641976	0.91546	0.366798	0.999967	2.77974	0.00674544	0.0198261	2.97904	0.00398385	0.0176996	-1.00578	0.320148	0.853999
Nocardioides sp. HDW12B	2.85351	0.0048267	0.0263266	2.28206	0.0238152	0.0678099	-0.998657	0.32113	0.768522	0.890905	0.375928	0.876207	0.663977	0.509443	0.881852	-0.666176	0.510073	0.999967	2.95328	0.0042591	0.0148976	2.55107	0.0131623	0.0349028	-0.738198	0.464404	0.867012
Alteromonas mediterranea	2.84911	0.00487469	0.0265362	3.26797	0.00132225	0.0110845	0.522217	0.603038	0.878844	1.27043	0.207345	0.816106	2.30971	0.0242017	0.466079	0.936232	0.356166	0.999967	2.59477	0.0115685	0.0284251	2.38777	0.0198363	0.0446175	-0.0682218	0.945925	0.988541
Unclassified Methylibium Genus	2.85412	0.00487105	0.0265362	3.25411	0.00142244	0.0116249	0.543262	0.588539	0.869049	0.0713071	0.943364	0.991022	1.10509	0.27379	0.801736	1.06434	0.295142	0.999967	3.81917	0.000261224	0.00373714	3.62893	0.000528716	0.0064841	-0.141999	0.887744	0.977358
Lactobacillus curvatus	2.84794	0.00489004	0.0265938	2.11614	0.0359822	0.0896409	-0.555482	0.580197	0.865659	1.68932	0.0950371	0.705717	1.32686	0.188862	0.752038	-0.498428	0.621591	0.999967	2.65393	0.0109637	0.027424	2.18855	0.032225	0.0624217	-0.370287	0.712986	0.935416
Selenomonas sputigena	2.85042	0.00491134	0.0266835	1.77399	0.0783458	0.151666	-1.53809	0.12818	0.681538	0.590806	0.556794	0.924613	0.328359	0.743977	0.945901	-0.8185	0.419125	0.999967	4.34799	3.94298e-05	0.00209877	3.02845	0.00344574	0.0162026	-1.29654	0.201706	0.850407
Pseudonocardia sp. HH130629-09	2.85265	0.00492006	0.0267048	2.24179	0.0265277	0.0729905	-1.51418	0.134128	0.684292	0.707805	0.481656	0.903187	0.685222	0.496324	0.878727	-0.00608874	0.99518	0.999967	3.19288	0.00200101	0.00985084	2.61949	0.0107667	0.0311027	-1.75987	0.0855424	0.84844
Acinetobacter sp. ACNIH2	2.84587	0.00495896	0.0268112	2.81622	0.00552205	0.0272329	-0.117826	0.906516	0.978542	1.27465	0.206855	0.816106	0.729341	0.468207	0.874133	-0.430146	0.669972	0.999967	3.04171	0.00324387	0.0127749	3.27575	0.00162485	0.0110097	0.101722	0.91945	0.982703
Bacteroides sp. CBA7301	-2.84388	0.00495046	0.0268112	-1.21064	0.227909	0.329622	2.57357	0.0120123	0.452545	-2.96133	0.0039639	0.283664	-2.76073	0.00716469	0.340702	0.616668	0.541816	0.999967	-1.32963	0.187823	0.233592	0.267817	0.789607	0.811058	2.8211	0.00721448	0.746209
Coriobacteriaceae bacterium 68-1-3	2.84778	0.00495562	0.0268112	2.36265	0.0194787	0.0601794	-0.76602	0.446037	0.808788	1.29727	0.198612	0.814087	1.47743	0.144974	0.706574	-0.00123114	0.999025	0.999967	2.74677	0.00741883	0.0212218	2.0854	0.0405888	0.0735547	-0.849508	0.400304	0.859064
Silvanigrellales bacterium RF1110005	2.84396	0.0049573	0.0268112	3.28986	0.00123079	0.0105567	0.847478	0.39939	0.78973	1.78439	0.0776294	0.686629	2.34458	0.0223222	0.454456	1.2173	0.23239	0.999967	2.39861	0.0190366	0.0398664	2.47299	0.0160593	0.0394246	0.214731	0.830992	0.968257
Paenibacillus sp. FSL R5-0345	2.84554	0.00497371	0.0268648	2.01862	0.0455614	0.104727	-0.573846	0.567766	0.862342	1.40991	0.163574	0.794844	1.06578	0.291267	0.812473	-0.364744	0.717702	0.999967	2.47322	0.0159459	0.0352114	1.84932	0.0685519	0.108736	-0.444162	0.659153	0.923597
Chitinolyticbacter meiyuanensis	2.84282	0.00498951	0.0268718	2.23713	0.0267226	0.0733091	-0.920052	0.360457	0.784012	1.1197	0.266274	0.851585	0.705092	0.483806	0.878727	-0.97315	0.337778	0.999967	3.42175	0.00101061	0.00691156	3.10079	0.00282056	0.014583	-0.52157	0.604646	0.908109
Nitratiruptor sp. SB155-2	2.84287	0.00498411	0.0268718	3.89319	0.000146464	0.00305258	1.23424	0.220917	0.729235	1.07711	0.284736	0.854248	2.49919	0.0152729	0.404222	2.06854	0.0467491	0.999967	2.84513	0.00571872	0.0180053	3.11486	0.00268022	0.0141469	0.0893378	0.929228	0.984493
Rubrobacter radiotolerans	2.84842	0.00498548	0.0268718	2.08915	0.0385441	0.0934677	-1.49689	0.138564	0.684292	1.26009	0.212499	0.818634	1.34142	0.185869	0.752038	-0.587863	0.56075	0.999967	3.10012	0.00265139	0.0113922	2.17215	0.0331386	0.0635119	-1.38137	0.174302	0.84844
Methanocaldococcus infernus	2.84114	0.00501693	0.0269933	3.2114	0.0016361	0.0128257	0.499321	0.618996	0.884342	0.140938	0.888283	0.982783	0.706591	0.482819	0.878727	0.502934	0.618455	0.999967	4.16902	7.66083e-05	0.00258054	4.28643	5.58502e-05	0.00262988	0.208604	0.835743	0.969269
Streptomyces sp. 2323.1	2.84515	0.00504293	0.027107	3.31624	0.00119247	0.0103721	0.00705453	0.99439	0.997981	0.99112	0.325238	0.861207	1.17785	0.245321	0.788526	0.366176	0.716643	0.999967	3.07301	0.00288118	0.0119415	3.68124	0.00044736	0.00605933	-0.164174	0.870364	0.97528
Burkholderia pseudomallei	2.84481	0.00505368	0.0271385	1.60287	0.111467	0.193987	-1.66623	0.0997845	0.66789	0.96777	0.336837	0.865929	0.689958	0.493389	0.878727	-0.52542	0.602913	0.999967	3.36945	0.00115162	0.00734026	2.09919	0.0394346	0.0722596	-1.60511	0.115789	0.84844
Parabacteroides sp. CT06	-2.84017	0.00507398	0.0272212	-1.25821	0.210348	0.309453	2.41228	0.0182653	0.502568	-3.22258	0.0019139	0.210603	-2.47923	0.0157784	0.408548	1.03485	0.308495	0.999967	-0.939236	0.350422	0.397966	0.388465	0.69882	0.728031	2.24112	0.0302344	0.84844
Halomonas sp. NBT06E8	2.8377	0.00510483	0.0273603	2.76842	0.00633089	0.0295938	-0.916484	0.362312	0.784012	1.29557	0.199408	0.814087	0.434386	0.665712	0.925415	-1.54974	0.13104	0.999967	3.23477	0.00175622	0.00921439	4.0784	0.000117952	0.00333486	-0.0443722	0.964813	0.991746
Atopobium parvulum	2.83637	0.00513193	0.0273999	2.07686	0.0399063	0.0957681	-0.610985	0.543032	0.853074	2.51069	0.014318	0.462944	2.78804	0.00689072	0.340702	-0.199452	0.843171	0.999967	1.84412	0.0688856	0.103171	1.08689	0.280885	0.330824	-0.586246	0.560775	0.899766
Halarcobacter bivalviorum	2.83299	0.00513022	0.0273999	3.05987	0.00263124	0.0171046	0.754204	0.453057	0.814389	1.4705	0.145497	0.772127	1.84579	0.0702929	0.619135	0.825726	0.415074	0.999967	2.752	0.00757942	0.0214801	2.75871	0.00742676	0.0249916	0.332558	0.741084	0.944942
Microbacterium sp. BH-3-3-3	2.83493	0.00513061	0.0273999	2.21865	0.0280718	0.075776	-1.15203	0.252918	0.739462	0.558851	0.577997	0.928699	0.381947	0.704056	0.933701	-0.684004	0.498897	0.999967	3.71249	0.000379127	0.00428483	3.25108	0.00175666	0.0114562	-0.921375	0.361995	0.853999
Unclassified Roseivivax Genus	2.84054	0.00512823	0.0273999	1.37819	0.170525	0.264373	-2.07693	0.0411874	0.613805	0.997573	0.322566	0.858701	0.325393	0.74624	0.945901	-0.860853	0.395723	0.999967	3.6467	0.000482455	0.00491115	2.31935	0.023546	0.0499308	-1.95395	0.0572315	0.84844
Acidovorax carolinensis	2.83351	0.00515048	0.0274705	3.06175	0.00265322	0.0171524	-0.256081	0.79858	0.947429	0.621522	0.536189	0.922269	0.81174	0.420683	0.865325	-0.10321	0.91844	0.999967	3.46385	0.000873523	0.0064372	3.67657	0.000452579	0.00605933	-0.235443	0.814983	0.964376
Calothrix parietina	2.83041	0.00515935	0.0274705	3.22053	0.00155967	0.0123838	1.23309	0.221342	0.729235	0.293983	0.769457	0.959596	1.031	0.306297	0.816981	0.938268	0.355135	0.999967	4.05418	0.000115932	0.00288416	3.99186	0.000156899	0.00361844	0.833238	0.409315	0.860488
Sulfurovum sp. NBC37-1	2.8299	0.00515999	0.0274705	3.61166	0.000404693	0.00560918	0.722433	0.472245	0.822785	0.774474	0.440897	0.89007	2.18132	0.0327736	0.503554	1.82807	0.0768755	0.999967	3.4509	0.000999417	0.00688322	3.35611	0.00129757	0.00986214	-0.297126	0.767801	0.948912
Marinobacter sp. CP1	2.83156	0.00518712	0.0275468	1.51201	0.132788	0.219603	-1.95594	0.0541476	0.629416	1.48675	0.141782	0.76882	0.265985	0.791346	0.958335	-1.18404	0.245118	0.999967	2.44286	0.0169727	0.0366489	1.807	0.0751032	0.116469	-1.55464	0.127363	0.84844
Pandoraea apista	2.83523	0.00519415	0.0275468	2.63727	0.00945014	0.0382827	-0.40374	0.687538	0.907395	0.233162	0.816326	0.969629	0.636113	0.527354	0.884817	0.1655	0.869591	0.999967	4.15583	8.29174e-05	0.00259993	3.53995	0.000774678	0.00776341	-0.590431	0.557993	0.899076
Unclassified Hungateiclostridium Genus	2.83189	0.00519138	0.0275468	1.92823	0.0559653	0.120245	-0.992066	0.324314	0.768522	0.304129	0.761998	0.959363	-0.716252	0.477367	0.878544	-1.15197	0.257866	0.999967	3.4901	0.000810983	0.00621716	3.41084	0.00107694	0.00904173	-0.272802	0.786311	0.95401
Unclassified Nitrosomonas Genus	2.82904	0.00518798	0.0275468	3.27836	0.00128288	0.0108198	0.628657	0.531459	0.848076	-0.0317426	0.974755	0.995492	0.690935	0.492242	0.878727	0.591631	0.558255	0.999967	4.02355	0.000133463	0.00294422	4.25855	6.32612e-05	0.00274046	0.323217	0.748098	0.946693
Altererythrobacter sp. B11	2.83273	0.00521452	0.0276285	2.60283	0.0103322	0.0402991	-0.95374	0.343239	0.774302	0.48504	0.629225	0.939292	0.691033	0.492995	0.878727	-0.0797122	0.936963	0.999967	3.88096	0.00020949	0.00351479	3.64902	0.000497957	0.00631441	-1.02318	0.311943	0.853825
Providencia sneebia	2.82643	0.0052399	0.0277365	2.89117	0.00441383	0.0232531	0.891017	0.375732	0.78688	0.925605	0.357222	0.874492	1.30037	0.199398	0.763599	0.929936	0.359367	0.999967	2.80575	0.00652244	0.0193963	2.73675	0.00805717	0.0261566	0.405018	0.687472	0.927241
Paenibacillus sp. B01	2.82977	0.00524938	0.0277603	1.5496	0.123662	0.208645	-1.94956	0.0549173	0.629416	0.791043	0.431964	0.89007	0.190973	0.849344	0.96983	-1.07942	0.288472	0.999967	3.12788	0.00246981	0.0110182	2.10169	0.0390814	0.0717589	-1.62306	0.111886	0.84844
Erwinia sp. J780	2.82492	0.00525599	0.0277688	2.92807	0.0039247	0.0219673	-1.00594	0.317637	0.768522	1.45264	0.150642	0.783495	1.58522	0.118124	0.676141	-0.790394	0.435116	0.999967	2.71169	0.00839614	0.0230158	2.73926	0.00782665	0.0256792	-0.667793	0.507835	0.877657
Arsenicicoccus sp. oral taxon 190	2.8278	0.00526139	0.027771	2.37448	0.01908	0.0596101	-0.460796	0.646261	0.89329	0.872575	0.386185	0.878196	1.10988	0.272736	0.801724	-0.0575772	0.954443	0.999967	3.01349	0.0035186	0.0133948	2.38266	0.0198302	0.0446175	-0.479821	0.633786	0.913924
Anoxybacillus amylolyticus	2.82477	0.00527058	0.027793	3.11157	0.00222125	0.0152794	0.661473	0.510309	0.840008	0.727025	0.46956	0.897343	0.961137	0.340509	0.833354	-0.0204512	0.98381	0.999967	3.047	0.00327043	0.0128188	3.28155	0.00165692	0.0111356	0.872027	0.388037	0.859064
Nocardia cyriacigeorgica	2.82827	0.00528496	0.0278425	2.33152	0.0212072	0.0634049	-1.16168	0.249	0.736671	0.64617	0.52065	0.916188	0.792434	0.432022	0.867522	-0.203219	0.840251	0.999967	3.45915	0.000865789	0.00641608	2.84786	0.00573512	0.0214941	-1.28245	0.206557	0.850407
Planctomycetes bacterium KS4	2.82264	0.00530336	0.0278865	3.18129	0.00178743	0.0132992	0.0386473	0.969273	0.989996	0.935891	0.352784	0.874449	1.28391	0.203312	0.767149	-0.448457	0.656845	0.999967	3.91906	0.000191595	0.00344352	3.84423	0.000260588	0.00455455	0.36365	0.717901	0.935416
Weissella soli	2.82351	0.00530273	0.0278865	2.30181	0.0228895	0.0660397	-0.486171	0.628245	0.886342	1.87666	0.0656704	0.685924	2.11655	0.0388149	0.536362	-0.338373	0.737293	0.999967	1.87207	0.0659419	0.0997835	1.35192	0.180658	0.228204	-0.363017	0.718371	0.935416
Unclassified Curtobacterium Genus	2.82157	0.00533052	0.0280029	3.85593	0.0001736	0.00338551	1.19864	0.234393	0.730653	1.14051	0.257842	0.851585	1.36335	0.178019	0.74484	0.0256761	0.979675	0.999967	2.67174	0.00937569	0.0245307	3.7	0.000429319	0.00594479	1.41796	0.163408	0.84844
Psychrobacter urativorans	-2.81971	0.00534734	0.0280647	-0.753232	0.452502	0.552188	2.47712	0.0154663	0.473545	-4.19626	7.89119e-05	0.062656	-2.17209	0.0339402	0.508462	1.3746	0.178805	0.999967	0.36784	0.714142	0.74511	1.35495	0.179854	0.227447	2.07356	0.0441443	0.84844
Paraburkholderia sp. DHF22	2.82129	0.00535339	0.0280699	2.66967	0.00854335	0.0359183	-0.510156	0.611421	0.881753	0.392942	0.69558	0.949315	1.1538	0.253918	0.792941	0.559609	0.579642	0.999967	3.11922	0.00258434	0.011248	2.53477	0.0134304	0.0352437	-0.850627	0.399688	0.859064
Unclassified Kocuria Genus	2.82193	0.00537291	0.0281457	3.63102	0.000394034	0.00551648	0.250207	0.803103	0.948501	0.835827	0.406289	0.881621	1.36892	0.177405	0.74484	0.866454	0.392692	0.999967	3.37632	0.00112834	0.00726689	4.18876	8.04894e-05	0.00288776	-0.164143	0.870388	0.97528
Thioflavicoccus mobilis	2.82022	0.00538426	0.0281787	2.34646	0.0203237	0.0616629	-0.79014	0.431905	0.802657	0.270547	0.787479	0.963422	0.633322	0.529182	0.884817	0.383584	0.703824	0.999967	4.23257	6.01373e-05	0.00231061	3.60163	0.000580802	0.0066973	-1.02737	0.30999	0.852933
Lacinutrix sp. 5H-3-7-4	2.81725	0.005391	0.0281874	3.72306	0.000277442	0.00455784	0.923219	0.358815	0.784012	1.41309	0.161642	0.794844	1.60717	0.112894	0.670761	0.022662	0.982061	0.999967	2.546	0.0129029	0.0306603	3.49053	0.000831902	0.00811178	1.07305	0.289236	0.850407
Mycobacterium sp. DL90	2.81718	0.0053984	0.0281898	2.72417	0.00728632	0.0322431	-0.162659	0.871219	0.967477	0.8133	0.418662	0.888324	0.85663	0.396111	0.862014	0.142984	0.887199	0.999967	2.49378	0.0149085	0.033588	2.58569	0.0118734	0.0330459	-0.288227	0.774557	0.951153
Streptococcus pasteurianus	2.81535	0.00540161	0.0281898	2.45673	0.0151565	0.051649	-0.172148	0.863778	0.966622	1.53241	0.129559	0.752212	1.4384	0.156222	0.719372	0.228573	0.820655	0.999967	1.99842	0.0498978	0.0806667	1.69887	0.0941173	0.137118	-0.439769	0.662307	0.923597
Streptococcus australis	2.81613	0.005408	0.0281967	3.75127	0.000245285	0.00422073	0.895931	0.373119	0.786387	1.08864	0.280123	0.854248	1.81891	0.0737633	0.621569	0.691701	0.494113	0.999967	2.04032	0.0448079	0.0741643	2.69195	0.0089411	0.0280127	0.568248	0.572822	0.902678
Halanaerobium hydrogeniformans	2.813	0.00544244	0.0283496	2.35539	0.0197371	0.0606913	-0.56707	0.572338	0.863478	0.394122	0.694509	0.949092	0.712989	0.478518	0.878727	0.00731939	0.994205	0.999967	3.85871	0.00023732	0.00367416	3.14627	0.0024207	0.0135083	-0.752007	0.456144	0.866663
Aneurinibacillus sp. XH2	2.81251	0.00545209	0.0283733	3.0535	0.00266089	0.0171768	-0.0567857	0.954865	0.986274	1.03188	0.305624	0.858138	1.80992	0.0748277	0.621569	0.391965	0.697683	0.999967	2.85764	0.0057564	0.0180356	2.66838	0.00953924	0.0290994	-0.36057	0.720186	0.936001
Campylobacter concisus	2.81204	0.00546091	0.0283926	2.56051	0.0114187	0.0430563	-0.178892	0.858499	0.965507	1.1233	0.265196	0.851585	2.06068	0.0438193	0.562157	0.762401	0.451404	0.999967	3.08848	0.00287644	0.0119397	2.0882	0.0404118	0.0733058	-0.966924	0.338989	0.853999
Catenovulum sp. CCB-QB4	2.80906	0.00551089	0.0286062	2.45346	0.0152871	0.051935	0.164059	0.87012	0.967477	0.588445	0.558142	0.924613	0.647343	0.520063	0.884783	0.323612	0.748337	0.999967	3.73787	0.000371565	0.00427569	3.25188	0.00176028	0.0114562	-0.12773	0.898958	0.980119
Myxococcus stipitatus	2.82066	0.00551742	0.0286062	2.2928	0.0235445	0.0671533	-1.42006	0.15968	0.695016	0.906865	0.368707	0.876207	0.904132	0.370833	0.846895	-0.460747	0.648096	0.999967	2.9119	0.00463281	0.0157199	2.3733	0.0203021	0.0453848	-1.37694	0.175657	0.84844
Stenotrophomonas acidaminiphila	2.81371	0.00551301	0.0286062	2.4222	0.0166413	0.0551133	-1.07854	0.284204	0.755385	0.511528	0.610581	0.938121	0.583975	0.56169	0.894464	-0.026227	0.979239	0.999967	3.33125	0.00129809	0.00776994	3.04196	0.00329527	0.0157346	-1.32157	0.193301	0.84844
Acholeplasma laidlawii	2.80685	0.00554071	0.0287002	3.64625	0.00036266	0.00531838	1.28092	0.204118	0.715829	1.41669	0.161065	0.794844	1.98816	0.0518057	0.571792	0.476083	0.63725	0.999967	2.69989	0.0088866	0.0237803	3.27143	0.00172044	0.0113859	1.31573	0.195235	0.84844
Unclassified Brachyspira Genus	2.80572	0.00554629	0.0287023	3.19713	0.00167478	0.0129345	0.892196	0.375104	0.786876	1.00152	0.319124	0.858701	1.40677	0.164356	0.729883	0.55256	0.584404	0.999967	2.7741	0.0074573	0.0212661	3.01237	0.0036928	0.0168457	0.696359	0.489951	0.870788
Acetobacter senegalensis	2.80532	0.00557379	0.0287285	1.84482	0.0668835	0.136068	-2.09695	0.0393245	0.609435	1.88426	0.0632673	0.682795	0.668394	0.506375	0.881316	-1.71611	0.0958093	0.999967	2.17984	0.0324629	0.0584858	1.89631	0.0624038	0.101061	-1.37951	0.174871	0.84844
Agrococcus sp. SGAir0287	2.80754	0.0055772	0.0287285	2.07108	0.040195	0.0960464	-1.21928	0.226509	0.730653	0.454743	0.650863	0.941633	0.615464	0.541106	0.887942	-0.0419848	0.966772	0.999967	2.8664	0.00555313	0.017667	2.08224	0.0411941	0.0743849	-1.33385	0.189275	0.84844
Altererythrobacter sp. ZODW24	2.81354	0.00557361	0.0287285	2.00432	0.0472254	0.107608	-0.802064	0.425017	0.800067	0.43432	0.665515	0.941924	1.16224	0.251218	0.792941	0.626799	0.535237	0.999967	3.57456	0.000597625	0.0053952	2.24284	0.0280745	0.0566176	-1.20957	0.233053	0.850407
Chlorobium chlorochromatii	2.80818	0.00556181	0.0287285	3.86032	0.000173188	0.00338551	1.13609	0.259487	0.741564	0.276199	0.783119	0.962107	1.70308	0.0937962	0.650244	1.48594	0.147081	0.999967	3.13201	0.0024548	0.0109765	3.53132	0.000726204	0.00753414	0.324057	0.747466	0.946636
Serratia proteamaculans	2.80868	0.00556328	0.0287285	3.20977	0.00166606	0.0129294	0.248605	0.804337	0.948562	0.540962	0.590576	0.933955	1.52335	0.134237	0.691932	0.764336	0.450267	0.999967	3.43436	0.000958061	0.00673743	3.10191	0.00274804	0.0144227	-0.365609	0.716449	0.935416
Streptomyces antibioticus	2.80512	0.00559916	0.0288149	1.95504	0.0525594	0.1151	-0.998071	0.321412	0.768522	0.553129	0.581736	0.929374	0.466585	0.642869	0.917111	0.0809458	0.935989	0.999967	3.4862	0.000794099	0.0062076	2.73817	0.00778551	0.0256355	-1.20915	0.233212	0.850407
Mycolicibacterium aurum	2.80895	0.00562478	0.02892	1.85246	0.0661107	0.135139	-1.71926	0.0896373	0.665062	0.672906	0.503231	0.908694	0.208867	0.835365	0.967485	-0.767931	0.448158	0.999967	3.49088	0.000782343	0.00617651	2.8754	0.00530663	0.0206832	-1.53867	0.131211	0.84844
Citrobacter portucalensis	-2.7982	0.00568784	0.0291364	-1.62068	0.107295	0.188821	1.86796	0.0656228	0.632222	-3.40392	0.00104444	0.161249	-2.10215	0.0397867	0.541667	1.91263	0.0647809	0.999967	-0.660008	0.511385	0.554808	-0.180708	0.857105	0.873609	0.954001	0.345416	0.853999
Lactococcus piscium	2.79856	0.00568401	0.0291364	2.82584	0.00529717	0.0263578	-0.0956672	0.924037	0.981027	0.562294	0.575596	0.928572	2.47941	0.0157301	0.408548	1.50225	0.142837	0.999967	2.70506	0.00860077	0.0233642	1.43132	0.157216	0.204208	-1.39099	0.171384	0.84844
Pseudonocardia sp. AL041005-10	2.80276	0.00568634	0.0291364	2.18864	0.0302519	0.0793489	-1.50771	0.135775	0.684292	0.928964	0.356532	0.874492	0.826013	0.412642	0.864492	-0.632645	0.53146	0.999967	2.91642	0.0046051	0.0156449	2.33436	0.0224555	0.0483201	-1.36662	0.178849	0.84844
Salinibacter ruber	2.80413	0.00567509	0.0291364	2.19841	0.0296275	0.0784515	-0.809439	0.42079	0.799644	1.03929	0.302588	0.856842	0.866153	0.390524	0.859766	-0.371934	0.712394	0.999967	3.25879	0.00163199	0.00887173	2.70598	0.00852419	0.0272284	-0.714389	0.478847	0.870788
Pseudomonas sp. LBUM920	2.79697	0.00570461	0.0291954	2.98694	0.00324429	0.0195358	-0.0547639	0.95647	0.986962	1.68118	0.0961934	0.705717	1.84102	0.069983	0.618297	0.393093	0.696858	0.999967	1.98914	0.0504526	0.0813743	2.06056	0.0434438	0.0774657	-0.357303	0.722612	0.936252
Sphingomonas insulae	2.79841	0.00571569	0.0292252	1.83401	0.0688661	0.13858	-1.1653	0.247542	0.736671	0.531038	0.596861	0.935949	0.49728	0.620708	0.907284	-0.172084	0.864455	0.999967	3.40442	0.00104921	0.00703439	2.30301	0.0241984	0.0509258	-1.25609	0.215865	0.850407
Cupriavidus necator	2.79752	0.00572489	0.0292453	2.09395	0.0378637	0.0927195	-1.26363	0.210224	0.718884	0.483142	0.630353	0.939292	0.467815	0.641559	0.915713	-0.522809	0.604709	0.999967	4.06899	0.000108636	0.00279975	3.3667	0.00122607	0.00955746	-1.14791	0.257353	0.850407
Mycolicibacterium confluentis	2.79637	0.00573492	0.0292697	1.9892	0.0486645	0.109727	-1.34589	0.182339	0.702463	1.13224	0.261804	0.851585	0.73832	0.46407	0.870797	-0.525568	0.602811	0.999967	3.0346	0.00344008	0.0132044	2.43108	0.017667	0.0415939	-1.27626	0.208715	0.850407
Cupriavidus malaysiensis	2.79508	0.00576783	0.0294107	2.15709	0.0326362	0.0837838	-0.676359	0.500866	0.836231	0.815232	0.418039	0.888324	0.535779	0.594266	0.901182	-0.21618	0.830219	0.999967	3.05288	0.00319108	0.0126505	2.48749	0.0152353	0.0381428	-0.741639	0.462338	0.866663
Thermococcus nautili	2.79241	0.00577372	0.0294137	2.01727	0.0454726	0.104609	-1.60014	0.113717	0.670534	1.71519	0.0909406	0.702987	1.46414	0.149569	0.709375	-0.745668	0.461311	0.999967	2.00028	0.0506473	0.0815699	1.35178	0.181309	0.228818	-1.41162	0.165258	0.84844
endosymbiont of Acanthamoeba sp. UWC8	2.79297	0.00579397	0.0294898	4.64832	6.75328e-06	0.000507226	1.495	0.139056	0.684292	0.586274	0.560036	0.924613	1.41576	0.162062	0.72822	0.547325	0.587953	0.999967	3.49395	0.000926073	0.00660734	4.91627	9.28536e-06	0.00179386	1.6646	0.103263	0.84844
Arthrobacter crystallopoietes	2.78967	0.00583801	0.0295786	2.34774	0.020079	0.0613181	-1.14392	0.256247	0.741131	0.883217	0.379902	0.876207	1.31326	0.193429	0.757406	0.0396692	0.968603	0.999967	3.32346	0.00138927	0.0080319	2.55339	0.0129441	0.0346381	-1.42039	0.162704	0.84844
Paraphotobacterium marinum	2.78952	0.00583525	0.0295786	2.30535	0.0226215	0.0656898	0.426782	0.670744	0.905073	1.13871	0.25827	0.851585	0.294613	0.769379	0.953234	-0.588267	0.560482	0.999967	2.43699	0.0173011	0.0372159	2.53473	0.0134295	0.0352437	1.10854	0.273791	0.850407
Rhizorhabdus dicambivorans	2.79671	0.00582576	0.0295786	1.53297	0.127742	0.213739	-2.01951	0.0469603	0.618773	-0.486142	0.628616	0.939292	0.285656	0.776473	0.955421	0.514932	0.61014	0.999967	4.46018	2.58239e-05	0.00208567	2.63952	0.0101718	0.0303462	-2.57505	0.0135464	0.758136
Shewanella donghaensis	2.79043	0.00582294	0.0295786	4.25948	3.55867e-05	0.00132745	1.60597	0.112429	0.670534	1.26635	0.209919	0.818634	1.94194	0.0575293	0.58148	0.857028	0.397803	0.999967	2.46313	0.0167305	0.0363235	3.66192	0.000530126	0.0064841	1.35011	0.184044	0.84844
Streptobacillus moniliformis	2.78912	0.0058344	0.0295786	4.0362	8.59298e-05	0.00223823	1.83645	0.0702008	0.640685	0.557966	0.578474	0.928699	1.54872	0.127578	0.691932	0.995712	0.32686	0.999967	2.93701	0.00469491	0.0158647	3.83	0.000302972	0.00485844	1.58043	0.121338	0.84844
Kurthia sp. 11kri321	2.78898	0.00585874	0.0296566	2.69729	0.00787453	0.0339803	0.364033	0.716844	0.922125	1.88254	0.064678	0.685924	1.08105	0.28439	0.808654	-0.97646	0.336161	0.999967	1.72012	0.0909018	0.128623	2.21798	0.0298238	0.0591791	1.03627	0.305868	0.850407
Paracoccus sp. Arc7-R13	2.78818	0.00588947	0.029785	2.80343	0.00569001	0.0276752	-0.608165	0.544891	0.853821	-0.252652	0.801147	0.967047	0.0999288	0.920717	0.982216	0.303005	0.763847	0.999967	4.52856	2.0081e-05	0.00187501	4.66335	1.42846e-05	0.00197881	-0.861304	0.393848	0.859064
Unclassified Cutibacterium Genus	2.78768	0.00589545	0.0297881	2.66134	0.00856114	0.0359387	-0.512914	0.609499	0.880046	0.75089	0.455224	0.894984	1.19869	0.235716	0.781205	0.205311	0.838629	0.999967	2.70511	0.00861409	0.0233707	2.33177	0.0234497	0.0498216	-0.718853	0.47612	0.870788
Comamonas kerstersii	2.79276	0.00590573	0.0298129	4.15766	5.52075e-05	0.00171421	0.849334	0.398363	0.78973	1.57584	0.119612	0.739615	2.48775	0.0155055	0.408433	0.516127	0.609314	0.999967	2.44153	0.0168447	0.0365079	3.47392	0.000877371	0.00836437	0.70145	0.486802	0.870788
Leptospira interrogans	2.78549	0.00591609	0.0298381	2.89635	0.00435742	0.0230653	0.580762	0.563119	0.861406	1.64435	0.104266	0.70672	1.70832	0.0936872	0.650244	0.0666455	0.947279	0.999967	2.06709	0.0423944	0.0711222	2.15329	0.0348679	0.0658527	0.696916	0.489606	0.870788
Actinoplanes missouriensis	2.78978	0.00594211	0.0299151	2.17365	0.0316351	0.0819327	-1.40137	0.165175	0.695016	0.706608	0.482439	0.904005	0.52859	0.599634	0.901434	-0.595083	0.555973	0.999967	3.56405	0.000614485	0.00548203	3.0411	0.00332735	0.0158198	-1.26969	0.211025	0.850407
Phaeobacter piscinae	2.78312	0.00594095	0.0299151	3.52251	0.000561307	0.00676734	0.99062	0.325015	0.768522	0.708884	0.480653	0.903004	2.55056	0.0133006	0.39579	1.65982	0.106721	0.999967	2.81289	0.00649641	0.01936	2.40742	0.0187451	0.042857	0.191017	0.849411	0.97122
Amycolatopsis sp. YIM 10	2.78633	0.0059535	0.0299393	2.60668	0.010165	0.0399106	-0.666958	0.506819	0.838612	0.953218	0.343878	0.869317	0.80501	0.424726	0.865325	-0.340062	0.736032	0.999967	3.18346	0.00207504	0.0100167	3.16767	0.00225886	0.0130778	-0.569572	0.571932	0.902678
Micromonospora terminaliae	2.78746	0.00595769	0.0299393	2.89594	0.00437448	0.0231335	-0.572752	0.568503	0.86237	0.691797	0.491289	0.905836	1.28402	0.204283	0.768723	0.542874	0.590978	0.999967	2.93154	0.00438533	0.0151578	2.73264	0.0079212	0.0258665	-0.957155	0.34384	0.853999
Acinetobacter sp. 323-1	2.7811	0.00597988	0.0299936	1.98194	0.0493541	0.110618	-0.358353	0.721073	0.923788	0.320672	0.749192	0.958319	0.815235	0.418196	0.865325	0.581027	0.565293	0.999967	3.73585	0.00036943	0.00427569	2.56444	0.0124337	0.0339422	-0.935249	0.354883	0.853999
Flavobacterium album	2.78707	0.00598468	0.0299936	2.61819	0.00987174	0.0392761	-0.681436	0.497667	0.834949	1.06909	0.288616	0.854248	0.595729	0.554115	0.890593	-0.677131	0.503189	0.999967	3.13752	0.0023914	0.010771	3.52478	0.000749363	0.00763104	-0.37926	0.706361	0.932748
Yersinia entomophaga	2.78077	0.00598439	0.0299936	0.534077	0.594046	0.672582	-2.96838	0.00400246	0.265382	0.85766	0.393774	0.878196	-0.853428	0.397187	0.863109	-2.62589	0.0131473	0.816882	3.20141	0.00207795	0.0100167	1.95334	0.0551937	0.0923718	-1.82922	0.074306	0.84844
Plantibacter flavus	2.78362	0.00600455	0.030066	1.56783	0.119382	0.203161	-1.86786	0.0656359	0.632222	1.29261	0.20102	0.814087	0.753368	0.45515	0.870512	-1.04623	0.303294	0.999967	2.78549	0.00670698	0.0197549	1.7683	0.0812531	0.123356	-1.55408	0.127495	0.84844
Pseudomonas azotoformans	2.78322	0.00601149	0.0300737	3.24861	0.00146462	0.0118491	0.0310708	0.975294	0.992073	1.53607	0.129193	0.752212	1.51451	0.135603	0.693999	-0.378175	0.707798	0.999967	2.57533	0.0118326	0.0288466	3.12302	0.00258205	0.0139839	0.267446	0.790404	0.954208
Citromicrobium sp. JL477	2.77862	0.00604985	0.030143	2.78589	0.00602028	0.0287216	-0.857511	0.393859	0.789421	0.030023	0.976126	0.995492	0.594723	0.55428	0.890593	0.128728	0.898379	0.999967	4.22567	6.22791e-05	0.00232314	3.94529	0.000183347	0.00392739	-1.06036	0.294901	0.850407
Fuerstia marisgermanicae	2.78005	0.0060451	0.030143	2.89084	0.00447554	0.0234892	-0.108076	0.91422	0.980803	0.740904	0.460751	0.894984	0.571226	0.570256	0.897668	-0.171985	0.864532	0.999967	3.20555	0.00192263	0.009627	3.62881	0.000530814	0.0064841	-0.0196588	0.984407	0.995604
Tetrasphaera sp. HKS02	2.78073	0.0060438	0.030143	2.68106	0.00815943	0.0347777	-0.616182	0.539615	0.852752	0.31617	0.752927	0.959363	0.513833	0.609438	0.90365	-0.343168	0.733717	0.999967	2.98693	0.00387535	0.0140412	2.80574	0.00665856	0.0235722	-0.516309	0.608284	0.908338
Unclassified Pseudomonas Genus	2.77876	0.00604892	0.030143	1.86207	0.0645478	0.132676	-1.49513	0.139022	0.684292	0.575437	0.566607	0.924763	0.356025	0.723152	0.939578	-0.569193	0.573199	0.999967	3.96131	0.000160478	0.0031869	3.1313	0.0025415	0.0138665	-1.41005	0.165718	0.84844
Unclassified Tardiphaga Genus	2.78155	0.00605246	0.030143	1.6517	0.100925	0.180949	-1.54347	0.126871	0.680353	1.01573	0.313568	0.858138	1.03212	0.307157	0.816981	-0.283585	0.778555	0.999967	2.8247	0.00598451	0.0183869	1.56803	0.121303	0.16755	-1.6385	0.108616	0.84844
Serpentinomonas raichei	2.78126	0.00606505	0.0301786	2.36055	0.0196985	0.0606419	-1.46241	0.147752	0.692934	0.222091	0.82489	0.969629	-0.355488	0.723532	0.939578	-1.21931	0.23164	0.999967	3.11118	0.00258786	0.0112546	3.07187	0.00300396	0.0151552	-0.985478	0.329902	0.853999
Rhizobium acidisoli	2.77692	0.0060884	0.0302677	2.779	0.00614972	0.0291671	-0.21084	0.833576	0.958224	0.994148	0.323737	0.859688	0.753403	0.454291	0.870512	-0.000274174	0.999783	0.999967	2.73102	0.00796197	0.0222746	2.92223	0.00473766	0.0196243	-0.245224	0.80745	0.960999
Lysinibacillus sp. 2017	2.77237	0.00612889	0.0303604	2.98634	0.003275	0.0196278	0.18655	0.852511	0.964724	0.620084	0.536984	0.922298	1.65371	0.103632	0.657417	0.624854	0.536498	0.999967	3.50339	0.000812107	0.0062172	3.04522	0.00330702	0.0157686	-0.254176	0.800571	0.959053
Lysobacter enzymogenes	2.77639	0.00612787	0.0303604	2.67983	0.00832082	0.0351957	-0.329368	0.742783	0.929379	0.799685	0.426782	0.889392	1.33979	0.186923	0.752038	0.664994	0.510819	0.999967	3.16251	0.00222828	0.0103899	2.74627	0.00761272	0.025387	-0.771179	0.444818	0.866663
Sulfurimonas gotlandica	2.77505	0.00612732	0.0303604	2.554	0.011734	0.0438468	-0.0505213	0.959839	0.987725	1.40633	0.164428	0.794844	1.18195	0.242742	0.786681	0.0658626	0.947897	0.999967	2.4649	0.0161406	0.0355144	2.3859	0.0197418	0.0445132	-0.105976	0.916094	0.982375
Weissella confusa	2.77257	0.00612213	0.0303604	2.26845	0.0248011	0.0697476	-0.0465168	0.96302	0.988055	1.0659	0.289625	0.854248	1.24906	0.216056	0.774009	0.299836	0.766241	0.999967	2.69634	0.0087759	0.0235635	1.95058	0.0550583	0.0922007	-0.237653	0.813279	0.96277
Bosea vaviloviae	2.78084	0.00613566	0.0303669	2.22903	0.0276805	0.0751213	-0.965758	0.337229	0.771824	0.520687	0.60441	0.937327	0.643643	0.522826	0.884817	-0.0249069	0.980284	0.999967	3.90202	0.000214263	0.00351479	3.13643	0.00268954	0.0141826	-1.10652	0.274652	0.850407
Unclassified Aerococcus Genus	2.77222	0.00615066	0.030414	1.64213	0.102663	0.183186	-1.24669	0.216341	0.726801	0.881771	0.380883	0.876207	1.20122	0.234298	0.78118	0.0336658	0.973353	0.999967	2.55484	0.0129468	0.0306989	1.1802	0.241967	0.290528	-1.56215	0.125583	0.84844
Chryseobacterium taklimakanense	2.76823	0.0062181	0.0306385	2.80635	0.0056585	0.0276361	0.109347	0.913215	0.980803	0.300203	0.764807	0.959363	0.887742	0.37774	0.852542	0.530923	0.599138	0.999967	4.40433	3.18967e-05	0.00208567	3.85929	0.000250454	0.00446161	-0.155102	0.877467	0.976608
Pseudomonas oryzae	2.77373	0.00621386	0.0306385	2.8404	0.00520043	0.0260396	-0.330283	0.742095	0.929379	0.0388565	0.969113	0.995127	0.98883	0.32719	0.825549	0.83105	0.412104	0.999967	3.33573	0.00128144	0.00773337	2.93012	0.00453669	0.0190539	-0.904604	0.370716	0.854976
Sphingobium yanoikuyae	2.76931	0.00621031	0.0306385	2.48524	0.0139342	0.0489239	-1.07527	0.285656	0.755385	-0.00459113	0.996347	0.99944	0.173394	0.862774	0.96983	-0.373884	0.710957	0.999967	3.4878	0.000807289	0.00621716	3.17524	0.00227081	0.0130969	-1.03726	0.305412	0.850407
Unclassified Vibrio Genus	2.77002	0.00621519	0.0306385	1.81943	0.0710041	0.141651	-1.17723	0.242779	0.73388	1.11106	0.270748	0.852198	1.06036	0.293548	0.814141	-0.426156	0.672847	0.999967	2.76144	0.0073268	0.0210343	1.73493	0.087052	0.129819	-1.12301	0.267664	0.850407
Unclassified Leuconostoc Genus	2.76896	0.00623875	0.030713	3.2122	0.00162284	0.0127532	0.234471	0.81525	0.953042	2.28121	0.0256568	0.516668	2.94222	0.00438076	0.308694	0.358584	0.722261	0.999967	2.06358	0.0424713	0.0711613	2.27467	0.0259069	0.0535282	0.0488516	0.961264	0.99133
Deinococcus puniceus	2.76651	0.00629409	0.030958	3.03532	0.00282985	0.0178123	-0.684707	0.495611	0.834703	0.795397	0.429354	0.889392	0.985794	0.328014	0.826031	-0.591277	0.558489	0.999967	2.93885	0.00441291	0.0152152	3.10574	0.00276709	0.0144953	-0.429621	0.669617	0.923889
Pseudomonas sp. DR 5-09	2.76551	0.00634347	0.0311733	0.364921	0.715723	0.775436	-2.80144	0.00644958	0.34468	1.16264	0.249465	0.847712	-1.4856	0.142679	0.703022	-2.4988	0.0177877	0.829225	2.39536	0.018925	0.0397226	1.32657	0.188843	0.236341	-1.62439	0.111602	0.84844
Unclassified Actinoalloteichus Genus	2.766	0.00635603	0.0312074	2.77916	0.00631035	0.0295475	-0.196866	0.844458	0.961712	0.36649	0.715205	0.956108	0.398546	0.692116	0.930358	0.0986521	0.92203	0.999967	4.44775	2.78055e-05	0.00208567	4.59422	2.00963e-05	0.00197881	-0.275091	0.784564	0.953346
Streptomyces albus	2.76456	0.00637485	0.0312722	2.60344	0.010222	0.040066	-0.951101	0.344568	0.774645	0.753446	0.45364	0.894703	0.634351	0.528829	0.884817	-0.437026	0.665028	0.999967	3.33294	0.00129184	0.00776994	3.55143	0.000683277	0.00728565	-0.843112	0.403832	0.859302
Actinomyces hongkongensis	2.76006	0.00639501	0.0313435	2.58102	0.0108172	0.0416069	-1.17575	0.243364	0.73388	1.99692	0.0494655	0.642077	0.633416	0.528653	0.884817	-2.02161	0.0516464	0.999967	1.59447	0.115031	0.156587	2.22943	0.0289989	0.0579144	-0.0597598	0.952624	0.988614
Anoxybacillus flavithermus	2.75964	0.00640123	0.031346	2.42921	0.0163863	0.0545685	-0.551596	0.582843	0.866124	1.63006	0.106858	0.71006	1.77585	0.080993	0.628714	-0.030089	0.976183	0.999967	2.51087	0.0140439	0.0323746	1.99383	0.0499667	0.0859798	-0.647534	0.520729	0.880502
Bordetella trematum	2.76042	0.00641158	0.031346	2.50909	0.0131305	0.0472665	-0.755033	0.452563	0.814319	0.595097	0.553636	0.924613	0.938408	0.352097	0.837052	0.0631071	0.950074	0.999967	3.01781	0.00341335	0.0131505	2.6177	0.0109441	0.0314516	-0.945211	0.349833	0.853999
Rhizobium flavum	2.75673	0.00641246	0.031346	0.820585	0.413073	0.514997	-2.22616	0.0289665	0.562772	0.245434	0.806662	0.96804	0.446009	0.657131	0.923743	-0.0448437	0.964511	0.999967	2.37518	0.0210385	0.0426604	0.41395	0.680454	0.710896	-2.52588	0.0153058	0.785425
Gordonia polyisoprenivorans	2.75964	0.00643322	0.0314199	2.6537	0.00888885	0.0369516	-0.324637	0.746348	0.92975	0.8544	0.396019	0.878196	0.995397	0.324083	0.825531	0.116901	0.907669	0.999967	2.82555	0.00598374	0.0183869	2.64875	0.00993043	0.0298665	-0.497953	0.621054	0.91068
Thioalkalivibrio versutus	2.76201	0.00644131	0.0314318	2.58207	0.0109201	0.0418	-0.529048	0.598314	0.876497	0.997686	0.322236	0.858701	0.67318	0.503871	0.880636	-0.406398	0.687155	0.999967	2.80316	0.00631617	0.0190242	2.86704	0.00543201	0.0208935	-0.373636	0.710511	0.934274
[Clostridium] ultunense	2.75628	0.00647047	0.0315243	3.73755	0.000272658	0.00449683	1.43058	0.15665	0.695016	1.36125	0.17775	0.804879	2.06525	0.0444176	0.562353	0.744427	0.462051	0.999967	2.52592	0.0135374	0.031574	3.24922	0.00176265	0.0114583	1.24205	0.22095	0.850407
Sphingosinithalassobacter sp. zrk23	2.75417	0.00647162	0.0315243	3.66412	0.000335636	0.005083	1.01629	0.312714	0.767194	0.603857	0.547655	0.923204	1.41109	0.163855	0.729883	0.827461	0.414104	0.999967	2.72853	0.00837094	0.0229757	3.28388	0.00181962	0.011632	0.639231	0.526064	0.882213
Cetia pacifica	2.75356	0.00649837	0.0316269	3.28345	0.00128735	0.0108398	1.25591	0.212997	0.722294	1.18293	0.240619	0.84005	1.47599	0.147061	0.708002	0.669712	0.507846	0.999967	2.05008	0.0446075	0.0739232	2.51875	0.0146695	0.0371788	1.08358	0.284591	0.850407
Cellulomonas sp. JZ18	2.75564	0.00655006	0.0318506	2.06913	0.0405715	0.0967381	-0.866676	0.388847	0.788521	0.512873	0.609993	0.938121	0.922108	0.361436	0.842642	0.291794	0.772327	0.999967	3.66246	0.00044608	0.00466763	2.62337	0.0106215	0.0309404	-1.18078	0.244182	0.850407
Pseudomonas reinekei	2.75071	0.00662411	0.0321544	2.26858	0.0248248	0.0697476	-1.2008	0.233557	0.730653	0.644188	0.521302	0.916528	0.142045	0.887568	0.974333	-0.602941	0.550798	0.999967	2.94807	0.00419073	0.0147511	2.98976	0.00383631	0.0171953	-1.03881	0.304701	0.850407
Salinigranum rubrum	2.74587	0.0066229	0.0321544	2.09018	0.0383965	0.0933952	-0.508305	0.612711	0.882698	0.707568	0.481194	0.903006	0.647898	0.520083	0.884783	0.256142	0.799481	0.999967	2.81859	0.00651677	0.0193898	2.27486	0.0260769	0.0537994	-0.753599	0.455197	0.866663
Calditerrivibrio nitroreducens	2.74442	0.00664706	0.0322096	2.89738	0.00427365	0.0227767	0.00580755	0.995381	0.998252	0.971366	0.333785	0.863273	0.939426	0.350875	0.836261	0.138694	0.890561	0.999967	2.85727	0.00568572	0.0179859	3.13192	0.00261678	0.0140251	-0.0831655	0.934106	0.985163
Lactobacillus sp. BHWM-4	2.74491	0.00664129	0.0322096	3.28745	0.00123919	0.0105797	0.92249	0.359192	0.784012	1.86697	0.0653734	0.685924	2.05911	0.0438733	0.562157	0.277211	0.783401	0.999967	1.89515	0.0624063	0.0954732	2.35653	0.021579	0.0471633	1.00136	0.322254	0.853999
Alienimonas californiensis	2.74312	0.00673029	0.032423	1.97717	0.0501162	0.111384	-1.13474	0.260052	0.741564	0.94391	0.348166	0.874449	0.745701	0.459611	0.870512	-0.114925	0.909223	0.999967	3.08669	0.00278073	0.0117263	2.41751	0.0181604	0.0420226	-1.23516	0.223477	0.850407
Microbacterium oryzae	2.74387	0.00670543	0.032423	2.4864	0.0140218	0.0491693	-0.405475	0.686268	0.907395	1.7003	0.0936734	0.705717	1.00223	0.321046	0.822983	-1.12121	0.270543	0.999967	2.19271	0.0317415	0.057503	2.35229	0.0217816	0.0474566	0.131906	0.895674	0.978758
Mycobacterium grossiae	2.74597	0.00673194	0.032423	1.68763	0.0938662	0.171841	-1.74836	0.0844403	0.658891	0.224881	0.82272	0.969629	0.326529	0.745498	0.945901	0.0687585	0.94561	0.999967	3.5256	0.000695779	0.00581525	2.46053	0.0162754	0.0397273	-2.0418	0.0473362	0.84844
Paenibacillus sp. IHB B 3084	2.74115	0.00672793	0.032423	1.93705	0.0546974	0.118475	-1.03753	0.302778	0.765222	0.103178	0.918098	0.985476	0.482487	0.631389	0.909541	0.0679482	0.94625	0.999967	3.51134	0.000791604	0.00620555	2.29022	0.024956	0.0519691	-1.34215	0.186593	0.84844
Pseudodesulfovibrio aespoeensis	2.74899	0.00671049	0.032423	2.34577	0.0204964	0.0619461	-0.926487	0.357126	0.784012	0.325068	0.746293	0.958238	0.485507	0.629653	0.907823	-0.268285	0.790202	0.999967	3.42221	0.000971484	0.00677479	3.04282	0.00327258	0.0156822	-0.893257	0.376692	0.854976
Segniliparus rotundus	2.7442	0.00672793	0.032423	2.39255	0.0179427	0.0577186	-1.11708	0.267477	0.744483	0.613543	0.541474	0.923204	0.701352	0.486067	0.878727	-0.201949	0.841235	0.999967	3.08975	0.00275733	0.0117131	2.77786	0.00710176	0.0243757	-1.18203	0.243691	0.850407
Unclassified Pectobacterium Genus	2.74229	0.00669828	0.032423	1.91069	0.0578955	0.122899	-1.68058	0.0969506	0.66789	0.513426	0.608949	0.938121	0.104145	0.917383	0.98174	-0.609515	0.546487	0.999967	3.39523	0.00109356	0.00714218	2.73289	0.00790318	0.0258387	-1.70817	0.0948147	0.84844
Leifsonia sp. PS1209	2.74601	0.00674283	0.0324473	1.12049	0.264303	0.368077	-2.61365	0.0107946	0.434758	0.530159	0.597685	0.936284	-0.124933	0.901016	0.977904	-1.16907	0.251009	0.999967	3.72674	0.000367501	0.00427569	2.48848	0.0151722	0.0380708	-2.34757	0.0235683	0.84844
Intestinibaculum porci	2.73964	0.00675113	0.0324592	2.16046	0.0322602	0.0832028	-0.760016	0.449596	0.811053	1.07955	0.28384	0.854248	0.780723	0.438637	0.867522	-0.31564	0.754325	0.999967	3.02639	0.00366233	0.0136776	2.66922	0.00989794	0.0298151	-0.707233	0.483237	0.870788
Enterococcus avium	-2.74962	0.00675893	0.0324686	-1.32354	0.188363	0.284107	1.78744	0.0778524	0.658891	-1.89243	0.0619924	0.682795	-0.743624	0.461083	0.870512	0.386591	0.701618	0.999967	-1.96799	0.0525467	0.0838756	-0.89268	0.375177	0.422283	1.93339	0.0597887	0.84844
Geobacillus thermodenitrificans	2.73972	0.00676647	0.0324767	1.15359	0.250478	0.353699	-2.11184	0.0379862	0.607009	0.858117	0.393827	0.878196	0.365852	0.715744	0.937338	-1.1942	0.241177	0.999967	3.40641	0.00108315	0.007116	1.83507	0.0706944	0.111026	-1.75116	0.0870491	0.84844
Helicobacter himalayensis	2.74011	0.00678183	0.0324943	3.1705	0.0018357	0.0135109	0.234023	0.815597	0.953042	0.737052	0.463504	0.895741	1.03725	0.303601	0.816981	-0.217942	0.828858	0.999967	3.17317	0.00215525	0.0102296	3.52651	0.000745877	0.0076255	0.42299	0.67441	0.923889
Streptococcus sp. 116-D4	2.74028	0.00677668	0.0324943	4.01863	9.58634e-05	0.00237698	1.48341	0.142102	0.684292	1.63295	0.10683	0.71006	2.76753	0.00802029	0.340702	1.40325	0.170171	0.999967	1.65787	0.101369	0.140704	2.33841	0.022178	0.047915	0.703193	0.485726	0.870788
Rhizobium sp. 11515TR	2.74092	0.00679532	0.0325309	2.29415	0.0231132	0.0663388	-1.42388	0.158575	0.695016	0.851392	0.397419	0.878196	0.632146	0.529717	0.884817	-0.484668	0.631213	0.999967	3.04101	0.0032391	0.012768	2.74733	0.00781919	0.0256792	-1.38437	0.173388	0.84844
Neomicrococcus aestuarii	2.7397	0.00680525	0.0325504	1.48673	0.139599	0.227869	-0.872197	0.385848	0.78843	0.617091	0.539222	0.922394	0.557661	0.579431	0.899973	-0.00717092	0.994323	0.999967	2.94103	0.00426532	0.0148976	1.4363	0.155549	0.202469	-0.945005	0.349937	0.853999
Terasakiella sp. SH-1	2.74087	0.00682024	0.0325941	2.50598	0.0134188	0.0478086	-0.701303	0.485256	0.827063	1.0907	0.279001	0.854248	1.38735	0.171306	0.739503	0.42457	0.673992	0.999967	3.11935	0.00250189	0.01107	2.67836	0.0091685	0.0284248	-1.09041	0.281606	0.850407
Agromyces sp. MF30-A	2.73923	0.00682743	0.0326004	3.017	0.00308567	0.0189504	-0.132748	0.894744	0.974904	1.75294	0.0843215	0.688861	1.15062	0.255614	0.79408	-0.873049	0.389141	0.999967	2.47974	0.0152149	0.0340986	3.25282	0.00175608	0.0114562	0.422289	0.674918	0.923889
Halorubrum trapanicum	2.73467	0.00685763	0.0327165	2.25207	0.0257599	0.0716224	-1.07373	0.286342	0.755385	0.745872	0.457738	0.894984	0.332964	0.740394	0.944803	-0.471379	0.640568	0.999967	2.42896	0.0179484	0.0382942	2.28218	0.0258491	0.0534483	-0.965001	0.33994	0.853999
Brevibacillus agri	2.73525	0.00687394	0.0327274	2.31637	0.0218432	0.0644967	-1.0845	0.28157	0.753838	0.593281	0.554919	0.924613	0.731075	0.46753	0.873607	-0.450097	0.655675	0.999967	3.25314	0.00171911	0.00913366	2.71407	0.00841114	0.0269603	-0.996315	0.324671	0.853999
Corynebacterium pelargi	2.73473	0.00687687	0.0327274	2.12121	0.0354294	0.0887412	-1.27655	0.205649	0.716614	0.996835	0.322299	0.858701	0.46604	0.642641	0.917022	-1.09634	0.281112	0.999967	3.11379	0.00260582	0.0112709	2.74631	0.0076813	0.0254576	-0.784534	0.437028	0.866525
Histophilus somni	2.73272	0.00687759	0.0327274	1.90262	0.0588992	0.124472	-0.103708	0.917674	0.981027	1.19874	0.234341	0.835724	1.15218	0.254569	0.793101	0.402022	0.69034	0.999967	1.70283	0.0947536	0.132962	0.941768	0.350452	0.399715	-0.536625	0.594293	0.907026
Unclassified Dokdonia Genus	2.73253	0.0068956	0.0327851	4.06915	7.44476e-05	0.00207929	1.51797	0.13317	0.684292	1.33794	0.184549	0.807334	2.25699	0.0278518	0.478919	1.46307	0.153201	0.999967	2.49077	0.0150176	0.033746	3.45407	0.000963831	0.00869048	0.795619	0.430624	0.866525
Unclassified Micrococcus Genus	2.73368	0.00693056	0.0329231	1.58044	0.116125	0.199328	-1.74844	0.0844261	0.658891	0.0922059	0.926774	0.986838	-0.156954	0.875839	0.971738	-0.866558	0.392636	0.999967	3.82236	0.000256784	0.00373714	2.83991	0.0058688	0.0217895	-1.52234	0.135245	0.84844
Streptomyces noursei	2.73529	0.00693981	0.0329389	2.79357	0.00595388	0.0285273	-0.54608	0.58661	0.868046	0.220247	0.826374	0.969629	0.672093	0.504496	0.880649	0.0131462	0.989593	0.999967	3.28618	0.00151208	0.00852349	3.16352	0.00229535	0.0131385	-0.640022	0.525554	0.882213
Rhizobacter gummiphilus	2.73303	0.00696724	0.0330409	2.84403	0.00510867	0.0256727	-0.471175	0.638865	0.892775	0.458464	0.647979	0.941633	1.20161	0.234858	0.781205	0.880426	0.385193	0.999967	3.27891	0.00153795	0.00858944	3.05119	0.00320558	0.0156822	-1.06498	0.292827	0.850407
Halorussus sp. ZS-3	2.73026	0.00698928	0.0330618	1.37036	0.172977	0.267429	-1.39073	0.168366	0.696148	0.448325	0.655286	0.941633	-0.0922928	0.926847	0.983199	-0.916845	0.366083	0.999967	3.50942	0.000761658	0.00609102	2.34685	0.0216881	0.0472901	-1.07712	0.287433	0.850407
Legionella longbeachae	2.72905	0.00698412	0.0330618	2.70072	0.00767406	0.0334005	0.299604	0.765297	0.938139	0.293583	0.769991	0.959596	1.56201	0.122781	0.685844	1.46438	0.152846	0.999967	3.06753	0.00315173	0.0125752	2.21238	0.03032	0.0598644	-0.724028	0.472969	0.870431
Unclassified Corynebacteriales Order	2.73486	0.00698949	0.0330618	1.9844	0.049344	0.110618	-1.39868	0.165975	0.695016	0.725379	0.470934	0.897343	0.307038	0.760206	0.949426	-0.821522	0.417428	0.999967	3.43389	0.000935858	0.00665153	3.02304	0.00346603	0.0162704	-1.13767	0.261556	0.850407
Spirochaeta perfilievii	2.72754	0.00701576	0.0331578	2.68516	0.00803854	0.0344208	0.463793	0.644122	0.892775	0.623863	0.5347	0.921793	0.514907	0.608679	0.90365	-0.114077	0.90989	0.999967	2.6911	0.00897152	0.0239211	2.84291	0.00606564	0.0222234	0.728705	0.470132	0.868837
Microvirgula aerodenitrificans	2.73184	0.00702265	0.0331622	1.81545	0.0720206	0.143012	-1.04845	0.297752	0.761867	0.863704	0.390747	0.878196	0.391126	0.697515	0.931357	-0.214001	0.831904	0.999967	3.27215	0.0015636	0.00867385	2.50478	0.0146788	0.0371854	-1.14558	0.258304	0.850407
Sulfuriferula sp. AH1	2.72725	0.007029	0.033164	2.1743	0.0310444	0.0807793	-1.1153	0.268236	0.745317	-0.200618	0.841533	0.973149	0.0259307	0.979377	0.995707	-0.269424	0.789333	0.999967	4.23623	6.12542e-05	0.00231061	3.56311	0.000702013	0.00739368	-1.10272	0.276282	0.850407
Mycoplasma citelli	2.72771	0.00704102	0.0331925	3.22904	0.00155149	0.0123515	1.16003	0.249669	0.736671	1.09153	0.278982	0.854248	1.60059	0.115163	0.672592	0.848398	0.402518	0.999967	3.42053	0.000980586	0.00679563	3.58379	0.000618698	0.00696098	0.814497	0.419849	0.86235
Janibacter indicus	2.72832	0.00705058	0.0332094	1.51312	0.132461	0.219308	-1.66702	0.099626	0.66789	0.870064	0.387372	0.878196	1.27468	0.208118	0.773299	0.63966	0.526947	0.999967	2.40511	0.0186777	0.0393073	0.901674	0.370438	0.417821	-2.52404	0.0153753	0.785425
Casimicrobium huifangae	2.73045	0.00708714	0.0333534	1.73287	0.0853328	0.160338	-1.333	0.186513	0.704619	-0.0657415	0.947802	0.991881	0.326214	0.745727	0.945901	0.197856	0.844409	0.999967	3.32314	0.00133213	0.00788582	2.09246	0.0401108	0.0729501	-1.66087	0.104015	0.84844
Parvimonas micra	2.72338	0.00710178	0.033394	4.64057	7.39185e-06	0.000533557	2.04692	0.0441231	0.614278	2.0779	0.0408966	0.60616	3.40927	0.00121161	0.169596	1.32504	0.194542	0.999967	1.45115	0.150952	0.195023	2.61304	0.011083	0.0316381	1.54285	0.130195	0.84844
Thermoanaerobacter italicus	2.723	0.0071117	0.0334124	3.71026	0.000290639	0.00465623	1.52627	0.131093	0.684292	1.1145	0.269431	0.851585	2.56708	0.0130644	0.39579	1.68613	0.101499	0.999967	2.35037	0.021959	0.0440448	2.50191	0.0148746	0.0375276	0.586959	0.5603	0.899523
Turicibacter sp. H121	2.72057	0.00712613	0.0334519	4.42894	1.67664e-05	0.000854933	1.62165	0.109019	0.66789	2.18617	0.031298	0.536896	3.42604	0.00098512	0.169596	1.3001	0.202853	0.999967	1.41603	0.161859	0.20657	2.5074	0.0149255	0.0376217	1.01011	0.318093	0.853999
Clostridiales bacterium CCNA10	-2.72169	0.00715325	0.0335361	-2.58199	0.010916	0.0418	-0.578518	0.564625	0.86143	-3.05256	0.00315898	0.266614	-1.9879	0.0518588	0.571792	0.418712	0.678224	0.999967	-0.259058	0.796302	0.820057	-0.839269	0.404098	0.450818	-0.894567	0.375999	0.854976
Sporisorium graminicola	2.71917	0.00715613	0.0335361	2.12648	0.0351151	0.0883122	-0.976918	0.331709	0.770311	1.08072	0.283025	0.854248	0.99501	0.323985	0.825531	-0.689199	0.495665	0.999967	3.08386	0.0030064	0.0122146	2.40823	0.0186277	0.0426987	-0.724624	0.472607	0.870431
Shewanella amazonensis	2.71874	0.00718785	0.0336563	2.87553	0.00459907	0.0237701	0.260076	0.795509	0.947156	0.8611	0.39204	0.878196	1.7848	0.0791646	0.623541	0.825269	0.415329	0.999967	2.99224	0.00377867	0.0138901	2.52103	0.0139648	0.0361123	-0.144652	0.885661	0.977358
Pigmentiphaga sp. H8	2.72166	0.00719468	0.03366	1.82972	0.0694311	0.13918	-1.54925	0.125475	0.678989	0.594648	0.554014	0.924613	0.516074	0.608002	0.90365	-0.598016	0.554038	0.999967	3.32388	0.00133044	0.00788582	2.4155	0.0182529	0.0421477	-1.43266	0.159184	0.84844
Candidatus Amoebophilus asiaticus	2.71805	0.00720929	0.0336999	3.14146	0.00201727	0.0143541	0.514224	0.608587	0.880046	0.798419	0.427036	0.889392	1.02925	0.307245	0.816981	0.308805	0.759471	0.999967	2.70215	0.00872324	0.0234861	3.05892	0.00322111	0.0156822	0.407981	0.685312	0.927241
Shewanella denitrificans	2.71821	0.00722002	0.0337217	2.5496	0.0117849	0.0439602	-0.604952	0.547013	0.854729	0.479815	0.632765	0.939292	-0.11312	0.910312	0.979415	-1.07439	0.290682	0.999967	3.27545	0.00158324	0.00873113	3.6183	0.000556699	0.00661139	-0.0421234	0.966595	0.992305
Unclassified Microcoleaceae Family	2.71636	0.00722897	0.0337352	1.65218	0.100637	0.180723	-0.902412	0.369689	0.786266	0.558539	0.578261	0.928699	-0.231758	0.817638	0.964086	-0.681302	0.500581	0.999967	2.54041	0.0138105	0.032063	2.03545	0.0459861	0.0807343	-0.607965	0.546408	0.893743
Unclassified Nocardioides Genus	2.72227	0.00727009	0.0338986	2.12177	0.035772	0.0892775	-1.34983	0.181078	0.702463	0.307625	0.759497	0.959363	0.377113	0.707856	0.935677	-0.325699	0.746772	0.999967	3.81436	0.000264144	0.00373714	3.27581	0.0016227	0.0110097	-1.35129	0.18367	0.84844
secondary endosymbiont of Ctenarytaina eucalypti	2.71396	0.00730335	0.0340252	2.97934	0.00341715	0.0201978	0.0564386	0.955141	0.986375	0.469444	0.639993	0.941026	1.06539	0.291726	0.812473	0.476616	0.636874	0.999967	3.06587	0.00293938	0.0121195	3.12917	0.00254975	0.0138665	-0.405454	0.687154	0.927241
Unclassified Variovorax Genus	2.7171	0.00732446	0.0340949	2.87915	0.00465136	0.0239373	-0.292492	0.770707	0.939788	0.641736	0.523539	0.917924	0.652735	0.51707	0.884541	-0.235449	0.81536	0.999967	3.6757	0.000422141	0.00453866	4.00864	0.000147768	0.00351612	-0.200394	0.842118	0.97062
Streptomyces violaceusniger	2.70876	0.0074058	0.0344447	2.69279	0.0078909	0.0339982	-0.686313	0.494604	0.833791	0.438011	0.662713	0.941633	0.311252	0.756818	0.94865	-0.629877	0.533247	0.999967	3.42946	0.00100622	0.00691156	3.66112	0.000493716	0.00629375	-0.400011	0.691128	0.928637
Arachidicoccus sp. B3-10	2.70861	0.00743613	0.034528	2.88225	0.00452006	0.0235892	0.198295	0.843344	0.961629	0.929372	0.355492	0.874492	1.00519	0.319211	0.822189	-0.0143453	0.988644	0.999967	2.96355	0.00401219	0.014357	3.25131	0.00178831	0.0115475	0.260555	0.795679	0.957019
Streptomyces lincolnensis	2.71217	0.00743398	0.034528	2.30057	0.02287	0.0660397	-1.0912	0.278631	0.751691	0.886919	0.378574	0.876207	1.13672	0.260879	0.797615	0.00807222	0.993609	0.999967	2.89643	0.00484601	0.0161089	2.30729	0.0239693	0.05052	-1.38112	0.174378	0.84844
Salipiger profundus	2.70859	0.00744729	0.0345509	1.69003	0.0933655	0.171263	-1.57724	0.118893	0.67213	0.567617	0.572055	0.926422	-0.262321	0.794133	0.958335	-1.40091	0.170865	0.999967	3.41649	0.00100859	0.00691156	2.84631	0.00575786	0.0215213	-1.02691	0.310205	0.853102
Gordonia iterans	2.70847	0.00745478	0.0345569	2.24531	0.0262398	0.0725216	-0.584453	0.560647	0.859347	0.353757	0.724664	0.958209	0.337178	0.73735	0.943707	0.0526476	0.95834	0.999967	3.54308	0.000680495	0.00573929	3.15503	0.00239384	0.0134016	-0.703248	0.485691	0.870788
Shewanella japonica	2.70402	0.00747816	0.0346363	3.02235	0.0028955	0.018097	0.514689	0.608264	0.880046	1.25307	0.213275	0.818634	1.67595	0.0982795	0.655171	0.735112	0.467625	0.999967	2.29609	0.0249641	0.0483114	2.38408	0.0205034	0.0457662	0.0945867	0.925083	0.982979
Sneathia amnii	2.70439	0.00748816	0.0346538	4.37429	2.22215e-05	0.0010464	2.28273	0.025243	0.551686	0.683073	0.496828	0.90617	2.07658	0.0427182	0.552846	1.14933	0.25894	0.999967	2.70354	0.00889901	0.0238021	3.6845	0.000498745	0.00631441	2.08493	0.0430481	0.84844
Candidatus Arthromitus sp. SFB-rat-Yit	2.70292	0.00750639	0.0346804	3.93425	0.000125661	0.00279369	1.79718	0.0762793	0.658275	0.976836	0.331645	0.862556	2.25026	0.0283405	0.480234	1.7076	0.0973975	0.999967	2.31734	0.0240183	0.0468563	2.91571	0.0049178	0.0199803	0.915558	0.365005	0.853999
Paraclostridium bifermentans	2.70409	0.0075025	0.0346804	3.92586	0.000129667	0.00283737	1.57134	0.120259	0.67213	1.19305	0.236816	0.83676	2.10006	0.0401183	0.543847	0.753442	0.456692	0.999967	2.33278	0.0223904	0.0446519	3.18704	0.00215876	0.0127439	1.4694	0.149002	0.84844
Caloranaerobacter azorensis	2.70223	0.0075293	0.0347285	3.73207	0.000264488	0.00444115	1.01764	0.312079	0.767194	0.90947	0.365931	0.876142	1.79849	0.0769687	0.622197	0.7044	0.486279	0.999967	2.71114	0.00859588	0.0233641	3.31879	0.00149023	0.0104977	0.742289	0.461948	0.866663
Chryseobacterium balustinum	2.7029	0.00752774	0.0347285	3.90903	0.000146219	0.00305258	2.08475	0.0404512	0.613805	1.25078	0.214949	0.820527	1.90072	0.0624067	0.600097	0.978107	0.335359	0.999967	2.4113	0.0185386	0.0391331	3.41623	0.00104728	0.00891593	1.84312	0.0722113	0.84844
Anaeromyxobacter dehalogenans	2.70553	0.00757218	0.0348432	1.78543	0.0764814	0.148943	-0.973485	0.333401	0.77033	0.229784	0.818923	0.969629	0.267133	0.790458	0.958335	-0.103014	0.918595	0.999967	3.40277	0.00103681	0.00699341	2.48025	0.0154687	0.0384849	-1.03984	0.304224	0.850407
Rhodobaca barguzinensis	2.70133	0.00756344	0.0348432	1.501	0.135518	0.22304	-2.04094	0.0447288	0.614278	0.407991	0.68431	0.945647	-0.574804	0.567607	0.897668	-1.30362	0.201665	0.999967	3.49414	0.000788604	0.00619952	2.82205	0.00616625	0.0223859	-1.58385	0.120557	0.84844
Synechococcus sp. WH 7803	2.70497	0.00757298	0.0348432	1.57264	0.118126	0.201951	-1.72174	0.089184	0.66449	0.112442	0.910879	0.984789	0.193234	0.847654	0.96983	-0.565478	0.575692	0.999967	3.33008	0.0013619	0.0079744	2.09965	0.0395702	0.0723933	-1.74932	0.0873708	0.84844
Pseudomonas syringae	2.69949	0.00758617	0.0348728	1.60007	0.111714	0.194171	-1.32998	0.187501	0.704619	0.487314	0.627359	0.939292	0.776775	0.439942	0.867522	-0.0853944	0.93248	0.999967	3.98667	0.000146536	0.00303899	2.09386	0.0400104	0.0728515	-1.47568	0.147314	0.84844
Treponema sp. OMZ 838	2.6987	0.00759194	0.0348728	3.23561	0.00147934	0.0119162	0.656952	0.513196	0.840008	0.671315	0.503671	0.909192	1.67952	0.0976907	0.655171	0.874394	0.388419	0.999967	2.90684	0.0049647	0.0164543	2.90259	0.00493802	0.0200343	0.237876	0.813107	0.96277
Yersinia sp. KBS0713	2.6979	0.00763537	0.0350433	2.0396	0.0431269	0.100544	-0.247671	0.805057	0.948994	2.03708	0.0454437	0.627802	1.93183	0.0584094	0.585537	0.492785	0.625529	0.999967	1.26874	0.209062	0.255787	0.657735	0.512985	0.555135	-0.612075	0.543711	0.892747
Cupriavidus pinatubonensis	2.70055	0.00765215	0.0350624	2.3276	0.0213305	0.0636708	-0.97665	0.331841	0.770311	0.582656	0.561954	0.924613	0.701153	0.485942	0.878727	-0.295004	0.769896	0.999967	3.72361	0.000359653	0.00424379	3.27112	0.00165243	0.0111189	-0.961961	0.341448	0.853999
Pseudomonas sp. FGI182	-2.69783	0.00765043	0.0350624	-2.12047	0.0357211	0.0891904	-0.061657	0.950998	0.985886	-2.3352	0.0226557	0.510971	-2.00567	0.0500668	0.571792	0.11911	0.905932	0.999967	-0.82726	0.410901	0.45694	-0.503926	0.615864	0.650137	-0.181603	0.856747	0.9714
Fischerella sp. NIES-3754	2.69657	0.00766573	0.0350956	2.6827	0.00809193	0.0345695	0.144833	0.885226	0.973242	0.686083	0.494968	0.905836	0.226175	0.821791	0.96524	-1.06443	0.295099	0.999967	3.77098	0.000316118	0.00405237	4.05036	0.00012763	0.00343304	0.994386	0.325598	0.853999
Corynebacterium sp. LMM-1652	2.70442	0.00768703	0.0351353	1.91921	0.0574066	0.122201	-1.44774	0.151802	0.695016	1.05046	0.298579	0.854248	1.12145	0.268601	0.8003	-0.291008	0.772923	0.999967	2.98485	0.00373837	0.0137967	1.99602	0.0497536	0.0856839	-1.63966	0.108373	0.84844
Streptomyces fungicidicus	2.69692	0.0076838	0.0351353	1.88451	0.0616603	0.128115	-1.15806	0.250466	0.737335	1.39004	0.169102	0.795826	1.04728	0.300042	0.816981	-0.453804	0.653033	0.999967	2.77755	0.00692052	0.0201912	2.03856	0.0451682	0.0797221	-1.09867	0.278028	0.850407
Halobiforma lacisalsi	2.69869	0.00772893	0.0352398	2.39151	0.0182793	0.0582547	-0.817104	0.416423	0.797989	0.227205	0.820941	0.969629	0.47742	0.635258	0.912814	-0.0388073	0.969285	0.999967	3.32374	0.00132926	0.00788582	2.94849	0.00432185	0.0185489	-0.932608	0.35623	0.853999
Pulveribacter suum	2.69687	0.00772311	0.0352398	2.12407	0.0352914	0.0885552	-1.22524	0.224269	0.730653	0.796886	0.428523	0.889392	1.08288	0.283935	0.808654	0.11431	0.909707	0.999967	2.81068	0.00628526	0.0189753	2.02829	0.0467287	0.0817753	-1.4982	0.141388	0.84844
Unclassified Geobacter Genus	2.69957	0.00772152	0.0352398	1.97315	0.0504357	0.111771	-1.54374	0.126805	0.680353	0.218279	0.827927	0.970069	0.0829262	0.934219	0.986381	-0.609898	0.546236	0.999967	3.79711	0.000280636	0.0038297	3.18706	0.00212783	0.0126298	-1.4303	0.159858	0.84844
Mesorhizobium sp. 8	2.70037	0.00774127	0.0352573	2.03808	0.0439985	0.101808	-0.954019	0.343099	0.774302	1.00263	0.319988	0.858701	0.779055	0.440317	0.867522	-0.422423	0.675542	0.999967	3.24453	0.00175733	0.00921439	2.52696	0.0142709	0.0364513	-0.85069	0.399654	0.859064
Sulfuriferula plumbiphila	2.69582	0.00774543	0.0352573	2.92945	0.00396269	0.0220238	-0.242706	0.808887	0.951531	0.320389	0.749585	0.958319	1.03027	0.306899	0.816981	0.260179	0.796393	0.999967	3.54146	0.000661788	0.00566435	3.38646	0.00115142	0.00937094	-0.47747	0.635445	0.913924
Unclassified Anaeromyxobacter Genus	2.69336	0.00782813	0.0356046	1.99502	0.0480945	0.109017	-1.2776	0.205279	0.716614	0.845046	0.401119	0.88054	0.638393	0.52627	0.884817	-0.54849	0.587162	0.999967	3.09997	0.00265226	0.0113922	2.52501	0.0137777	0.0358001	-1.15018	0.256425	0.850407
Enterococcus gallinarum	-2.6914	0.00784504	0.0356523	-0.742252	0.459128	0.557534	2.36096	0.0207919	0.518214	-2.80098	0.00656189	0.326366	-1.46218	0.148712	0.709375	0.96859	0.340014	0.999967	-0.720256	0.473425	0.518584	0.804482	0.423813	0.469234	2.25196	0.0294864	0.84844
Blattabacterium punctulatus	2.68604	0.00787428	0.0357559	3.21994	0.00153797	0.0122816	0.541931	0.589451	0.869997	0.813118	0.418661	0.888324	0.647091	0.520036	0.884783	-0.532008	0.598395	0.999967	3.24337	0.0020072	0.00987258	4.15048	0.000118802	0.00333486	1.23062	0.225154	0.850407
Chryseobacterium arthrosphaerae	2.68496	0.00791241	0.0358997	2.14696	0.0335454	0.0855861	-0.045885	0.963522	0.988055	1.40881	0.162243	0.794844	1.18665	0.240934	0.785852	0.114621	0.909462	0.999967	3.38892	0.00108667	0.00712229	2.76304	0.00729342	0.0247591	-0.164748	0.869914	0.97528
Ferrovibrio terrae	2.689	0.00792126	0.0359106	3.45716	0.000727318	0.00786189	0.0970012	0.922981	0.981027	0.636388	0.526628	0.919052	0.493888	0.623336	0.907284	-0.427737	0.671708	0.999967	3.23716	0.00174298	0.009183	4.45239	3.05023e-05	0.00221539	0.354286	0.724856	0.936701
Sinorhizobium sp. RAC02	2.68434	0.0079375	0.0359549	2.32696	0.0214118	0.0637765	-0.204395	0.838591	0.960048	1.01782	0.311957	0.858138	0.944983	0.348987	0.835526	-0.0559333	0.955743	0.999967	2.45448	0.0167265	0.0363235	2.1754	0.0329511	0.0633711	-0.201794	0.841029	0.97062
Comamonas testosteroni	2.68621	0.00797142	0.0360791	2.64067	0.00919471	0.0376043	-0.61759	0.538692	0.852277	0.0918165	0.927092	0.986838	0.150916	0.880648	0.972491	-0.159206	0.874507	0.999967	4.01588	0.000130861	0.00294422	4.47024	2.85315e-05	0.0021723	-0.664849	0.509697	0.87869
Mucinivorans hirudinis	-2.68178	0.00798979	0.0360864	-0.79283	0.42903	0.529782	2.56497	0.0122892	0.453898	-3.07661	0.00285728	0.256382	-1.99515	0.050183	0.571792	0.740676	0.464291	0.999967	-0.971511	0.334691	0.382524	0.565312	0.573886	0.611045	2.75032	0.00867531	0.746209
Plautia stali symbiont	2.68306	0.00799251	0.0360864	3.19264	0.00176337	0.0132722	0.0919146	0.927008	0.981491	1.07834	0.285127	0.854248	1.0579	0.295882	0.816945	0.137676	0.891359	0.999967	2.61087	0.0110915	0.0276317	3.41261	0.00107638	0.00904173	0.00101837	0.999192	0.99959
Unclassified Acidobacteriaceae Family	2.6877	0.00798487	0.0360864	2.15496	0.0329284	0.0844558	-0.746512	0.457661	0.816329	0.955142	0.343587	0.869317	-0.158352	0.874731	0.971738	-1.0785	0.288872	0.999967	2.52485	0.0135285	0.031574	2.61805	0.0107735	0.031105	-0.087418	0.930745	0.984756
Clostridium cochlearium	2.68004	0.00801387	0.0361279	3.47743	0.000656893	0.0073461	1.22684	0.223672	0.730653	1.34968	0.180792	0.804879	2.03668	0.0459721	0.565379	0.759823	0.452922	0.999967	2.33143	0.0230366	0.0454356	2.81023	0.00646911	0.023182	0.953254	0.345789	0.853999
Opitutus terrae	2.68435	0.0080147	0.0361279	2.71729	0.00743196	0.0326021	-0.579075	0.564251	0.86143	0.177204	0.85985	0.974339	0.730427	0.468458	0.874182	0.534088	0.596972	0.999967	3.98426	0.000146038	0.00303899	3.81557	0.000286526	0.00472996	-0.928051	0.358562	0.853999
Pseudoalteromonas arctica	2.68009	0.00803395	0.0361853	3.49801	0.000603358	0.00709408	0.925587	0.357591	0.784012	1.02232	0.310118	0.858138	1.47607	0.144164	0.705959	0.157943	0.875494	0.999967	2.91973	0.00469547	0.0158647	3.54564	0.000713268	0.00746581	1.19814	0.237425	0.850407
Corynebacterium vitaeruminis	2.68293	0.00806359	0.0362601	2.5877	0.0107381	0.0414247	-0.638218	0.52525	0.844472	0.996436	0.322393	0.858701	0.575636	0.567482	0.897668	-0.481711	0.633289	0.999967	2.91949	0.0045256	0.0154599	3.25291	0.00174229	0.0114329	-0.454164	0.651995	0.921381
Unclassified Actinoplanes Genus	2.6789	0.00806138	0.0362601	1.44328	0.151009	0.241181	-1.77039	0.0806723	0.658891	1.01448	0.313425	0.858138	0.460465	0.647187	0.91882	-0.647578	0.521877	0.999967	3.0438	0.00323046	0.012743	2.12355	0.0374987	0.0696584	-1.70949	0.0945686	0.84844
Arcobacter nitrofigilis	2.67821	0.00807527	0.0362832	3.35375	0.00101847	0.00956194	1.72172	0.0891884	0.66449	0.22258	0.824423	0.969629	0.627256	0.532872	0.884883	0.687333	0.496824	0.999967	2.99057	0.00391225	0.0141288	3.6097	0.000573925	0.00666012	1.60801	0.115151	0.84844
Microbacterium sp. ST-M6	2.67934	0.00809827	0.0363572	2.03623	0.0435284	0.101226	-1.06462	0.290418	0.756647	0.943079	0.349476	0.874449	0.140025	0.889218	0.974999	-1.45071	0.156593	0.999967	3.1718	0.00224169	0.0104349	3.08572	0.00298568	0.0151552	-0.302288	0.76389	0.948912
Pandoraea pnomenusa	2.6819	0.00811646	0.0364094	2.05679	0.0417496	0.0983826	-1.11174	0.269753	0.746658	0.0831102	0.934034	0.98822	0.102579	0.918754	0.981885	-0.292286	0.771954	0.999967	3.54315	0.00065779	0.00564197	3.03379	0.0033587	0.0159144	-1.12962	0.2649	0.850407
Sphingomonas sp. LK11	2.67647	0.00813258	0.0364523	2.02519	0.0445787	0.102937	-1.35751	0.178637	0.702463	0.310176	0.757204	0.959363	0.209696	0.834634	0.967485	-0.583525	0.56363	0.999967	3.32942	0.00132432	0.00788072	2.80189	0.00655882	0.0233679	-1.22169	0.228482	0.850407
Spiribacter roseus	2.67782	0.0081533	0.0365158	1.50162	0.135267	0.222694	-1.49454	0.139175	0.684292	0.317836	0.751503	0.958319	0.0751675	0.940332	0.988332	-0.527009	0.601822	0.999967	3.41063	0.00102774	0.00697458	2.38792	0.019732	0.0445092	-1.42036	0.162713	0.84844
Stenotrophomonas maltophilia	2.6778	0.00820262	0.0367071	2.81922	0.00556105	0.0273546	-0.331689	0.741037	0.929097	0.726569	0.470131	0.897343	0.971198	0.336188	0.828872	-0.0151595	0.987999	0.999967	3.60881	0.000533364	0.0051466	3.72157	0.000400078	0.00570163	-0.374121	0.710153	0.934274
Actinosynnema pretiosum	2.67411	0.00825227	0.0367575	2.7226	0.00725592	0.0321686	-0.48698	0.627674	0.886342	0.776031	0.440759	0.89007	1.60291	0.115205	0.672592	0.910926	0.369146	0.999967	2.77369	0.00698279	0.0202983	2.30388	0.0244469	0.0512159	-1.1484	0.257152	0.850407
Arcobacter anaerophilus	2.67019	0.00826309	0.0367575	1.7567	0.0810349	0.154668	-0.495664	0.621561	0.885805	1.65893	0.101833	0.705717	0.677056	0.501397	0.880636	-0.856863	0.397892	0.999967	1.97682	0.0524183	0.0837668	1.66539	0.100519	0.144254	0.102874	0.918542	0.982703
Candidatus Baumannia cicadellinicola	2.66891	0.00827166	0.0367575	2.95345	0.00360274	0.0208449	0.218794	0.827397	0.955156	0.43645	0.663495	0.941633	0.743515	0.459883	0.870512	0.461566	0.647515	0.999967	4.15608	9.09824e-05	0.00264754	4.37631	4.31251e-05	0.00237316	-0.101292	0.919789	0.982703
Coraliomargarita akajimensis	2.6697	0.00826554	0.0367575	2.08502	0.0386431	0.0936152	-0.908782	0.366338	0.784929	-0.137639	0.890862	0.982783	-0.0845685	0.932875	0.986101	-0.718819	0.477469	0.999967	4.47617	2.5914e-05	0.00208567	3.84201	0.000264205	0.0045889	-0.605845	0.547803	0.895055
Exiguobacterium sp. N4-1P	2.67319	0.00828747	0.0367575	2.96549	0.00362529	0.0208585	0.229754	0.8189	0.953214	1.68542	0.097469	0.705717	0.971761	0.335666	0.828872	-1.33733	0.190544	0.999967	2.63615	0.0100979	0.0258757	3.34647	0.0013187	0.00994128	1.06098	0.294624	0.850407
Hathewaya histolytica	2.66867	0.00829325	0.0367575	3.75659	0.000246574	0.00422905	1.59509	0.114843	0.670534	1.14957	0.253946	0.849208	1.79969	0.0768882	0.622197	0.831854	0.411656	0.999967	2.62804	0.010742	0.0270032	3.43713	0.00100055	0.00875633	1.35295	0.183143	0.84844
Nocardia brasiliensis	2.67262	0.00828939	0.0367575	1.81759	0.0711546	0.141799	-1.54901	0.125534	0.678989	0.746911	0.457706	0.894984	0.143553	0.886352	0.973917	-1.12488	0.269007	0.999967	3.44521	0.000902114	0.00653397	2.94815	0.00430739	0.0185298	-1.1479	0.257358	0.850407
Novosphingobium aromaticivorans	2.67413	0.00822946	0.0367575	2.35436	0.0199161	0.0610219	-0.600512	0.549952	0.855675	0.630801	0.530158	0.921106	0.421431	0.675183	0.929548	-0.391655	0.697909	0.999967	3.76537	0.000311767	0.0040486	3.74979	0.000355237	0.00533623	-0.47081	0.640156	0.916535
Paludisphaera borealis	2.6768	0.00823987	0.0367575	2.15707	0.0328103	0.0841918	-1.11778	0.267183	0.744361	-0.261484	0.79443	0.96675	0.525745	0.601422	0.902702	0.728512	0.471598	0.999967	4.17536	7.57839e-05	0.00258054	3.36051	0.00126557	0.00971554	-1.58281	0.120792	0.84844
Unclassified Ochrobactrum Genus	2.67356	0.00827204	0.0367575	2.39869	0.017811	0.0574876	-0.340841	0.734163	0.926625	0.636047	0.526991	0.919052	1.16073	0.25188	0.792941	0.612244	0.544703	0.999967	2.74386	0.00754121	0.0214287	2.19428	0.0316603	0.0617432	-0.805227	0.425119	0.864544
Unclassified Sphingomonadales Order	2.67598	0.00828456	0.0367575	2.36804	0.0193122	0.0599983	-0.888448	0.377103	0.78688	0.23485	0.815056	0.968824	0.662334	0.510593	0.881852	0.153092	0.879287	0.999967	3.61207	0.000539719	0.00518093	3.0943	0.00287011	0.0147431	-1.00702	0.319558	0.853999
Unclassified Stenotrophomonas Genus	2.67185	0.00828784	0.0367575	1.92407	0.0562958	0.12066	-1.33935	0.184449	0.702463	0.62422	0.534599	0.921793	0.446365	0.657157	0.923743	-0.586928	0.56137	0.999967	3.52481	0.000698562	0.00582974	2.86939	0.00539942	0.0208293	-1.20356	0.235345	0.850407
Pseudomonas sp. Leaf58	2.66845	0.00830037	0.0367597	2.46696	0.0147307	0.0507898	-0.730625	0.467254	0.821348	0.74171	0.460459	0.894984	1.02769	0.308502	0.816981	0.00430966	0.996588	0.999967	2.84741	0.00576817	0.0180414	2.485	0.0153998	0.0383583	-0.916374	0.364582	0.853999
Pseudomonas poae	2.66792	0.00831116	0.0367782	2.73043	0.00700754	0.0315624	-0.128788	0.897866	0.975915	0.436424	0.663742	0.941633	1.56253	0.122421	0.68553	0.949855	0.349305	0.999967	3.36568	0.00125981	0.00769345	2.73507	0.00801523	0.0260919	-0.867647	0.390404	0.859064
Arcobacter skirrowii	2.66389	0.00839213	0.037107	4.22558	4.00716e-05	0.00142143	2.60895	0.0109314	0.437062	0.738782	0.462014	0.895477	2.47568	0.0159521	0.4088	1.81342	0.0791564	0.999967	2.85633	0.00569913	0.0179976	3.52822	0.000742817	0.0076255	1.85335	0.0707019	0.84844
Sphingobium cloacae	2.66709	0.00842274	0.0372127	3.51143	0.00061863	0.00718176	0.42027	0.675474	0.906137	0.56329	0.575283	0.928404	1.01479	0.315581	0.820029	0.178589	0.859386	0.999967	2.98767	0.00373099	0.0137967	3.86721	0.000239181	0.00442702	0.382567	0.703925	0.932003
TM7 phylum sp. oral taxon 957	2.664	0.0084325	0.0372262	3.82951	0.000186076	0.00354182	1.17119	0.24518	0.734853	0.833713	0.407132	0.881621	1.95774	0.0549174	0.576183	0.702957	0.487166	0.999967	2.74347	0.00758257	0.0214801	3.37956	0.0011963	0.00946766	0.930495	0.357309	0.853999
Mycolicibacter hiberniae	2.66581	0.00844856	0.0372675	2.46059	0.0149462	0.0511737	-0.772493	0.442218	0.805851	0.221719	0.825249	0.969629	0.82067	0.414773	0.864492	0.138453	0.89075	0.999967	3.54871	0.00065169	0.00560696	2.91432	0.00479423	0.019738	-1.10124	0.276918	0.850407
Sphingomonas sp. IC081	2.66672	0.00845672	0.0372739	2.88531	0.00456271	0.0236604	-0.147222	0.883347	0.972724	0.0889233	0.92939	0.986838	0.979502	0.331833	0.828248	0.672786	0.505913	0.999967	4.37569	3.86778e-05	0.00209877	4.18976	8.84514e-05	0.00301603	-0.535084	0.595349	0.90759
Niabella soli	-2.66093	0.00846899	0.0372985	-0.888105	0.375787	0.477794	2.12323	0.0369899	0.600526	-3.18707	0.00203978	0.210603	-1.3355	0.186159	0.752038	2.06675	0.0469283	0.999967	-0.399507	0.690831	0.723368	0.427126	0.670691	0.701355	1.23386	0.223956	0.850407
Acinetobacter sp. 185	2.6586	0.00851953	0.0373016	3.24552	0.00141576	0.0116059	1.35864	0.178281	0.702463	1.58145	0.11775	0.73243	1.91562	0.0603021	0.586968	0.966682	0.340953	0.999967	1.36582	0.177815	0.223243	1.79751	0.0780557	0.120042	0.956031	0.344401	0.853999
Blastochloris tepida	2.66301	0.0085175	0.0373016	2.00329	0.0472407	0.107608	-0.807365	0.421976	0.799644	0.537563	0.592505	0.934379	1.10167	0.276085	0.802971	0.553267	0.583926	0.999967	3.25341	0.00165743	0.00892637	2.15072	0.0349013	0.0658904	-1.26873	0.211364	0.850407
Borrelia turcica	2.66213	0.00848483	0.0373016	2.71645	0.00737681	0.0324584	0.660873	0.510692	0.840008	1.06405	0.291074	0.854248	1.66781	0.100813	0.656189	0.616346	0.542027	0.999967	2.88464	0.00511148	0.0167352	2.53694	0.0133966	0.0352216	0.332544	0.741094	0.944942
Candidatus Promineofilum breve	2.66772	0.00847987	0.0373016	2.66751	0.00855307	0.0359319	-0.920083	0.360441	0.784012	0.0324919	0.974167	0.995492	0.393323	0.69561	0.93047	-0.0229371	0.981843	0.999967	3.80852	0.000282301	0.0038297	3.99735	0.000158036	0.00362961	-0.971364	0.3368	0.853999
endosymbiont of unidentified scaly snail isolate Monju	2.66646	0.00850894	0.0373016	2.55765	0.0116445	0.0435827	-1.0158	0.312947	0.767194	0.855027	0.396127	0.878196	0.316778	0.752698	0.947471	-1.31334	0.198409	0.999967	2.94522	0.00420312	0.0147574	3.23322	0.00185197	0.0116406	-0.426339	0.671988	0.923889
Rhodospirillum centenum	2.66539	0.0085234	0.0373016	1.98373	0.0492602	0.110554	-1.62165	0.10902	0.66789	0.528667	0.598934	0.93692	0.322881	0.748092	0.946513	-0.810922	0.423401	0.999967	3.44812	0.000898383	0.00653328	2.95537	0.00422142	0.0183405	-1.3977	0.169372	0.84844
Streptomyces collinus	2.66128	0.0085145	0.0373016	2.36791	0.0192064	0.0598372	-0.77758	0.439231	0.805095	0.923118	0.359239	0.87534	0.904244	0.37019	0.846895	-0.25763	0.798342	0.999967	2.82718	0.00607082	0.0185598	2.57999	0.0120803	0.0333708	-0.760539	0.451083	0.866663
Unclassified Paraburkholderia Genus	2.66333	0.00852184	0.0373016	2.31963	0.0218449	0.0644967	-0.807666	0.421804	0.799644	0.488246	0.626981	0.939292	0.66524	0.509027	0.881852	-0.0150321	0.9881	0.999967	3.81517	0.000262884	0.00373714	3.44716	0.000949725	0.0086534	-0.893369	0.376633	0.854976
Massilia sp. NR 4-1	2.66103	0.00853281	0.0373134	2.28896	0.0235484	0.0671533	-0.889218	0.376692	0.78688	0.478113	0.633924	0.939292	1.0746	0.287048	0.810677	0.513075	0.611423	0.999967	3.37504	0.00113471	0.00729944	2.59211	0.0115449	0.0325224	-1.4643	0.150385	0.84844
Bradyrhizobium paxllaeri	2.66144	0.00854431	0.0373343	3.12547	0.00221245	0.0152377	0.656488	0.513493	0.840151	-0.0562106	0.955321	0.993151	-0.00102186	0.999189	0.999826	0.00521692	0.99587	0.999967	4.12297	8.97098e-05	0.00264754	4.93894	5.56236e-06	0.00147217	0.819329	0.417117	0.862018
Lysobacter gummosus	2.65883	0.00855602	0.0373561	2.54337	0.011995	0.0445642	-0.672203	0.503493	0.837327	0.0359368	0.971419	0.995492	0.475683	0.635997	0.913403	0.192087	0.848888	0.999967	3.54038	0.000694057	0.00580959	3.24071	0.00182644	0.011632	-0.891455	0.377647	0.854976
Dokdonia sp. Dokd-P16	2.65655	0.00861414	0.0375215	2.25083	0.0259206	0.0718178	-0.270803	0.787277	0.945091	1.17133	0.244887	0.845273	0.66964	0.505887	0.881316	-0.367946	0.715336	0.999967	2.35505	0.021164	0.0428211	2.26941	0.0263099	0.0540851	-0.0946538	0.92503	0.982979
Microbacterium sp. TPU 3598	2.66	0.00860417	0.0375215	1.92035	0.0570841	0.121803	-1.1735	0.244262	0.734238	1.47815	0.144759	0.769921	0.886078	0.380263	0.854976	-0.682805	0.499644	0.999967	2.27864	0.0255158	0.0490244	1.85658	0.0674739	0.107333	-0.945839	0.349516	0.853999
Stappia sp. ES.058	2.6592	0.00861396	0.0375215	2.2424	0.0265782	0.0730933	-0.716098	0.476126	0.82287	0.774351	0.441469	0.89007	1.39471	0.16975	0.737086	0.570598	0.572257	0.999967	2.40984	0.018279	0.0387183	1.55552	0.124282	0.17081	-1.05306	0.298195	0.850407
Staphylococcus piscifermentans	2.65446	0.00864823	0.0376404	3.44078	0.000733997	0.00789082	1.39883	0.165933	0.695016	1.59928	0.113976	0.726061	2.18961	0.0318537	0.502969	0.448517	0.656803	0.999967	2.35687	0.0210483	0.0426646	2.88141	0.00530601	0.0206832	1.48487	0.144874	0.84844
Hydrogenobaculum sp. Y04AAS1	2.65368	0.00865557	0.0376429	2.65512	0.00877729	0.0367014	0.589894	0.557012	0.859213	0.886959	0.377815	0.876207	0.975977	0.333413	0.828872	0.562125	0.577947	0.999967	2.11917	0.0375622	0.0649365	2.19709	0.0313765	0.0613188	0.305248	0.76165	0.948734
Acidihalobacter prosperus	2.65525	0.008698	0.0377979	2.30783	0.0225958	0.0656494	-0.918931	0.361039	0.784012	0.539143	0.591727	0.934317	1.08927	0.281896	0.807202	0.445436	0.659004	0.999967	2.99222	0.00373277	0.0137967	2.28602	0.0252261	0.0524725	-1.42596	0.1611	0.84844
Aurantimicrobium sp. MWH-Mo1	2.65246	0.00873924	0.0379421	2.61639	0.00983299	0.0392761	0.00266478	0.997881	0.998876	0.68047	0.498336	0.90617	1.08733	0.281712	0.807202	0.18962	0.850804	0.999967	3.44267	0.000916771	0.00657472	3.194	0.00208405	0.0124804	-0.154476	0.877957	0.976608
Methylobacterium nodulans	2.65335	0.00875166	0.0379421	2.07395	0.0400184	0.0958826	-1.0188	0.311529	0.767194	0.574672	0.567572	0.924819	0.654535	0.516064	0.883761	-0.181226	0.857333	0.999967	2.9597	0.00408857	0.0145296	2.36073	0.0210061	0.0463791	-1.06596	0.292392	0.850407
Streptomyces scabiei	2.65193	0.00874728	0.0379421	2.34757	0.0202945	0.0616629	-0.704478	0.483289	0.825632	1.04669	0.299024	0.854248	1.0729	0.288061	0.811937	-0.0947251	0.925124	0.999967	2.51642	0.0140459	0.0323746	2.18188	0.0324211	0.0626552	-0.777809	0.440941	0.866663
Gordonia sp. HY186	2.64931	0.00880049	0.0380351	2.89819	0.00430118	0.0228328	-0.139766	0.889214	0.973984	0.759835	0.450094	0.894425	0.730034	0.468548	0.874182	-0.408365	0.685725	0.999967	3.57484	0.000612002	0.00547746	4.03376	0.000141643	0.00351612	0.085115	0.932565	0.984874
Pseudomonas parafulva	2.65112	0.00878226	0.0380351	2.04574	0.0424143	0.0996359	-1.34117	0.183861	0.702463	0.780051	0.437619	0.89007	0.0568937	0.954797	0.990068	-1.07468	0.290553	0.999967	3.01592	0.00341649	0.0131505	2.92292	0.0046876	0.0195305	-0.886852	0.380092	0.854976
Unclassified Calothrix Genus	2.64786	0.00879694	0.0380351	3.41619	0.00081444	0.00827637	1.08328	0.282107	0.754176	0.7089	0.480746	0.903004	2.12074	0.0381123	0.535422	1.04431	0.304167	0.999967	2.40374	0.0194144	0.0404441	2.39937	0.0191727	0.0435657	0.55572	0.581283	0.905325
Unclassified Francisella Genus	2.64756	0.00879895	0.0380351	2.62775	0.00943236	0.0382386	0.422714	0.673698	0.905443	0.987125	0.326162	0.861837	0.656903	0.514064	0.883394	0.106456	0.915885	0.999967	2.81444	0.0068154	0.0199684	3.19865	0.00223357	0.0129991	0.484328	0.630611	0.913924
Agrobacterium sp. MA01	2.64833	0.00881148	0.0380428	1.13599	0.257894	0.361598	-2.37691	0.0199754	0.51182	0.996982	0.322471	0.858701	-0.258395	0.79721	0.958335	-1.84862	0.0737718	0.999967	2.5528	0.0129938	0.0307709	1.8183	0.0734417	0.114435	-1.50734	0.139036	0.84844
Mycoplasma anserisalpingitidis	2.64661	0.00881596	0.0380428	3.3354	0.00106457	0.00973171	0.895207	0.373503	0.786387	1.85581	0.0665923	0.685924	1.37855	0.173692	0.739756	0.00117778	0.999068	0.999967	1.92729	0.0586651	0.0910806	3.01331	0.0037458	0.0169675	1.18843	0.241186	0.850407
Lutibacter profundi	2.64654	0.00882708	0.0380612	3.88406	0.000147096	0.00305258	1.45297	0.150348	0.695016	1.63886	0.105388	0.708921	1.58983	0.116167	0.673262	-0.289512	0.774057	0.999967	1.58495	0.117828	0.159846	3.09073	0.00303089	0.015231	2.32365	0.0249395	0.84844
Ottowia sp. oral taxon 894	2.64666	0.00885606	0.0381566	1.97375	0.0502695	0.11167	-1.49453	0.139178	0.684292	0.784616	0.434889	0.89007	0.544053	0.588598	0.900224	-0.362771	0.719161	0.999967	2.80727	0.0064042	0.0191677	2.30026	0.0245039	0.0512774	-1.53752	0.131492	0.84844
Unclassified Eubacterium Genus	-2.65339	0.00886379	0.0381603	-2.43119	0.0165323	0.054888	-0.496708	0.620829	0.885669	-2.35926	0.0217774	0.509971	-1.06862	0.289367	0.812274	1.19896	0.239346	0.999967	-1.3696	0.175117	0.220353	-2.06335	0.0437848	0.0779238	-1.38587	0.172932	0.84844
Unclassified Brachybacterium Genus	2.64859	0.00890154	0.0382931	3.05069	0.00276643	0.0175724	-0.131105	0.896038	0.975626	0.893262	0.375343	0.876207	0.794076	0.431233	0.867522	-0.465402	0.644796	0.999967	2.78042	0.0067883	0.01991	3.42678	0.00101958	0.00880938	0.0817577	0.935219	0.985579
Campylobacter armoricus	2.64412	0.00892544	0.0383663	2.31553	0.0220355	0.0645956	0.468268	0.640933	0.892775	1.43034	0.156435	0.787559	1.62226	0.110848	0.667723	0.797105	0.431265	0.999967	1.70051	0.0933253	0.131284	1.24061	0.218896	0.267672	-0.0587765	0.953402	0.988806
Algibacter sp. L3A6	2.64293	0.00894127	0.0383812	3.73653	0.000266644	0.00445661	1.45879	0.148743	0.692934	1.75231	0.0836638	0.688861	2.70464	0.00912924	0.346525	1.14836	0.25933	0.999967	1.86037	0.0671505	0.101117	2.42957	0.0177853	0.0417193	0.937758	0.353606	0.853999
Liberibacter crescens	2.64173	0.00895127	0.0383812	3.43891	0.000747328	0.00791619	1.64287	0.104541	0.66789	1.00379	0.318688	0.858701	2.01145	0.0489537	0.571792	1.63458	0.111939	0.999967	3.09669	0.00289347	0.0119657	3.33566	0.00141004	0.0102372	0.850567	0.399721	0.859064
Spiroplasma litorale	2.64158	0.00895631	0.0383812	4.06107	7.48887e-05	0.00208116	1.37687	0.172594	0.698535	1.76047	0.0824509	0.688861	3.44806	0.00099937	0.169596	1.39407	0.172903	0.999967	1.78028	0.079975	0.116483	2.23364	0.029471	0.0586256	0.534711	0.595604	0.90759
Unclassified Actinobacteria Class	2.64802	0.00895654	0.0383812	2.04368	0.0430111	0.100444	-1.25826	0.212151	0.721184	0.728478	0.469127	0.897343	0.714601	0.478276	0.878727	-0.393303	0.696704	0.999967	3.03594	0.00321419	0.0127059	2.4147	0.0182911	0.0422184	-1.2104	0.232737	0.850407
Salinarchaeum sp. Harcht-Bsk1	2.6445	0.00898165	0.0384296	1.3399	0.182428	0.277338	-2.33418	0.0222304	0.537202	1.21359	0.229246	0.834222	0.298867	0.766193	0.952171	-1.6307	0.112759	0.999967	2.36098	0.0206005	0.0419797	1.47282	0.145162	0.19196	-1.69538	0.0972342	0.84844
Xanthomonas vesicatoria	2.64286	0.00897747	0.0384296	1.69167	0.0928794	0.170887	-1.45008	0.15115	0.695016	0.485907	0.628643	0.939292	0.0959083	0.923954	0.982519	-1.10994	0.275297	0.999967	3.74972	0.000340253	0.0041291	2.91633	0.00472811	0.0196243	-1.04361	0.302496	0.850407
Paraliobacillus sp. X-1125	2.63916	0.00901146	0.0384683	2.73484	0.0069686	0.0314605	0.536019	0.593511	0.87277	1.11441	0.268522	0.851585	0.991414	0.325622	0.825531	-0.0187067	0.985191	0.999967	2.76207	0.00745613	0.0212661	2.98915	0.00389566	0.0174052	0.728051	0.470529	0.868837
Roseovarius sp. THAF9	2.63956	0.00900799	0.0384683	2.61703	0.00985483	0.0392761	0.209955	0.834265	0.958224	0.301939	0.763502	0.959363	1.24145	0.220114	0.774009	1.05469	0.299467	0.999967	3.63985	0.000530591	0.00513039	2.96778	0.00407384	0.0179696	-0.439181	0.662729	0.923597
Sinimarinibacterium sp. NLF-5-8	2.64399	0.00900385	0.0384683	2.81036	0.00570173	0.0276752	-0.301134	0.764135	0.93692	0.596716	0.552546	0.924613	1.15463	0.253204	0.792941	0.0813282	0.935687	0.999967	3.55933	0.000628142	0.00553283	3.39787	0.0011484	0.00937094	-0.403371	0.688674	0.927241
Sinomonas atrocyanea	2.64547	0.00903565	0.0385419	1.68707	0.0939846	0.171944	-1.492	0.13984	0.684292	0.57983	0.564545	0.924763	0.273517	0.785756	0.958335	-0.533969	0.597053	0.999967	3.06796	0.00295572	0.0121329	2.29664	0.0246908	0.0515714	-1.43185	0.159415	0.84844
Enterobacter sp. E76	2.64141	0.00905144	0.0385656	3.8727	0.000165117	0.00329892	1.10955	0.270694	0.747399	1.25048	0.215901	0.821902	1.99243	0.0516899	0.571792	0.817933	0.419445	0.999967	2.53141	0.0133533	0.031355	3.47245	0.000879189	0.00836735	0.742445	0.461854	0.866663
Moraxella catarrhalis	2.64166	0.00905508	0.0385656	3.43595	0.000790583	0.00815444	0.942519	0.348914	0.777135	0.262992	0.793397	0.96675	1.86258	0.0686915	0.613806	1.62474	0.114028	0.999967	3.48815	0.000793084	0.0062076	3.3826	0.00116417	0.00939851	-0.00842002	0.993321	0.997629
Unclassified Magnetospirillum Genus	2.64036	0.00907953	0.0386401	2.39938	0.0176881	0.0572572	-1.05585	0.294381	0.760656	0.0961941	0.92363	0.986275	0.591338	0.5568	0.891586	0.553096	0.584042	0.999967	4.09908	9.75536e-05	0.00268007	3.75579	0.000348144	0.00528467	-1.53085	0.13313	0.84844
Isoptericola variabilis	2.636	0.00912968	0.0388059	2.40184	0.01756	0.0570752	-0.830407	0.40891	0.79438	0.463556	0.644131	0.941633	0.691595	0.492258	0.878727	0.186511	0.853221	0.999967	3.17236	0.00220614	0.0103645	2.93193	0.00459781	0.019214	-1.03535	0.306294	0.850407
Thermomonospora curvata	2.63931	0.00913243	0.0388059	1.53851	0.126123	0.211716	-2.08948	0.0400105	0.612612	0.435779	0.664351	0.941633	0.445735	0.657632	0.923943	-0.393527	0.69654	0.999967	3.20705	0.00191835	0.00961787	2.09417	0.0398484	0.0726394	-2.23812	0.0304451	0.84844
Marinomonas mediterranea	2.63389	0.0091408	0.0388118	0.970683	0.333115	0.436552	-1.90891	0.0600488	0.629416	0.753233	0.453226	0.894703	-0.72296	0.472083	0.87432	-1.78844	0.0831766	0.999967	2.86285	0.00572123	0.0180053	1.9938	0.0505356	0.0867708	-1.18873	0.241068	0.850407
Unclassified Yersiniaceae Family	2.63291	0.00916628	0.0388902	3.25842	0.00137035	0.0113847	0.707126	0.481651	0.82522	-0.261597	0.794199	0.96675	0.970022	0.335989	0.828872	1.52713	0.136553	0.999967	4.39278	3.96493e-05	0.00209877	4.42419	3.51901e-05	0.00224761	-0.1511	0.880604	0.976608
Salinisphaera sp. LB1	2.63875	0.00920022	0.0390044	2.41735	0.0170289	0.0557884	-1.05022	0.296944	0.761867	0.235367	0.81476	0.968824	0.0389782	0.969069	0.993807	-0.73387	0.468371	0.999967	3.18302	0.00206919	0.0100167	3.16806	0.00225645	0.0130775	-0.773799	0.443283	0.866663
Pseudomonas fulva	2.63164	0.0092159	0.0390411	2.30886	0.0223311	0.0650504	-0.647344	0.51936	0.842321	1.01063	0.31518	0.858138	1.13044	0.263262	0.797928	-0.0701358	0.944522	0.999967	2.95649	0.00416018	0.0146778	2.5065	0.0144762	0.0368364	-0.729132	0.469874	0.868837
Unclassified Rhizobiaceae Family	2.63338	0.00922903	0.039067	1.93974	0.0543904	0.117857	-0.99312	0.323803	0.768522	0.635996	0.526942	0.919052	1.06687	0.290999	0.812473	0.248313	0.805479	0.999967	3.35938	0.00120256	0.00754417	2.25587	0.0271285	0.0553113	-1.32786	0.191231	0.84844
Unclassified Paenibacillus Genus	2.63162	0.00925281	0.0391378	1.43522	0.153402	0.244231	-1.76096	0.0822685	0.658891	0.701727	0.485218	0.904981	0.596178	0.553506	0.890579	-0.607924	0.547529	0.999967	3.00617	0.00362861	0.0136645	1.72869	0.0882077	0.131155	-1.684	0.0994276	0.84844
Rhodobacter capsulatus	2.63101	0.00928354	0.0392081	2.55855	0.0115354	0.0433243	-0.308628	0.758449	0.933492	0.902786	0.369723	0.876207	1.19232	0.238609	0.783667	0.292488	0.771802	0.999967	2.90162	0.00484022	0.0161089	2.68591	0.00903843	0.0282223	-0.494224	0.623663	0.91186
Unclassified Epsilonproteobacteria Class	2.62992	0.00928296	0.0392081	2.21159	0.0285279	0.0764484	-0.32565	0.745584	0.929379	1.81634	0.0732928	0.686629	1.86788	0.0661419	0.60364	-0.133979	0.894258	0.999967	1.77226	0.0807186	0.117474	1.36247	0.177393	0.224847	-0.296268	0.768452	0.948912
Thermococcus sibiricus	2.63031	0.00929179	0.0392132	4.32519	2.72696e-05	0.00116145	1.92889	0.057479	0.629416	0.740066	0.461639	0.895477	2.68151	0.00958247	0.346525	2.07443	0.0461647	0.999967	2.35881	0.0211026	0.042728	3.00782	0.00376046	0.0169929	0.804929	0.425289	0.864544
Delftia acidovorans	2.63032	0.00938401	0.0395723	1.68644	0.0938035	0.171783	-1.62693	0.107891	0.66789	0.701913	0.485147	0.904981	0.624086	0.535056	0.885862	-0.701932	0.487796	0.999967	3.17779	0.00209322	0.0100728	2.26892	0.0263127	0.0540851	-1.48395	0.145116	0.84844
Tessaracoccus flavus	2.62779	0.00939703	0.0395972	1.24418	0.215512	0.315546	-2.19741	0.0310375	0.568838	0.482441	0.630964	0.939292	0.209202	0.8351	0.967485	-0.730719	0.470267	0.999967	3.46932	0.000837191	0.00632216	2.12391	0.0371142	0.0690595	-2.16184	0.0362404	0.84844
Nocardiopsis gilva	2.63138	0.00941781	0.0396547	2.28545	0.0239261	0.0680211	-1.08092	0.283152	0.755385	-0.0572524	0.954509	0.993079	0.397402	0.692911	0.930358	0.193159	0.848055	0.999967	3.56055	0.000621164	0.00552389	3.22533	0.00189341	0.0117845	-1.31984	0.193873	0.84844
Alcaligenes faecalis	2.62894	0.00946913	0.0397881	2.86768	0.00473442	0.0242078	-0.875262	0.384189	0.78843	0.184836	0.85402	0.974339	1.15284	0.253829	0.792941	0.371973	0.712365	0.999967	3.9368	0.000173521	0.00328038	3.72196	0.000389724	0.0056262	-1.27956	0.20756	0.850407
Thermoanaerobacterium sp. RBIITD	2.62252	0.00947097	0.0397881	2.90278	0.00420732	0.0225282	0.346804	0.729697	0.925681	1.02291	0.309672	0.858138	1.87661	0.0651138	0.60364	0.62165	0.538576	0.999967	2.15793	0.0345007	0.0612245	1.9343	0.0577187	0.095448	-0.0192605	0.984722	0.995604
Unclassified Bacteroides Genus	-2.62244	0.0094593	0.0397881	-1.74086	0.0837431	0.158207	1.33784	0.184937	0.702463	-2.50076	0.0144643	0.462944	-3.16678	0.00207273	0.221543	0.104143	0.917706	0.999967	-1.18699	0.23918	0.286748	-0.265309	0.79153	0.812583	1.74563	0.0880169	0.84844
Clostridium taeniosporum	2.62101	0.00950677	0.0399083	3.31507	0.00114787	0.0101244	1.20217	0.233032	0.730653	1.13394	0.260502	0.851585	1.77498	0.0816478	0.632031	0.840884	0.406653	0.999967	2.56413	0.0124888	0.0299553	2.96022	0.00423882	0.0183648	0.858167	0.395559	0.859064
Stygiolobus azoricus	2.62239	0.00952622	0.0399598	2.06491	0.0408337	0.0971548	-0.0927534	0.926344	0.981437	1.75357	0.0847065	0.688861	1.74203	0.0873609	0.639817	-0.196006	0.845845	0.999967	2.47325	0.0157345	0.0349251	1.8364	0.0704371	0.110747	-0.00165817	0.998685	0.999584
Bacteroides caecimuris	-2.6184	0.00957278	0.0400946	-1.54897	0.123465	0.208459	1.63259	0.106692	0.66789	-2.5028	0.0144063	0.462944	-2.87312	0.00519009	0.308694	0.149446	0.882139	0.999967	-1.40707	0.163591	0.208445	-0.179783	0.857828	0.874069	2.29044	0.0269615	0.84844
Nocardia asteroides	2.6246	0.00957144	0.0400946	1.77292	0.0785652	0.151884	-1.98153	0.0511484	0.629416	0.432773	0.666729	0.942131	-0.0504596	0.959952	0.991713	-1.2225	0.230448	0.999967	3.50486	0.000751148	0.00605933	2.89868	0.00501543	0.0201169	-1.60462	0.115898	0.84844
Opitutaceae bacterium TAV5	2.61822	0.00961019	0.0402209	2.38734	0.0181935	0.0581482	-0.4748	0.636291	0.891706	0.310039	0.757321	0.959363	0.747068	0.4581	0.870512	0.71515	0.479702	0.999967	3.60071	0.000547542	0.0052227	3.21031	0.00199532	0.012154	-0.819551	0.416992	0.862018
Mycolicibacterium psychrotolerans	2.61859	0.00963784	0.040302	1.55711	0.121703	0.206038	-1.61737	0.109941	0.670012	0.392254	0.695846	0.949315	-0.537036	0.593454	0.901182	-1.32334	0.1951	0.999967	3.35016	0.001223	0.00758848	3.00113	0.00369638	0.0168457	-1.10107	0.276992	0.850407
Unclassified Desulfitobacterium Genus	2.6182	0.00964407	0.040302	1.8734	0.0630243	0.130122	-1.34963	0.181142	0.702463	0.26113	0.794756	0.96675	1.15065	0.253908	0.792941	0.217786	0.828978	0.999967	3.23984	0.00173553	0.00916056	1.75237	0.083999	0.126488	-1.79882	0.0790689	0.84844
Thiomonas sp. X19	2.62273	0.00966847	0.0403737	2.07114	0.0405399	0.0967043	-0.915375	0.36289	0.784108	0.609375	0.544879	0.923204	0.410192	0.683659	0.929548	-0.577768	0.567464	0.999967	2.80654	0.00626032	0.0189337	2.35631	0.0211984	0.0465879	-0.717836	0.47674	0.870788
Unclassified Clostridium Genus	2.61393	0.00968186	0.0403992	3.57672	0.00046162	0.00607982	1.24061	0.218567	0.728351	1.32409	0.189646	0.810357	2.10741	0.0391658	0.536538	0.740656	0.464302	0.999967	2.28078	0.02618	0.0499069	2.85739	0.00575725	0.0215213	0.986475	0.329419	0.853999
Hymenobacter sp. BT18	2.61496	0.00972812	0.0405618	2.10432	0.0369781	0.0914661	-1.25014	0.215083	0.725052	0.634868	0.527557	0.919487	0.369945	0.712736	0.937001	-0.683005	0.499519	0.999967	3.62141	0.000506616	0.00506627	3.35133	0.00128387	0.00980189	-1.03916	0.304537	0.850407
Gramella forsetii	2.6093	0.00979898	0.0407826	3.32218	0.00109295	0.00987743	1.33843	0.184746	0.702463	1.25146	0.213731	0.818955	2.16009	0.0341613	0.509031	1.4358	0.160764	0.999967	1.83929	0.0707071	0.105359	2.05707	0.0442009	0.0784304	0.683889	0.497714	0.872307
Streptomyces sp. CCM_MD2014	2.61177	0.00980308	0.0407826	1.92219	0.0567003	0.121277	-1.39537	0.166968	0.695016	1.67683	0.0985732	0.705717	1.13477	0.262514	0.797928	-0.852523	0.40026	0.999967	1.90179	0.0613789	0.0943169	1.51087	0.135475	0.18246	-1.09619	0.279098	0.850407
Yangia pacifica	2.61521	0.00979698	0.0407826	2.39952	0.0177608	0.0574591	-1.04108	0.301139	0.764523	0.454399	0.65111	0.941633	-0.0945305	0.925063	0.982942	-1.02604	0.312567	0.999967	3.10741	0.00260209	0.0112709	3.62388	0.000537771	0.00651183	-0.605458	0.548057	0.895055
Actinomadura amylolytica	2.61275	0.00984364	0.0408089	2.26071	0.0252926	0.0706413	-1.00177	0.319633	0.768522	0.32791	0.744062	0.958238	0.978929	0.332667	0.828248	0.509584	0.61384	0.999967	3.1095	0.00259392	0.0112569	2.429	0.0178657	0.0418157	-1.52744	0.133974	0.84844
Desulfosarcina ovata	2.61197	0.00983328	0.0408089	2.25059	0.0258824	0.0717477	-1.02093	0.310525	0.767194	0.290669	0.772158	0.959596	0.471624	0.638999	0.91471	-0.0294775	0.976667	0.999967	3.83407	0.000247582	0.00373714	3.45702	0.000922585	0.00852988	-1.14484	0.258607	0.850407
Phycicoccus sp. HDW14	2.61167	0.00982612	0.0408089	2.95039	0.00369385	0.0210728	0.0893228	0.92906	0.981695	0.827313	0.41117	0.883684	1.50531	0.138692	0.698214	0.532527	0.59804	0.999967	2.85338	0.00560214	0.0177924	2.84523	0.00595249	0.0219681	-0.268625	0.789503	0.954208
Streptomyces avermitilis	2.61702	0.0098421	0.0408089	2.29328	0.023472	0.0670445	-1.2578	0.212315	0.7213	0.464546	0.643914	0.941633	0.59648	0.553283	0.890579	-0.409153	0.685153	0.999967	3.27866	0.00155474	0.00864968	2.88501	0.00522534	0.02056	-1.22513	0.227193	0.850407
Synechococcus sp. RSCCF101	2.61296	0.00984706	0.0408089	2.6223	0.00969825	0.0390601	-0.883279	0.379871	0.787318	0.0768112	0.938997	0.99098	0.46586	0.643444	0.917461	0.342642	0.734108	0.999967	4.00839	0.000134933	0.00294422	4.30139	5.26405e-05	0.00255248	-1.19901	0.237089	0.850407
Unclassified Jiangella Genus	2.60923	0.00985345	0.0408089	2.84806	0.00500933	0.0252878	-0.126738	0.899482	0.975915	1.04019	0.302057	0.856842	1.55537	0.12594	0.691673	0.662012	0.512703	0.999967	2.7264	0.00804579	0.0224265	2.67552	0.00941955	0.0288451	-0.627803	0.533453	0.885421
Saccharomonospora cyanea	2.61222	0.00986526	0.0408273	2.41638	0.0170142	0.0557884	-0.732438	0.466154	0.8212	0.369635	0.713001	0.955645	0.884237	0.381155	0.855558	0.570683	0.5722	0.999967	3.72143	0.00036207	0.00424859	3.23279	0.00185119	0.0116406	-1.25082	0.217762	0.850407
Leucobacter sp. HDW9A	2.61369	0.00987794	0.0408494	3.18784	0.00179785	0.0133589	-0.125267	0.900643	0.976737	-0.572013	0.569401	0.924819	1.10158	0.275741	0.802813	1.55645	0.129436	0.999967	4.0224	0.000127519	0.00294422	3.68149	0.000447226	0.00605933	-0.945558	0.349658	0.853999
Geobacter sp. M18	2.61286	0.00990179	0.0409047	2.31335	0.0224788	0.0654121	-0.682039	0.497288	0.834949	-0.032812	0.973943	0.995492	0.384886	0.70215	0.932893	-0.0247954	0.980372	0.999967	4.25861	5.52677e-05	0.00224555	3.41959	0.00109982	0.00917834	-0.788374	0.434803	0.866525
Stenotrophomonas rhizophila	2.61221	0.00990604	0.0409047	1.01913	0.309977	0.413253	-2.54555	0.012936	0.455051	-0.0129582	0.989702	0.998324	-0.543221	0.589391	0.900224	-0.631901	0.531941	0.999967	3.70837	0.000378173	0.00428483	2.42036	0.0180304	0.0419549	-2.61992	0.0121043	0.746209
Unclassified Sphingobacterium Genus	-2.60559	0.00993252	0.0409836	-1.38506	0.167953	0.261626	1.7508	0.0840158	0.658891	-2.23838	0.0285584	0.532936	-1.59867	0.115161	0.672592	0.812842	0.422315	0.999967	-0.467306	0.641895	0.677359	0.399292	0.691065	0.720492	1.54721	0.129142	0.84844
Ralstonia solanacearum	2.60748	0.00995484	0.0410452	1.99131	0.0483707	0.10942	-1.50731	0.135878	0.684292	0.0228991	0.981792	0.996249	0.172804	0.863398	0.96983	-0.337394	0.738023	0.999967	4.02138	0.000128086	0.00294422	3.25317	0.00175038	0.0114454	-1.52838	0.133742	0.84844
Paracoccus sp. SC2-6	2.60916	0.0099803	0.0411158	2.89088	0.00442809	0.0233062	-0.635931	0.526732	0.845139	0.195694	0.845406	0.973149	1.01749	0.313634	0.819186	0.516336	0.60917	0.999967	3.37274	0.00114364	0.00731194	3.49287	0.000825818	0.00809788	-0.96456	0.340159	0.853999
Sphingobacteriaceae bacterium GW460-11-11-14-LB5	2.60491	0.00998674	0.0411158	3.22087	0.00159878	0.0126402	1.11353	0.268988	0.745655	1.03372	0.305018	0.858138	1.04255	0.302553	0.816981	0.0785868	0.937851	0.999967	2.41592	0.0182749	0.0387183	3.24258	0.00183432	0.0116336	1.34708	0.18501	0.84844
Burkholderiales bacterium GJ-E10	2.60615	0.010004	0.0411562	2.37106	0.0190927	0.0596164	-0.668461	0.505865	0.838469	0.0580317	0.953895	0.992836	0.385817	0.701359	0.932863	0.0441475	0.965061	0.999967	3.96082	0.00015857	0.00318351	3.8961	0.000217368	0.00431475	-0.82226	0.415465	0.862018
Rhodoferax sp. CHu59-6-5	2.60688	0.0100221	0.0412005	3.10147	0.00237826	0.0159642	-0.0974351	0.922637	0.981027	0.519915	0.604929	0.937327	1.19885	0.236835	0.781205	0.436716	0.66525	0.999967	3.33532	0.00128147	0.00773337	3.58989	0.000603182	0.006814	-0.426075	0.672179	0.923889
Candidatus Nitrosocosmicus exaquare	2.60278	0.0100343	0.0412198	2.38609	0.0182559	0.0582471	0.431237	0.667517	0.90244	0.77444	0.441571	0.89007	0.666449	0.508078	0.881852	-0.0215741	0.982922	0.999967	2.4281	0.0180164	0.0383806	2.32537	0.0234473	0.0498216	0.531949	0.597499	0.908094
Thioclava nitratireducens	2.6039	0.0100592	0.0412917	2.43832	0.0159206	0.0534016	-0.671932	0.503664	0.837327	0.200212	0.841832	0.973149	-0.143537	0.886339	0.973917	-0.854621	0.399114	0.999967	3.44386	0.000906278	0.00653397	3.78515	0.000315968	0.00496087	-0.306674	0.760572	0.948482
Pseudomonas pelagia	2.60108	0.0100981	0.0414209	1.72984	0.0856378	0.160639	-1.60282	0.113123	0.670534	-0.260894	0.794936	0.96675	0.237045	0.813431	0.963155	0.208729	0.835983	0.999967	3.86924	0.000227568	0.00358306	2.60027	0.0113973	0.0322519	-1.96161	0.0563032	0.84844
Roseivivax sp. THAF30	2.60066	0.0101139	0.0414552	1.51829	0.131418	0.218296	-0.867493	0.388403	0.788521	0.488151	0.626852	0.939292	-0.0863141	0.931564	0.985465	-0.38166	0.705236	0.999967	3.56285	0.000631308	0.00554315	2.67356	0.00928886	0.0286501	-0.775735	0.442151	0.866663
Serratia sp. ATCC 39006	2.59734	0.0101441	0.0415483	2.74432	0.00676507	0.0309682	-0.266329	0.790707	0.945942	1.05531	0.294678	0.854248	0.529241	0.598578	0.901434	-0.84201	0.406031	0.999967	2.68868	0.00916684	0.0242154	3.2578	0.00178884	0.0115475	0.199788	0.842588	0.97062
Unclassified Wolbachia Genus	2.59694	0.0101608	0.0415861	3.09726	0.00232155	0.0157355	0.630283	0.5304	0.847682	0.5432	0.588722	0.9322	1.1027	0.274079	0.801736	-0.0634144	0.949831	0.999967	3.24877	0.0018841	0.00952993	3.37571	0.00121173	0.00951242	0.842561	0.404137	0.859548
Pseudomonas salegens	2.59659	0.0101935	0.0416891	2.65764	0.00869921	0.036416	-0.540764	0.590252	0.870422	0.726197	0.470224	0.897343	0.635023	0.527564	0.884817	-0.614747	0.543069	0.999967	3.07845	0.00295542	0.0121329	3.1371	0.00248629	0.0137091	-0.179601	0.85831	0.97218
Streptomyces prasinus	2.6005	0.0102028	0.0416963	3.72141	0.000292157	0.00466612	1.19493	0.23583	0.731365	-0.13131	0.895866	0.983432	1.63378	0.108494	0.664922	2.32235	0.0267335	0.893513	3.63427	0.000486744	0.00494575	4.03521	0.00013585	0.00351612	0.114166	0.909637	0.982334
Nocardioides sp. JS614	2.60145	0.0102277	0.0417677	2.18042	0.0308392	0.0804338	-1.46401	0.147316	0.69271	0.393667	0.69517	0.949092	0.353455	0.725157	0.939936	-0.183827	0.855309	0.999967	3.03135	0.00325774	0.0128054	2.74623	0.00768583	0.0254576	-1.60637	0.115512	0.84844
Pseudomonas sp. DY-1	2.59389	0.0102464	0.0418132	1.86255	0.0644534	0.132531	-1.32013	0.190753	0.709113	0.595759	0.55306	0.924613	-0.250583	0.802959	0.959758	-1.59826	0.119814	0.999967	2.92148	0.00472356	0.0159112	2.67112	0.00939052	0.0287879	-0.531157	0.598043	0.908109
Mycoplasma meleagridis	2.59236	0.0102779	0.041911	3.10126	0.0022613	0.0154402	1.04189	0.300765	0.764359	1.05749	0.293193	0.854248	1.37743	0.172893	0.739637	0.428041	0.671488	0.999967	2.63275	0.0105156	0.0266146	3.05592	0.00326346	0.0156822	1.06964	0.290748	0.850407
Rothia aeria	2.59552	0.0103164	0.0420371	3.46624	0.000701115	0.00773174	0.297216	0.767112	0.938443	1.49839	0.139084	0.764853	2.33355	0.0233215	0.461695	0.439715	0.663099	0.999967	2.07071	0.041567	0.0701578	2.52023	0.013946	0.0360855	0.0594589	0.952862	0.988614
Listeria sp. PSOL-1	2.59045	0.0103469	0.0421306	2.08998	0.0382959	0.0933547	-0.253872	0.80028	0.947429	0.494609	0.622107	0.939292	0.903206	0.370221	0.846895	0.470347	0.641297	0.999967	3.02368	0.00341895	0.0131505	2.21385	0.030043	0.0594444	-0.608608	0.545986	0.893629
Planctomyces sp. SH-PL14	2.59343	0.0103637	0.0421679	1.6291	0.105613	0.186883	-1.35835	0.178371	0.702463	-0.0473385	0.962374	0.993503	0.0793914	0.937041	0.987687	-0.15244	0.879797	0.999967	4.17243	7.49457e-05	0.00257128	3.12264	0.00259903	0.0139839	-1.52055	0.135693	0.84844
Actinoalloteichus hymeniacidonis	2.59355	0.0103796	0.0422016	0.850752	0.396297	0.497654	-2.26901	0.0261053	0.551686	0.0222002	0.982346	0.996249	-0.272415	0.78622	0.958335	-0.505821	0.616449	0.999967	3.44686	0.000900412	0.00653328	1.83043	0.071371	0.111938	-2.31342	0.0255469	0.84844
Methylomicrobium buryatense	2.58986	0.0104009	0.0422575	2.31835	0.0219577	0.0645577	0.06465	0.948622	0.985319	0.870269	0.387065	0.878196	0.466348	0.643051	0.917136	-0.500022	0.620481	0.999967	2.9764	0.00397923	0.0143148	2.96811	0.0040737	0.0179696	0.447854	0.656507	0.9229
Lentzea guizhouensis	2.59171	0.0104188	0.0422995	2.45322	0.0153346	0.0520329	-0.729322	0.468046	0.821348	0.367191	0.71458	0.956108	0.329062	0.74337	0.945674	-0.223485	0.824578	0.999967	3.9511	0.000166302	0.00322057	4.14789	9.12896e-05	0.00307508	-0.71642	0.477605	0.870788
Polaribacter sp. MED152	2.58725	0.0104334	0.0423124	2.67512	0.00822997	0.034891	0.213225	0.831722	0.957083	1.56979	0.120648	0.742594	1.75619	0.0831018	0.633597	-0.0214277	0.983038	0.999967	1.92399	0.059058	0.0915717	1.96265	0.0539355	0.0908129	0.275413	0.784318	0.953346
Streptomyces clavuligerus	2.59127	0.010438	0.0423124	2.138	0.034276	0.086791	-1.04566	0.299034	0.762154	0.478735	0.63373	0.939292	0.814765	0.419262	0.865325	0.0119096	0.990572	0.999967	3.81972	0.00026075	0.00373714	3.24741	0.00177383	0.0114992	-1.26991	0.210944	0.850407
Xanthomonas arboricola	2.5926	0.0104449	0.0423124	3.21124	0.00166386	0.0129294	0.338415	0.735984	0.927231	0.415964	0.678878	0.944222	1.70301	0.095063	0.651492	1.34619	0.1877	0.999967	2.91584	0.00457855	0.0155738	2.83215	0.00599217	0.0220559	-0.522803	0.603795	0.908109
Bordetella genomosp. 13	2.59359	0.0104577	0.0423336	2.38603	0.0184259	0.0585122	-0.929909	0.355363	0.78284	0.116868	0.907321	0.984559	0.655062	0.515405	0.883597	0.413837	0.681754	0.999967	3.59618	0.000554163	0.0052338	3.24633	0.00177723	0.0114992	-1.24196	0.220984	0.850407
Unclassified Micromonosporaceae Family	2.59168	0.0104721	0.0423607	2.48437	0.014259	0.0496564	-0.561524	0.576093	0.86419	0.225445	0.822382	0.969629	0.521894	0.60432	0.903418	0.111218	0.912139	0.999967	3.28496	0.00150362	0.008493	3.2037	0.00202548	0.0122365	-0.720369	0.475196	0.870788
Dietzia timorensis	2.58734	0.0104801	0.0423626	2.36619	0.0193306	0.0600222	-0.173771	0.862507	0.966213	0.590741	0.556414	0.924613	1.10323	0.275519	0.802813	1.04105	0.305656	0.999967	3.09121	0.00277049	0.0117212	2.63601	0.0103478	0.0306182	-0.792406	0.432474	0.866525
Desulfobacterium autotrophicum	2.58848	0.0104971	0.0423837	2.09722	0.0377268	0.0926173	-1.10556	0.272404	0.749516	0.591055	0.556514	0.924613	1.29588	0.200681	0.764416	0.552888	0.584182	0.999967	3.40823	0.00103077	0.00697807	2.46038	0.0163258	0.0397273	-1.60283	0.116294	0.84844
Idiomarina loihiensis	2.58542	0.0105006	0.0423837	2.95084	0.00367684	0.0210429	0.976459	0.331935	0.770311	0.212013	0.832734	0.972403	0.524337	0.601993	0.90307	0.315707	0.754275	0.999967	3.9106	0.000218709	0.00353367	3.98536	0.000161613	0.00366632	0.971683	0.336642	0.853999
Streptomyces atratus	2.58725	0.0105221	0.0424396	2.10503	0.0371671	0.0916887	-0.609866	0.54377	0.853537	0.345967	0.730355	0.958209	0.74594	0.459275	0.870512	0.478631	0.635455	0.999967	3.19935	0.00196398	0.00975495	2.4629	0.0161807	0.0395879	-0.993877	0.325843	0.853999
Flammeovirga sp. MY04	2.58285	0.0105552	0.0425115	2.93957	0.00381251	0.0215126	1.18973	0.237855	0.732814	0.984447	0.327616	0.861837	1.37198	0.175389	0.741696	0.387942	0.700628	0.999967	2.04403	0.0452402	0.074657	2.31609	0.0234803	0.0498676	1.19041	0.240417	0.850407
Paenibacillus brasilensis	2.58365	0.0105531	0.0425115	1.16171	0.247258	0.349952	-1.56089	0.122705	0.675244	1.51891	0.132142	0.754828	1.41742	0.161725	0.72822	-0.0703458	0.944356	0.999967	2.33013	0.0223983	0.0446519	0.680733	0.498225	0.541799	-1.8514	0.0709871	0.84844
Serratia plymuthica	2.58398	0.01059	0.0425899	2.8058	0.00568239	0.0276752	-0.419995	0.675674	0.906137	0.632083	0.529375	0.920898	1.07765	0.285682	0.808654	0.313483	0.755948	0.999967	3.14862	0.00230833	0.0105681	3.16124	0.00230611	0.013173	-0.697514	0.489236	0.870788
Unclassified Rhizobium Genus	2.58521	0.0105893	0.0425899	1.86291	0.0646987	0.132888	-1.17574	0.243369	0.73388	0.466777	0.642201	0.941633	0.48272	0.631474	0.909541	-0.365364	0.717244	0.999967	3.39644	0.00106125	0.00706448	2.57203	0.0121808	0.033532	-1.13788	0.261472	0.850407
Acinetobacter haemolyticus	2.58256	0.0105985	0.0425932	2.08429	0.0389787	0.094152	-0.433162	0.666124	0.901312	1.09895	0.275371	0.854248	0.408797	0.684408	0.929548	-0.594445	0.556395	0.999967	2.20798	0.030614	0.0558611	2.1952	0.0314478	0.061415	-0.0908851	0.928006	0.983948
Chromobacterium sp. ATCC 53434	2.58681	0.0106116	0.0426152	2.1916	0.0301845	0.0792842	-1.13117	0.261542	0.741564	0.811825	0.420116	0.888511	0.823724	0.414217	0.864492	-0.326091	0.746479	0.999967	2.83078	0.00585222	0.0181652	2.42741	0.0177125	0.0416281	-1.0976	0.278486	0.850407
Unclassified Achromobacter Genus	2.58397	0.010652	0.0427464	2.02054	0.0453185	0.104298	-1.08537	0.28119	0.753668	0.318286	0.751188	0.958319	0.442162	0.660125	0.924918	-0.123198	0.902721	0.999967	3.36318	0.00117442	0.007426	2.67153	0.00938398	0.0287838	-1.17836	0.245135	0.850407
Enterobacter asburiae	2.57885	0.0106864	0.0428536	3.53807	0.000526105	0.00656948	0.81695	0.416511	0.797989	0.867955	0.387939	0.878196	2.50996	0.0144732	0.399169	1.80886	0.079877	0.999967	2.57655	0.0121869	0.0294108	2.64161	0.0102911	0.0305545	-0.139236	0.889913	0.977358
Campylobacter hyointestinalis	2.57987	0.0107051	0.0428977	2.80468	0.00575185	0.0278231	0.322748	0.747773	0.930299	0.0777781	0.93821	0.990422	0.906942	0.368714	0.846895	0.61545	0.54261	0.999967	3.39527	0.00108029	0.00711404	3.23491	0.00184201	0.0116406	-0.101237	0.919833	0.982703
Unclassified Thermotoga Genus	2.57666	0.0107607	0.0430893	3.11429	0.00220276	0.0152135	0.465682	0.642775	0.892775	0.625154	0.533639	0.921793	1.146	0.25626	0.79408	0.560504	0.579039	0.999967	3.68862	0.000409238	0.00444542	3.96498	0.00017155	0.00378364	0.212372	0.83282	0.968626
Slackia heliotrinireducens	2.5794	0.0107731	0.0431081	2.27569	0.0243353	0.0687274	-0.887919	0.377386	0.78688	1.15294	0.253262	0.849208	0.943265	0.349873	0.835526	-0.879124	0.385888	0.999967	2.77361	0.00694882	0.0202419	2.59351	0.0116003	0.0326339	-0.548079	0.586472	0.906695
Emcibacter congregatus	2.57932	0.0107984	0.0431783	2.37577	0.0189096	0.0593111	-0.382459	0.703189	0.915164	0.735822	0.464642	0.897006	1.14266	0.258391	0.796084	0.10259	0.918928	0.999967	2.83132	0.00585524	0.0181652	2.33763	0.0221902	0.047915	-0.504466	0.61651	0.910057
Deferribacter desulfuricans	2.57323	0.0108455	0.0433351	3.90702	0.000136314	0.00293616	1.57231	0.120032	0.67213	0.421068	0.674832	0.942952	2.54318	0.0138762	0.396923	2.20324	0.0348949	0.999967	2.74889	0.008099	0.0224978	2.89986	0.00546701	0.0209802	0.124055	0.90185	0.980341
Campylobacter iguaniorum	2.57414	0.0108662	0.04337	3.4102	0.000829767	0.00836096	0.799121	0.426711	0.800067	0.742473	0.46029	0.894984	1.03689	0.303695	0.816981	-0.261014	0.795754	0.999967	3.00449	0.00356161	0.0135122	3.85161	0.000252409	0.00448207	1.2702	0.210844	0.850407
Unclassified Rickettsia Genus	2.57494	0.0108698	0.04337	3.32971	0.00112093	0.0100161	0.88239	0.380348	0.787621	1.22175	0.225761	0.831089	2.05625	0.044301	0.562157	0.709071	0.483415	0.999967	2.5368	0.0131011	0.0309218	2.85879	0.00559512	0.0212577	0.552481	0.583479	0.905325
Mycolicibacterium arabiense	2.57648	0.0108854	0.043401	1.95382	0.0530076	0.115899	-0.861188	0.391843	0.788521	-0.0858235	0.931823	0.987445	0.723355	0.473135	0.874812	0.858647	0.396922	0.999967	3.85368	0.000233094	0.0036494	2.70304	0.0087105	0.0274761	-1.40339	0.16768	0.84844
Arachidicoccus sp. KIS59-12	2.57045	0.0109504	0.0435976	3.5833	0.000452598	0.00600367	1.41275	0.161811	0.695016	1.08224	0.282021	0.854248	1.60774	0.11296	0.670761	0.791311	0.434589	0.999967	2.17323	0.0330388	0.0592927	3.03165	0.00345819	0.0162474	1.1645	0.250641	0.850407
Unclassified Caulobacteraceae Family	2.57533	0.0109442	0.0435976	2.74199	0.00692917	0.0314386	-0.392926	0.695474	0.90977	0.351737	0.726197	0.958209	0.90985	0.36713	0.846685	0.735902	0.467151	0.999967	3.46536	0.00084511	0.00634315	3.39002	0.00113786	0.00934154	-0.696599	0.489802	0.870788
Jeotgalibaca dankookensis	2.5691	0.010981	0.0435983	3.03667	0.00278323	0.0176233	0.581693	0.562495	0.861252	0.941364	0.349098	0.874449	0.926458	0.357481	0.840117	-0.12996	0.897412	0.999967	3.03406	0.00331472	0.0128834	3.6746	0.000470698	0.00617936	0.784644	0.436964	0.866525
Maricaulis maris	2.57037	0.0109819	0.0435983	0.493322	0.622573	0.697071	-2.75423	0.0073572	0.36839	0.341907	0.733447	0.958209	-0.488989	0.627139	0.90749	-1.33862	0.190126	0.999967	3.05663	0.0031989	0.0126634	1.45406	0.150518	0.197584	-2.41421	0.0200984	0.842903
Pigmentiphaga aceris	2.57476	0.0109705	0.0435983	1.49247	0.137796	0.22572	-2.36296	0.0206879	0.518214	0.0202083	0.983938	0.996665	0.135376	0.892822	0.976432	-0.40201	0.690349	0.999967	3.6198	0.000509268	0.00506746	2.4671	0.0160021	0.0393635	-2.63353	0.0116955	0.746209
Rhodanobacter glycinis	2.57488	0.0109663	0.0435983	2.65635	0.00893708	0.037058	-0.485843	0.628477	0.886342	0.622789	0.535445	0.922269	0.533266	0.596337	0.901182	-0.0777139	0.93854	0.999967	3.14662	0.00232004	0.0105868	3.49967	0.000826106	0.00809788	-0.511345	0.611725	0.908368
Roseimaritima ulvae	2.57283	0.0110533	0.0438503	1.9545	0.0524342	0.114917	-1.57685	0.118985	0.67213	-0.403775	0.687685	0.947237	-0.247988	0.804866	0.960379	-0.520858	0.606051	0.999967	4.21603	6.66028e-05	0.00241946	3.62827	0.000532195	0.00648672	-1.50291	0.140171	0.84844
Defluviimonas alba	2.57005	0.0110956	0.0439866	2.39591	0.017889	0.0576055	-0.496011	0.621318	0.885685	0.401735	0.689115	0.947237	0.874238	0.38619	0.859406	0.310653	0.758079	0.999967	3.34567	0.00124016	0.00763324	3.05201	0.00319193	0.0156822	-0.908604	0.368624	0.85402
Saccharothrix espanaensis	2.56943	0.011135	0.0441116	1.59427	0.113232	0.195753	-1.91607	0.0591172	0.629416	0.914123	0.363939	0.875757	0.727118	0.47079	0.87432	-0.383414	0.703949	0.999967	2.36582	0.0203784	0.0417175	1.45286	0.150726	0.197672	-1.98136	0.0539676	0.84844
Candidatus Endolissoclinum faulkneri	2.56359	0.0111731	0.044151	3.80305	0.000208257	0.00379505	1.68807	0.0954983	0.66789	0.690277	0.492086	0.905836	1.92894	0.0584992	0.585537	1.20469	0.237158	0.999967	3.53633	0.000670585	0.00572164	4.14536	9.48812e-05	0.00313899	1.19465	0.238771	0.850407
Mycobacterium kansasii	2.56977	0.0111728	0.044151	2.00022	0.0478496	0.108711	-1.0273	0.307536	0.767194	0.636393	0.526808	0.919052	0.906659	0.369166	0.846895	-0.0623638	0.950661	0.999967	2.94846	0.00415932	0.0146778	2.17198	0.0333048	0.0637424	-1.11419	0.271387	0.850407
Prosthecochloris aestuarii	2.56553	0.0111576	0.044151	3.44827	0.000733553	0.00789082	0.335347	0.738287	0.927611	0.501507	0.617651	0.939236	1.91486	0.0595567	0.585869	0.70579	0.485426	0.999967	2.6919	0.00872595	0.0234861	2.8074	0.00642701	0.0230609	-0.056047	0.955564	0.988948
Unclassified Lacrimispora Genus	-2.56232	0.0111768	0.044151	-0.774939	0.439537	0.540355	1.7826	0.0786444	0.658891	-2.07714	0.0410385	0.60616	0.268779	0.789147	0.958335	2.42258	0.0212487	0.85056	-1.12467	0.265752	0.313932	-0.789848	0.432886	0.478136	0.394567	0.695113	0.929419
Paraburkholderia xenovorans	2.56489	0.0112049	0.0442309	1.02276	0.308188	0.41146	-1.96245	0.0533706	0.629416	0.6699	0.505325	0.910051	-0.00352482	0.997202	0.99972	-0.912125	0.368524	0.999967	2.97223	0.00393987	0.0142009	1.77062	0.081001	0.123107	-1.75485	0.086408	0.84844
Colwellia sp. Arc7-D	2.56134	0.0112167	0.044246	2.69175	0.00786962	0.0339803	0.413784	0.680197	0.906589	0.690427	0.49215	0.905836	0.938428	0.35211	0.837052	0.177974	0.859866	0.999967	2.93624	0.00471662	0.0158975	2.9751	0.00419053	0.0182961	0.391882	0.697081	0.930319
Suicoccus acidiformans	2.56236	0.0112484	0.0443337	2.36995	0.0191748	0.0598056	-0.274824	0.784197	0.944351	0.96118	0.340245	0.8673	0.748588	0.458029	0.870512	-0.0706583	0.944109	0.999967	2.54374	0.0133355	0.0313398	2.56994	0.0125109	0.0340228	-0.283392	0.778236	0.952248
Unclassified Peptostreptococcaceae Family	2.5615	0.0112549	0.0443337	3.58184	0.000446965	0.00594314	0.9968	0.322025	0.768522	0.918342	0.361644	0.875514	2.2459	0.0278111	0.478919	0.907745	0.370799	0.999967	1.84394	0.0692688	0.103633	2.10906	0.0388934	0.0715793	0.515702	0.608704	0.908338
Corynebacterium stationis	2.55901	0.0112873	0.0443813	2.9212	0.00402551	0.0220867	-0.122939	0.90248	0.977533	2.2032	0.0303169	0.536842	2.12263	0.0384148	0.536362	0.0531031	0.95798	0.999967	1.49081	0.141496	0.185237	1.8455	0.0696865	0.110002	-0.199111	0.843114	0.97062
Streptococcus constellatus	2.56023	0.0112871	0.0443813	3.18762	0.00172617	0.0130959	0.719541	0.474014	0.82287	1.29396	0.199896	0.814087	2.19016	0.0327971	0.503554	0.598032	0.554028	0.999967	1.76906	0.0812841	0.11805	1.82497	0.0730473	0.113884	0.423097	0.674333	0.923889
Streptomyces alboniger	2.56439	0.0112909	0.0443813	1.87996	0.0624338	0.129239	-0.955962	0.342122	0.774233	0.138911	0.8899	0.982783	0.798558	0.428722	0.866995	0.611841	0.544966	0.999967	2.75289	0.00727657	0.0209225	1.72908	0.088081	0.131029	-1.47051	0.148705	0.84844
Cryptobacterium curtum	2.56667	0.0113279	0.0444949	1.62805	0.106329	0.187675	-1.26205	0.210791	0.719199	2.8802	0.00550968	0.318669	1.41405	0.163433	0.729605	-2.02756	0.0510017	0.999967	1.65202	0.102368	0.141814	1.34099	0.184399	0.232138	-0.38423	0.702701	0.931784
Jeotgalicoccus saudimassiliensis	2.55606	0.0113796	0.0446351	2.42509	0.0164574	0.0547397	-0.209733	0.834438	0.958224	0.668561	0.50562	0.910051	1.32872	0.187341	0.752038	0.0766339	0.939392	0.999967	3.11821	0.00265435	0.0113922	2.49521	0.0148818	0.0375286	-0.282523	0.778898	0.952291
Microlunatus sp. KUDC0627	2.56058	0.0113763	0.0446351	1.78498	0.076626	0.149068	-1.60696	0.112211	0.670534	0.34758	0.729176	0.958209	0.699182	0.487572	0.878727	0.117002	0.90759	0.999967	3.26945	0.00157669	0.008711	2.16466	0.0338493	0.0644518	-1.95178	0.0574964	0.84844
Achromobacter xylosoxidans	2.56218	0.0114132	0.0446724	1.99766	0.0478866	0.108711	-1.09154	0.278484	0.751691	0.291526	0.771626	0.959596	0.674948	0.503051	0.880636	0.134509	0.893842	0.999967	3.47941	0.000817292	0.00623971	2.73139	0.00796418	0.0259486	-1.27819	0.208041	0.850407
Bacteroides thetaiotaomicron	-2.5563	0.0114065	0.0446724	-0.908143	0.365265	0.468855	2.67719	0.009092	0.401058	-2.68287	0.00875925	0.380147	-2.86363	0.00526781	0.308694	0.126956	0.89977	0.999967	-1.52278	0.131892	0.175121	0.245986	0.806393	0.825859	4.21076	0.000127462	0.354218
Campylobacter insulaenigrae	2.55631	0.0114125	0.0446724	3.75799	0.000239059	0.00416518	1.78469	0.0783022	0.658891	1.29267	0.200298	0.814087	2.70628	0.00879895	0.344398	1.29201	0.205607	0.999967	2.25473	0.0271017	0.0510441	2.6684	0.00959913	0.0291921	1.21549	0.230811	0.850407
Unclassified Bartonella Genus	2.55271	0.0114797	0.0449009	2.57926	0.010857	0.0417022	0.963366	0.338419	0.771824	0.848853	0.398297	0.878196	0.709545	0.481191	0.878727	0.317954	0.752586	0.999967	2.46233	0.0167389	0.0363239	2.75032	0.00775251	0.025587	0.981327	0.331921	0.853999
Komagataeibacter medellinensis	2.55219	0.0114971	0.0449099	3.62745	0.000377851	0.00542005	1.33031	0.187395	0.704619	1.55135	0.124612	0.746064	1.09981	0.275076	0.802813	-0.404482	0.68855	0.999967	2.00856	0.0490823	0.0796262	3.52011	0.00086876	0.00832511	2.27676	0.027836	0.84844
Kurthia zopfii	2.55217	0.0114982	0.0449099	2.38981	0.0180194	0.0578577	-0.250853	0.802604	0.948315	1.55636	0.124026	0.746064	1.79454	0.0782256	0.623541	-0.00254862	0.997982	0.999967	2.12214	0.0383791	0.0659997	1.77393	0.0812058	0.123318	-0.361873	0.719219	0.935441
Deinococcus maricopensis	2.55094	0.0115905	0.0452387	1.43296	0.153922	0.244922	-2.03138	0.0457132	0.618773	0.561051	0.57646	0.928699	0.110858	0.9121	0.979415	-1.07776	0.289198	0.999967	2.91015	0.00475561	0.0159477	1.97567	0.0521608	0.0887931	-1.72324	0.0920294	0.84844
Streptosporangium sp. caverna	2.55594	0.0116463	0.0453608	2.06245	0.0411849	0.0975817	-1.21787	0.227041	0.730653	0.697091	0.48856	0.905151	0.680922	0.499454	0.880027	-0.277962	0.78283	0.999967	2.81424	0.00613034	0.0186657	2.42239	0.0179426	0.0419073	-1.23053	0.225188	0.850407
Unclassified Burkholderia Genus	2.5517	0.0116379	0.0453608	1.69296	0.0928842	0.170887	-1.32007	0.190772	0.709113	0.555411	0.580501	0.928735	0.610058	0.544748	0.889179	-0.226136	0.822534	0.999967	3.45863	0.000864091	0.00641204	2.41351	0.0183919	0.0423763	-1.37072	0.177574	0.84844
Unclassified Deinococcus Genus	2.55136	0.0116413	0.0453608	2.35039	0.0200984	0.0613439	-0.734575	0.464859	0.820708	0.461668	0.645744	0.941633	0.958911	0.341812	0.833611	0.260087	0.796463	0.999967	3.22832	0.00179358	0.00932527	2.7606	0.00731913	0.0247896	-0.968972	0.337978	0.853999
[truncated: 4,131 more rows]
