# Supplementary material for: Reproducible changes in the anorexia nervosa gut microbiota following inpatient therapy remain distinct from non-eating disorder controls
Source: Gut Microbes. 2022 Nov 18;14(1):2143217. doi: 10.1080/19490976.2022.2143217 (PMC9678007; doi:10.1080/19490976.2022.2143217)
Supplement: Supplemental Material [file KGMI_A_2143217_SM3225.zip › Supplemental_table2.xlsx]

## Sheet: Supplemental_table2
Pathway	t.non-ED.AN-AD.All	p.vals.non-ED.AN-AD.All	adj.p.vals.non-ED.AN-AD.All	t.non-ED.AN-DIS.All	p.vals.non-ED.AN-DIS.All	adj.p.vals.non-ED.AN-DIS.All	t.AN-AD.AN-DIS.All	p.vals.AN-AD.AN-DIS.All	adj.p.vals.AN-AD.AN-DIS.All	t.non-ED.AN-AD.Ceed	p.vals.non-ED.AN-AD.Ceed	adj.p.vals.non-ED.AN-AD.Ceed	t.non-ED.AN-DIS.Ceed	p.vals.non-ED.AN-DIS.Ceed	adj.p.vals.non-ED.AN-DIS.Ceed	t.AN-AD.AN-DIS.Ceed	p.vals.AN-AD.AN-DIS.Ceed	adj.p.vals.AN-AD.AN-DIS.Ceed	t.non-ED.AN-AD.Acute	p.vals.non-ED.AN-AD.Acute	adj.p.vals.non-ED.AN-AD.Acute	t.non-ED.AN-DIS.Acute	p.vals.non-ED.AN-DIS.Acute	adj.p.vals.non-ED.AN-DIS.Acute	t.AN-AD.AN-DIS.Acute	p.vals.AN-AD.AN-DIS.Acute	adj.p.vals.AN-AD.AN-DIS.Acute
DTDPRHAMSYN-PWY: dTDP-L-rhamnose biosynthesis I	8.29461	2.02996e-14	6.61765e-12	4.9197	2.08369e-06	0.000135857	-3.59124	0.000581105	0.0111573	5.87552	7.83631e-08	1.27732e-05	3.35456	0.00122697	0.0497964	-2.44915	0.0199781	0.127725	5.71133	4.35914e-07	3.07357e-05	3.68487	0.000456328	0.0297526	-2.59898	0.0127586	0.161831
CALVIN-PWY: Calvin-Benson-Bassham cycle	7.68236	9.07771e-13	1.47967e-10	3.69971	0.000312095	0.0048449	-3.20003	0.00200569	0.0180673	5.11704	2.44403e-06	9.95941e-05	2.79513	0.00682387	0.0695181	-2.16711	0.037778	0.141559	6.35126	1.4817e-08	2.41517e-06	3.12176	0.00262776	0.0549328	-2.37623	0.0220149	0.173054
PWY-5177: glutaryl-CoA degradation	7.55464	1.86279e-12	1.84226e-10	3.99968	9.79705e-05	0.00234883	-3.07568	0.00291823	0.0194151	5.04104	2.12928e-06	9.95941e-05	2.09123	0.0403244	0.130731	-2.18972	0.03595	0.141559	6.00115	1.96865e-07	2.13927e-05	3.91858	0.000208049	0.0297526	-2.22378	0.0314672	0.173658
PWY-621: sucrose degradation III (sucrose invertase)	7.51211	2.26044e-12	1.84226e-10	3.46493	0.00069562	0.00985966	-3.30857	0.00143491	0.0179916	3.96713	0.000161562	0.00146304	2.49394	0.0147364	0.0906428	-1.32472	0.194646	0.315694	6.86022	3.559e-09	1.16023e-06	3.02508	0.00345615	0.0625947	-3.14946	0.00297314	0.161831
PWY-7242: D-fructuronate degradation	7.1942	1.48095e-11	9.65577e-10	3.2204	0.00159004	0.0185126	-2.80509	0.00638394	0.027415	5.40589	4.41559e-07	2.87896e-05	1.47285	0.146231	0.270859	-2.43036	0.0208693	0.128366	5.56028	9.46113e-07	5.14055e-05	3.471	0.000886439	0.0373487	-1.81405	0.076651	0.233046
GLUCUROCAT-PWY: superpathway of &beta;-D-glucuronide and D-glucuronate degradation	7.00536	4.33105e-11	2.35321e-09	3.13682	0.00208445	0.0205918	-2.66267	0.009458	0.032565	4.85913	4.5337e-06	0.000147798	1.49208	0.140904	0.265519	-2.05538	0.0480793	0.158322	5.49187	1.2416e-06	5.78231e-05	3.29472	0.00153488	0.0416974	-1.83336	0.0736773	0.233046
COBALSYN-PWY: adenosylcobalamin salvage from cobinamide I	6.8874	9.24529e-11	4.30566e-09	3.77713	0.000232594	0.0040933	-3.92264	0.000190581	0.0069161	6.21693	2.33194e-08	7.60213e-06	2.72012	0.0087045	0.0746755	-2.67945	0.0115501	0.125576	4.36797	4.69033e-05	0.000695022	2.91314	0.004849	0.0687293	-2.91419	0.00563982	0.161831
PWY66-422: D-galactose degradation V (Leloir pathway)	6.80419	1.30384e-10	5.31314e-09	2.72838	0.00711852	0.0409565	-3.79406	0.000295714	0.00803356	4.58043	1.62998e-05	0.000263812	1.96958	0.0524225	0.148498	-2.77667	0.00910287	0.125576	4.97549	5.91929e-06	0.000175426	2.17269	0.0330981	0.175069	-2.67888	0.0104232	0.161831
PWY-5103: L-isoleucine biosynthesis III	6.77727	1.51496e-10	5.48754e-09	2.20593	0.0289736	0.0925924	-4.43534	3.05661e-05	0.00453548	5.58404	2.04051e-07	1.72132e-05	0.89985	0.372251	0.518758	-3.25152	0.00270452	0.125576	4.71755	1.38971e-05	0.000267994	2.38304	0.0198799	0.140888	-3.11236	0.00329436	0.161831
PWY-6317: galactose degradation I (Leloir pathway)	6.74209	1.84192e-10	6.00467e-09	2.63164	0.00936796	0.047718	-3.9269	0.000187804	0.0069161	4.57936	1.6369e-05	0.000263812	1.86944	0.0651549	0.157337	-3.01626	0.0049833	0.125576	4.84285	9.41047e-06	0.000231523	2.06589	0.0424417	0.189534	-2.691	0.0101055	0.161831
BRANCHED-CHAIN-AA-SYN-PWY: superpathway of branched amino acid biosynthesis	6.62117	3.59973e-10	9.23502e-09	2.38017	0.0185551	0.0746786	-4.29462	5.11152e-05	0.00453548	5.56204	2.11205e-07	1.72132e-05	1.17002	0.246687	0.382953	-3.16065	0.00343188	0.125576	4.69753	1.39752e-05	0.000267994	2.42509	0.0178598	0.132598	-3.01936	0.00424932	0.161831
GALACT-GLUCUROCAT-PWY: superpathway of hexuronide and hexuronate degradation	6.62114	3.68268e-10	9.23502e-09	2.94009	0.00383132	0.0283866	-2.66357	0.0094349	0.032565	4.48786	1.94218e-05	0.000263812	1.52108	0.133363	0.259644	-1.72911	0.0934265	0.212986	5.38098	1.74488e-06	7.1104e-05	3.10909	0.00269609	0.0549328	-2.04435	0.0470727	0.184888
PWY-5347: superpathway of L-methionine biosynthesis (transsulfuration)	6.64688	3.14107e-10	9.23502e-09	5.20616	5.53563e-07	4.51154e-05	-1.4339	0.155703	0.244077	5.05471	2.35806e-06	9.95941e-05	3.32639	0.00145262	0.0497964	-1.21289	0.234049	0.346817	4.05682	0.000179954	0.00196983	3.57114	0.000774957	0.0373487	-0.847881	0.401199	0.59483
PWY-6507: 4-deoxy-L-threo-hex-4-enopyranuronate degradation	6.47882	7.92017e-10	1.84427e-08	3.04825	0.00274225	0.0241615	-2.50519	0.0143791	0.0422305	4.66307	9.80201e-06	0.00021303	1.51754	0.134601	0.259644	-1.82891	0.0767465	0.190988	5.20455	3.22713e-06	0.000116894	3.26822	0.00167678	0.0420484	-1.8249	0.0749677	0.233046
GALACTUROCAT-PWY: D-galacturonate degradation I	6.46541	8.92329e-10	1.93933e-08	2.67273	0.00838723	0.0448236	-2.75354	0.00737137	0.0286079	4.53236	1.59819e-05	0.000263812	1.28282	0.20467	0.340421	-1.77963	0.0846365	0.201935	5.13273	5.13503e-06	0.000167402	2.95372	0.00428307	0.0681453	-2.11763	0.0400273	0.173658
TRNA-CHARGING-PWY: tRNA charging	6.44824	9.53401e-10	1.94255e-08	4.44198	1.63411e-05	0.0006659	-2.13089	0.0363325	0.0779236	3.37366	0.00117161	0.00716999	2.81904	0.00624083	0.067817	-0.598588	0.553662	0.656341	5.6004	4.71407e-07	3.07357e-05	3.73827	0.000391382	0.0297526	-2.23958	0.0303425	0.173658
PWY-3001: superpathway of L-isoleucine biosynthesis I	6.16795	4.63931e-09	8.89657e-08	3.10988	0.00218843	0.020755	-3.87329	0.000225804	0.0069161	4.27418	4.23361e-05	0.000492914	1.24543	0.216473	0.356416	-2.60722	0.0137502	0.125576	4.84776	1.06529e-05	0.000231523	3.22378	0.00201636	0.0469525	-2.84882	0.00670731	0.161831
PWY-7357: thiamin formation from pyrithiamine and oxythiamine (yeast)	6.11632	5.39135e-09	9.76434e-08	2.998	0.0031604	0.0253291	-3.5815	0.00059994	0.0111573	4.71013	8.68619e-06	0.000202264	1.70012	0.0928986	0.204437	-2.59532	0.0141482	0.125576	4.47229	3.48722e-05	0.000568417	2.84157	0.00589078	0.0738613	-2.52848	0.0152077	0.161831
SER-GLYSYN-PWY: superpathway of L-serine and glycine biosynthesis I	6.05604	7.38093e-09	1.26641e-07	1.56227	0.1204	0.234868	-4.39687	3.52092e-05	0.00453548	4.87479	4.47281e-06	0.000147798	0.721659	0.473216	0.612176	-3.34753	0.00209704	0.125576	4.64715	1.85835e-05	0.000318853	2.01642	0.047501	0.206471	-2.97523	0.00478828	0.161831
GLYCOGENSYNTH-PWY: glycogen biosynthesis I (from ADP-D-Glucose)	6.01347	1.03802e-08	1.69198e-07	2.01192	0.045811	0.118527	-3.39656	0.00108829	0.0163466	4.30809	3.96398e-05	0.000478614	0.831295	0.408702	0.551253	-2.6015	0.0139403	0.125576	3.2237	0.00248609	0.0180104	1.32769	0.189767	0.507081	-2.18929	0.0340514	0.173658
PWY-7199: pyrimidine deoxyribonucleosides salvage	5.96982	1.15457e-08	1.79234e-07	2.07487	0.0397994	0.112823	-2.93124	0.0044575	0.0223561	3.18983	0.00212951	0.0111971	0.70814	0.481986	0.621057	-1.64008	0.110784	0.234516	4.92024	1.00612e-05	0.000231523	2.42575	0.0179189	0.132598	-2.44735	0.0185511	0.16799
PWY-724: superpathway of L-lysine, L-threonine and L-methionine biosynthesis II	5.89804	1.72271e-08	2.55274e-07	2.73653	0.00695047	0.0409565	-2.89543	0.00494109	0.0236881	3.57683	0.000612486	0.00402629	1.71987	0.0897251	0.199453	-1.45465	0.155506	0.278145	4.7739	1.04018e-05	0.000231523	2.48384	0.0153623	0.122149	-2.52548	0.0153209	0.161831
METSYN-PWY: L-homoserine and L-methionine biosynthesis	5.62547	6.58566e-08	9.33445e-07	4.3028	2.91158e-05	0.000949175	-1.22774	0.223333	0.319327	4.74405	7.83868e-06	0.00019657	3.23308	0.00189358	0.0497964	-1.11171	0.274546	0.388107	3.36238	0.00141348	0.0119935	2.83636	0.0061703	0.0743658	-0.705799	0.48412	0.668742
PWY-7219: adenosine ribonucleotides de novo biosynthesis	5.61112	8.01919e-08	1.08927e-06	2.94196	0.00370902	0.0281196	-3.05796	0.00307603	0.0200557	4.51255	1.71635e-05	0.000263812	2.33978	0.0212999	0.110218	-2.02049	0.0517681	0.160728	4.38998	4.02824e-05	0.000625337	2.27145	0.026178	0.158796	-2.28776	0.0271309	0.173054
POLYAMSYN-PWY: superpathway of polyamine biosynthesis I	5.58334	8.6361e-08	1.12615e-06	4.1857	4.55044e-05	0.00127096	-0.980325	0.330036	0.428653	3.24058	0.00167904	0.00912281	2.25496	0.0273349	0.117741	-0.622709	0.537888	0.644675	4.16311	0.000158299	0.00184305	3.45225	0.00108461	0.0373487	-0.749091	0.457881	0.643402
PWY0-781: aspartate superpathway	5.49736	1.45641e-07	1.82611e-06	5.94519	1.58599e-08	3.91943e-06	0.638207	0.525258	0.5957	3.34095	0.00117775	0.00716999	3.54878	0.000614615	0.0400729	0.422659	0.675371	0.741316	3.10742	0.00365613	0.0236655	3.57542	0.000947874	0.0373487	0.48315	0.631441	0.794786
ARO-PWY: chorismate biosynthesis I	5.41343	2.16231e-07	2.61078e-06	1.52149	0.130417	0.241889	-4.08784	0.000107089	0.0058185	4.66629	1.44965e-05	0.000263812	1.62981	0.108231	0.221908	-2.53023	0.0165174	0.125576	3.20044	0.00195282	0.0151576	0.592787	0.555212	0.747114	-3.20256	0.00256443	0.161831
GLCMANNANAUT-PWY: superpathway of N-acetylglucosamine, N-acetylmannosamine and N-acetylneuraminate degradation	5.36202	2.38422e-07	2.77591e-06	2.74012	0.00693006	0.0409565	-2.18857	0.0317002	0.0712708	3.97763	0.000133605	0.0013818	1.32465	0.190422	0.325013	-1.32939	0.193118	0.314783	4.34823	5.3567e-05	0.000759254	2.9265	0.00459876	0.0681453	-1.72983	0.0908335	0.242526
P4-PWY: superpathway of L-lysine, L-threonine and L-methionine biosynthesis I	5.36737	2.79112e-07	3.1376e-06	5.78512	3.60683e-08	3.91943e-06	0.652663	0.515943	0.588102	3.30181	0.00132527	0.00744892	3.46023	0.00081451	0.0442551	0.415389	0.680629	0.744581	2.96726	0.00535901	0.0277308	3.42242	0.00149733	0.0416974	0.522019	0.604336	0.781982
MET-SAM-PWY: superpathway of S-adenosyl-L-methionine biosynthesis	5.29949	3.21561e-07	3.4943e-06	4.3266	2.62674e-05	0.000949175	-0.853511	0.396058	0.494693	4.63775	1.17071e-05	0.000238532	3.11893	0.00267991	0.0497964	-1.0169	0.316829	0.428574	3.02637	0.00377486	0.0236655	2.81432	0.00661537	0.0743658	-0.311951	0.756586	0.862402
PWY-6737: starch degradation V	5.29542	3.50969e-07	3.69083e-06	2.39217	0.0179443	0.0731229	-3.15024	0.00233325	0.0191367	4.01188	0.00014373	0.00141987	1.3003	0.197359	0.333362	-2.56825	0.0150925	0.125576	3.9275	0.000181273	0.00196983	2.27838	0.0256729	0.158796	-2.00308	0.0514974	0.193951
PWY-5686: UMP biosynthesis	5.22659	4.57326e-07	4.65901e-06	1.31	0.192131	0.311615	-3.64656	0.000484365	0.0111573	4.42562	2.55975e-05	0.000320954	0.738937	0.46238	0.605365	-2.75717	0.00955121	0.125576	3.76025	0.000331528	0.0032751	1.38572	0.170109	0.464007	-2.4843	0.0169534	0.161831
PWY-5367: petroselinate biosynthesis	5.09036	9.19934e-07	9.08783e-06	2.99142	0.00318556	0.0253291	-1.31303	0.193125	0.285104	3.61272	0.0004887	0.00354036	2.21619	0.0302594	0.121392	-0.52433	0.603662	0.683312	2.53968	0.0151101	0.0586414	1.34018	0.186291	0.501909	-1.24452	0.220049	0.406234
PWY-6151: S-adenosyl-L-methionine cycle I	4.96083	1.5699e-06	1.50526e-05	2.87839	0.00449861	0.0325899	-3.59035	0.000582805	0.0111573	4.80714	5.1823e-06	0.000153585	2.01249	0.0469627	0.13918	-4.0195	0.000331554	0.0562366	2.90164	0.00486378	0.0277308	2.10283	0.0391043	0.189534	-1.93289	0.0598524	0.214416
HOMOSER-METSYN-PWY: L-methionine biosynthesis I	4.90611	1.99874e-06	1.86168e-05	3.44439	0.00074015	0.0100537	-1.21515	0.228069	0.323141	4.77789	6.04633e-06	0.000164259	3.10717	0.00268295	0.0497964	-1.23337	0.226422	0.34332	2.69302	0.00924276	0.0400307	2.09743	0.0395862	0.189534	-0.645324	0.522146	0.709248
PWY-6527: stachyose degradation	4.80318	3.17759e-06	2.79971e-05	2.36527	0.0192262	0.0764359	-1.85516	0.0674509	0.126374	3.11532	0.0025332	0.012705	1.0575	0.293572	0.435021	-1.66926	0.104822	0.229342	3.31696	0.00169301	0.0134615	2.06877	0.0423752	0.189534	-1.03668	0.305682	0.49481
THRESYN-PWY: superpathway of L-threonine biosynthesis	4.85357	3.1714e-06	2.79971e-05	2.78999	0.00592414	0.0409565	-3.45287	0.000909639	0.0156075	3.20907	0.00181047	0.0096756	1.36327	0.17586	0.306579	-2.11191	0.0425925	0.150926	4.33699	7.5839e-05	0.00098894	2.89611	0.00543472	0.0711897	-2.70653	0.00971153	0.161831
ILEUSYN-PWY: L-isoleucine biosynthesis I (from threonine)	4.7452	4.10659e-06	3.43269e-05	1.54703	0.124031	0.234868	-2.79901	0.00649373	0.027415	3.85588	0.00020308	0.00169754	0.439376	0.662117	0.782066	-2.19639	0.035426	0.141559	3.86277	0.000231656	0.00236	2.14734	0.0351366	0.178977	-1.79707	0.0793499	0.233046
VALSYN-PWY: L-valine biosynthesis	4.7452	4.10659e-06	3.43269e-05	1.54703	0.124031	0.234868	-2.79901	0.00649373	0.027415	3.85588	0.00020308	0.00169754	0.439376	0.662117	0.782066	-2.19639	0.035426	0.141559	3.86277	0.000231656	0.00236	2.14734	0.0351366	0.178977	-1.79707	0.0793499	0.233046
NONOXIPENT-PWY: pentose phosphate pathway (non-oxidative branch)	4.74742	4.35504e-06	3.54936e-05	2.21506	0.0284175	0.0925924	-2.93573	0.00440012	0.0223561	4.48547	2.32106e-05	0.000302666	1.13628	0.260823	0.402978	-2.18848	0.0360482	0.141559	3.34658	0.00125008	0.0113202	2.26842	0.0263036	0.158796	-2.00073	0.0517599	0.193951
PWY-1269: CMP-3-deoxy-D-manno-octulosonate biosynthesis I	-4.72474	5.16784e-06	4.01123e-05	-1.91392	0.0579077	0.137775	2.87062	0.00530404	0.0250597	-2.84969	0.00579751	0.0249554	-1.30962	0.196065	0.332901	1.36216	0.182659	0.303488	-4.62514	1.56448e-05	0.000283345	-2.09022	0.0408365	0.189534	2.58076	0.0133544	0.161831
PWY-6123: inosine-5'-phosphate biosynthesis I	4.70067	5.05566e-06	4.01123e-05	1.43461	0.153611	0.270687	-3.36321	0.00120917	0.0171386	4.16997	7.32749e-05	0.000823711	-0.231844	0.817605	0.887508	-3.01161	0.0050429	0.125576	3.11654	0.00272323	0.0188888	2.1728	0.0332954	0.175069	-1.89437	0.0649143	0.223338
PWY-5100: pyruvate fermentation to acetate and lactate II	4.65403	6.15654e-06	4.66751e-05	2.24293	0.0262607	0.0925924	-2.42048	0.0178881	0.0495676	3.34194	0.00125144	0.00741763	0.410717	0.682774	0.787238	-2.24355	0.0319122	0.141559	3.66896	0.000513702	0.0049255	2.81663	0.00660629	0.0743658	-1.35013	0.184038	0.355008
PWY-6609: adenine and adenosine salvage III	4.50479	1.16289e-05	8.61597e-05	0.905364	0.366721	0.494012	-2.95055	0.00421528	0.0218124	3.45214	0.000889948	0.00568868	0.377675	0.707196	0.803296	-2.96843	0.00562977	0.125576	2.93547	0.00511974	0.0277308	1.09395	0.278189	0.573986	-1.68898	0.0984641	0.250776
CITRULBIO-PWY: L-citrulline biosynthesis	-4.56738	1.29812e-05	9.40418e-05	-3.15817	0.00206563	0.0205918	1.96022	0.0536357	0.105555	-3.69076	0.00061753	0.00402629	-2.26794	0.0283442	0.117741	2.04321	0.0493391	0.159883	-2.87435	0.00535248	0.0277308	-1.98694	0.0510337	0.216065	1.14141	0.260017	0.45088
HISTSYN-PWY: L-histidine biosynthesis	4.46288	1.49521e-05	0.000105965	3.00818	0.00303	0.0253277	-2.77775	0.00689148	0.027415	4.4821	1.91589e-05	0.000263812	2.25989	0.0261304	0.117741	-2.80255	0.00853837	0.125576	2.0742	0.043152	0.125674	1.70421	0.0941564	0.33398	-1.26219	0.213685	0.398064
PWY-7228: superpathway of guanosine nucleotides de novo biosynthesis I	-4.45114	1.53708e-05	0.000106614	-3.02768	0.0029244	0.0250883	1.72946	0.087787	0.15304	-3.82148	0.000337095	0.00268032	-1.52871	0.132281	0.259644	2.14244	0.0398668	0.147689	-1.7719	0.0816443	0.188766	-1.63392	0.107472	0.364955	0.756892	0.453242	0.639739
PYRIDOXSYN-PWY: pyridoxal 5'-phosphate biosynthesis I	-4.45886	1.63705e-05	0.000111183	-2.44007	0.0160831	0.0672192	2.50158	0.0145151	0.0422493	-3.05157	0.00335815	0.0156612	-2.19303	0.0323959	0.121392	1.22241	0.230482	0.346253	-3.32966	0.00131029	0.0115447	-1.56691	0.121715	0.393207	2.18262	0.0345726	0.173658
THISYNARA-PWY: superpathway of thiamin diphosphate biosynthesis III (eukaryotes)	4.41551	1.69346e-05	0.000112667	1.97131	0.0504093	0.126788	-3.23098	0.00182432	0.0180673	3.669	0.000389722	0.00295464	0.906534	0.367519	0.518664	-2.19071	0.0358717	0.141559	3.34375	0.00145816	0.0119935	2.17612	0.0331557	0.175069	-2.39867	0.0208638	0.173054
PWY-7209: superpathway of pyrimidine ribonucleosides degradation	4.37572	2.12074e-05	0.000138273	3.3745	0.000912951	0.011447	-0.693683	0.489996	0.570495	2.26098	0.0261779	0.0853398	1.04482	0.30092	0.441918	-0.681533	0.500437	0.606478	2.8005	0.00828759	0.0385965	2.86333	0.00719196	0.0781526	-0.191252	0.849228	0.915289
PWY-4984: urea cycle	-4.35821	3.0282e-05	0.000193567	-3.18697	0.00189684	0.0205918	1.87761	0.0642712	0.121618	-3.40701	0.00146048	0.00806975	-2.2309	0.0308803	0.121392	1.98993	0.0552006	0.166624	-2.77694	0.00707717	0.0339288	-2.07806	0.0416354	0.189534	1.04058	0.303886	0.49481
COA-PWY-1: coenzyme A biosynthesis II (mammalian)	4.23459	3.57167e-05	0.000215623	1.96559	0.050977	0.126788	-2.65757	0.00958968	0.032565	3.94903	0.000149252	0.00142019	1.58044	0.117614	0.23668	-2.37844	0.0235239	0.136659	2.35543	0.0210501	0.075691	1.13614	0.259669	0.565251	-1.62314	0.111869	0.255242
PRPP-PWY: superpathway of histidine, purine, and pyrimidine biosynthesis	4.24102	3.48839e-05	0.000215623	5.82498	3.14377e-08	3.91943e-06	2.73926	0.00766855	0.0291134	2.63348	0.0100827	0.0377812	2.87948	0.00563907	0.067817	1.50761	0.141464	0.265042	2.39507	0.0198642	0.0735879	4.07497	0.000140749	0.0297526	2.28073	0.0275795	0.173054
PWY-7663: gondoate biosynthesis (anaerobic)	-4.24625	3.52058e-05	0.000215623	-2.16592	0.0319638	0.0964042	3.0145	0.00349732	0.0211645	-3.0863	0.0030142	0.0148883	-2.17688	0.0338204	0.121436	1.24608	0.221783	0.339442	-2.26331	0.0270486	0.0899779	-0.772857	0.442334	0.686326	2.83587	0.00694005	0.161831
PWY-6124: inosine-5'-phosphate biosynthesis II	4.22594	3.70166e-05	0.000219407	1.23338	0.219361	0.344124	-3.19475	0.00203826	0.0180673	3.72052	0.00034639	0.00268864	-0.311904	0.756318	0.847284	-3.1904	0.00317535	0.125576	2.85095	0.00609077	0.0300847	1.96572	0.0537321	0.222668	-1.64701	0.106847	0.254179
PWY-5484: glycolysis II (from fructose 6-phosphate)	-4.22993	4.01755e-05	0.000233879	-1.84698	0.0667693	0.152215	2.26463	0.026386	0.0630121	-2.74685	0.00778399	0.0306461	-0.896375	0.373951	0.518758	1.62001	0.115044	0.236146	-4.22374	6.89094e-05	0.000936019	-2.75837	0.00746349	0.078487	1.65313	0.105587	0.254179
NONMEVIPP-PWY: methylerythritol phosphate pathway I	4.21226	4.33805e-05	0.000248106	2.45024	0.0153864	0.0651423	-2.44629	0.0167453	0.0474694	3.55944	0.000564904	0.00398635	1.99427	0.0488977	0.14361	-1.96003	0.0587487	0.171164	2.57594	0.0126292	0.0516084	1.2788	0.205649	0.518397	-1.58333	0.120674	0.262265
PWY-6163: chorismate biosynthesis from 3-dehydroquinate	4.19017	4.55877e-05	0.000256235	0.717203	0.474476	0.599532	-3.70767	0.000395355	0.00991429	4.04782	0.000135637	0.0013818	1.61159	0.111903	0.226585	-2.2952	0.028425	0.141559	1.97534	0.0516534	0.140325	-0.355725	0.72309	0.851529	-2.91854	0.00557482	0.161831
GLYCOLYSIS: glycolysis I (from glucose 6-phosphate)	-4.18599	4.75801e-05	0.0002629	-1.75606	0.081151	0.17291	2.25271	0.0271629	0.0637058	-2.75686	0.00753969	0.0306461	-0.765714	0.447014	0.592384	1.69584	0.0996253	0.222451	-4.13677	9.22877e-05	0.00115715	-2.68383	0.00912262	0.0840037	1.59199	0.118712	0.262265
COMPLETE-ARO-PWY: superpathway of aromatic amino acid biosynthesis	4.14569	5.4198e-05	0.000294476	0.643101	0.521221	0.6412	-3.87472	0.000224707	0.0069161	4.06614	0.000120381	0.00130814	1.18283	0.241134	0.376122	-2.61786	0.0134036	0.125576	2.07767	0.0408696	0.122234	-0.213853	0.831284	0.907363	-2.90795	0.00573442	0.161831
PWY0-845: superpathway of pyridoxal 5'-phosphate biosynthesis and salvage	-4.0359	8.5564e-05	0.000457277	-2.27174	0.0247065	0.0904979	2.26256	0.0265194	0.0630121	-2.83439	0.00604525	0.0255942	-2.26271	0.027337	0.117741	0.780996	0.440545	0.550259	-2.89853	0.00480849	0.0277308	-1.2423	0.218194	0.523023	2.20104	0.0331506	0.173658
PWY-6125: superpathway of guanosine nucleotides de novo biosynthesis II	-3.98883	9.84265e-05	0.000517533	-2.61138	0.00994021	0.0486783	1.89211	0.0622849	0.120147	-3.66233	0.000583409	0.00398635	-1.50176	0.139397	0.265519	2.02527	0.0512482	0.160643	-1.37217	0.17547	0.310887	-1.14386	0.257584	0.565251	0.992335	0.326586	0.514333
PWY-6387: UDP-N-acetylmuramoyl-pentapeptide biosynthesis I (meso-diaminopimelate containing)	3.91959	0.000125898	0.000651472	1.39322	0.165331	0.280719	-3.00538	0.00359231	0.0211645	3.60602	0.000477992	0.00354036	1.20064	0.233127	0.373686	-1.85816	0.0723664	0.185781	2.35985	0.0211285	0.075691	0.731536	0.467007	0.688214	-2.35701	0.0230461	0.173054
DAPLYSINESYN-PWY: L-lysine biosynthesis I	3.89027	0.000146435	0.000737466	2.76483	0.00631122	0.0409565	-1.10282	0.273587	0.365531	2.3837	0.0189477	0.0657122	0.822269	0.413212	0.55435	-1.38878	0.174491	0.294736	1.86595	0.0695489	0.173076	1.84359	0.0706249	0.270867	-0.253394	0.801172	0.889639
PWY66-399: gluconeogenesis III	-3.88971	0.000147041	0.000737466	-2.20885	0.0289575	0.0925924	1.95927	0.053749	0.105555	-3.18819	0.00233336	0.0118855	-2.61003	0.0121311	0.0859728	0.300845	0.765479	0.813979	-2.96133	0.00400761	0.0243017	-1.18549	0.239767	0.542908	2.36102	0.0228274	0.173054
PWY66-400: glycolysis VI (metazoan)	-3.86947	0.000165598	0.000817956	-2.04104	0.0431164	0.116186	2.23801	0.0281489	0.0654942	-2.40153	0.0197583	0.0675945	-1.50854	0.13755	0.263773	1.15664	0.25598	0.366006	-4.11601	0.000107268	0.00129516	-2.69207	0.00906559	0.0840037	1.91238	0.062504	0.2191
PWY-6386: UDP-N-acetylmuramoyl-pentapeptide biosynthesis II (lysine-containing)	3.81599	0.000186012	0.000905075	1.13647	0.257321	0.388365	-3.19166	0.00205758	0.0180673	3.5461	0.000586947	0.00398635	1.24835	0.215211	0.356136	-1.77828	0.0848622	0.201935	2.27446	0.0261467	0.0878744	0.401956	0.689001	0.831905	-2.68858	0.0101683	0.161831
PYRIDNUCSYN-PWY: NAD biosynthesis I (from aspartate)	3.80696	0.000192596	0.000923329	1.92318	0.0565197	0.135481	-1.60385	0.112894	0.187039	2.55878	0.0122195	0.0442617	-0.213494	0.831607	0.891789	-2.0831	0.0453158	0.156824	2.74006	0.00761129	0.0359606	2.28804	0.0250913	0.158796	-0.388443	0.699605	0.832355
PENTOSE-P-PWY: pentose phosphate pathway	3.75706	0.000237813	0.00111268	4.8047	3.75454e-06	0.000174854	1.31258	0.193276	0.285104	2.2888	0.0244168	0.0812231	3.06761	0.00286871	0.0497964	0.98056	0.334166	0.447064	2.14786	0.0386764	0.116745	2.77646	0.00927648	0.0840037	0.889215	0.378835	0.577104
PWY-7197: pyrimidine deoxyribonucleotide phosphorylation	-3.74739	0.000238919	0.00111268	-2.28411	0.0236276	0.0891346	1.72048	0.089415	0.153423	-3.38267	0.00129861	0.00742713	-1.3714	0.17547	0.306579	1.90663	0.0655823	0.176453	-1.18854	0.240519	0.378373	-0.866236	0.390712	0.63358	0.848357	0.400937	0.59483
PWY-1042: glycolysis IV (plant cytosol)	3.69899	0.000289736	0.00133034	0.0899669	0.928458	0.956546	-2.84245	0.0057458	0.026759	3.34202	0.00128856	0.00742713	0.045665	0.963739	0.982984	-2.77424	0.00915764	0.125576	2.83109	0.00588669	0.0298469	0.563815	0.574721	0.752446	-1.77009	0.0838018	0.239644
ARGININE-SYN4-PWY: L-ornithine de novo biosynthesis	-3.68041	0.000323354	0.00146407	-2.2993	0.0231017	0.0886018	1.87568	0.0645398	0.121618	-2.39194	0.0199051	0.0675945	-2.03321	0.0468563	0.13918	0.586733	0.5615	0.659879	-2.8638	0.00531353	0.0277308	-1.53801	0.12852	0.393207	1.85057	0.0711095	0.230052
PWY-5304: superpathway of sulfur oxidation (Acidianus ambivalens)	3.63993	0.000352339	0.00157346	2.02786	0.044481	0.116186	-1.12206	0.26537	0.36197	3.9323	0.000152474	0.00142019	2.12864	0.0359983	0.124845	-1.74369	0.090815	0.211469	2.04478	0.0447379	0.127795	1.27996	0.204814	0.518397	-0.42047	0.676236	0.821763
PWY-7184: pyrimidine deoxyribonucleotides de novo biosynthesis I	-3.60712	0.00039666	0.00174745	-2.23703	0.0265921	0.0925924	1.79808	0.0761361	0.13944	-3.88554	0.000266142	0.00216905	-1.62521	0.110184	0.224499	1.92275	0.0634505	0.175295	-0.780102	0.439568	0.549039	-0.583042	0.562847	0.748932	0.859995	0.394561	0.59483
PWY-5989: stearate biosynthesis II (bacteria and plants)	3.59619	0.000412125	0.00179137	1.12434	0.262642	0.392758	-1.67368	0.0983051	0.166914	2.20724	0.0299497	0.0933395	0.563536	0.575354	0.70526	-1.00296	0.323405	0.435661	2.2602	0.0275802	0.0908195	0.645616	0.520713	0.71929	-1.32921	0.190787	0.365863
PWY-6121: 5-aminoimidazole ribonucleotide biosynthesis I	3.5714	0.000453625	0.00194581	1.43483	0.153132	0.270687	-3.08737	0.0028183	0.0194151	3.33316	0.00118767	0.00716999	1.7129	0.0899373	0.199453	-1.68541	0.101639	0.22388	2.16702	0.0336432	0.108591	0.529601	0.598122	0.763633	-2.5781	0.0134435	0.161831
7ALPHADEHYDROX-PWY: cholate degradation (bacteria, anaerobic)	-3.58129	0.000513199	0.00211776	-1.27513	0.20481	0.328907	2.7149	0.00820105	0.029706	-2.803	0.00779514	0.0306461	-1.2094	0.23417	0.373686	1.53203	0.135343	0.25954	-2.01867	0.0469731	0.130882	-0.260553	0.79531	0.900246	2.36228	0.0227589	0.173054
ASPASN-PWY: superpathway of L-aspartate and L-asparagine biosynthesis	3.54028	0.000504476	0.00211776	1.38843	0.167159	0.281221	-2.16375	0.0336258	0.0744076	2.06937	0.0418876	0.118742	0.0233588	0.981447	0.987506	-1.64587	0.109579	0.233483	3.2234	0.00209672	0.015896	2.11229	0.0383224	0.189534	-1.48386	0.145141	0.29863
PWY-6168: flavin biosynthesis III (fungi)	-3.54236	0.00051116	0.00211776	-2.73576	0.00704936	0.0409565	1.11896	0.266683	0.362245	-2.68516	0.00884682	0.0335356	-2.38205	0.0202973	0.110218	0.536259	0.595488	0.683043	-2.66272	0.00933232	0.0400307	-1.88758	0.0632253	0.251359	0.98092	0.332119	0.520533
OANTIGEN-PWY: O-antigen building blocks biosynthesis (E. coli)	3.47237	0.000646368	0.00263395	2.26092	0.0250078	0.0905837	-1.77453	0.0799804	0.144853	2.93643	0.00408299	0.0184869	0.426556	0.670944	0.784225	-2.29082	0.0287066	0.141559	1.34438	0.184421	0.317148	1.65336	0.104233	0.357683	-0.246435	0.806518	0.889639
LACTOSECAT-PWY: lactose and galactose degradation I	3.4419	0.000714457	0.00287547	3.35795	0.000966527	0.0116699	-0.753466	0.453498	0.539563	4.4898	1.86323e-05	0.000263812	3.19461	0.00190975	0.0497964	-1.22449	0.229707	0.346253	0.82372	0.413635	0.528804	1.10435	0.27479	0.573986	-0.188427	0.851429	0.915289
ARG+POLYAMINE-SYN: superpathway of arginine and polyamine biosynthesis	3.38952	0.000852262	0.00334744	3.46957	0.00066675	0.00985966	0.298699	0.765985	0.808126	1.5981	0.114566	0.25407	3.36769	0.00114253	0.0497964	1.29705	0.203888	0.323125	2.52361	0.0149819	0.0586414	1.84417	0.0696038	0.270129	-0.55939	0.578798	0.757784
PWY-7208: superpathway of pyrimidine nucleobases salvage	-3.39188	0.000848202	0.00334744	-3.11507	0.0022283	0.020755	0.178841	0.858539	0.880137	-2.98337	0.00384229	0.0176421	-1.52123	0.134043	0.259644	0.677966	0.502666	0.606923	-1.59494	0.116224	0.231031	-2.21592	0.0300722	0.175069	-0.327693	0.744734	0.85369
PHOSLIPSYN-PWY: superpathway of phospholipid biosynthesis I (bacteria)	-3.3184	0.00110492	0.00428812	-1.11922	0.264816	0.394201	2.34557	0.021608	0.0559065	-2.0162	0.0480851	0.12849	-0.804788	0.424578	0.567264	1.3431	0.18869	0.310671	-2.81318	0.00626181	0.0304679	-1.10581	0.272805	0.573986	1.93692	0.0593428	0.214416
PWY-5154: L-arginine biosynthesis III (via N-acetyl-L-citrulline)	-3.29751	0.00118918	0.00456085	-1.23316	0.219727	0.344124	1.73366	0.0870334	0.152561	-3.05169	0.00321003	0.0156189	-1.28573	0.203475	0.340169	1.73113	0.093061	0.212986	-2.64013	0.00993207	0.0420501	-1.18258	0.241397	0.542908	0.951888	0.346474	0.540433
PWY0-1297: superpathway of purine deoxyribonucleosides degradation	-3.30072	0.00123592	0.00468499	-2.06256	0.0412991	0.116065	1.59544	0.114765	0.188956	-2.51679	0.0155077	0.0543604	-0.120242	0.90478	0.945379	4.00535	0.00034501	0.0562366	-2.52094	0.0136521	0.0542753	-2.72035	0.00823951	0.0813964	-0.544304	0.589044	0.768113
FOLSYN-PWY: superpathway of tetrahydrofolate biosynthesis and salvage	3.27715	0.00126929	0.00475618	2.76349	0.0063383	0.0409565	-0.756007	0.451982	0.539563	2.18785	0.03095	0.0951858	1.34203	0.183125	0.317547	-0.840608	0.406805	0.520709	1.81047	0.0764842	0.18068	1.85896	0.0686457	0.26962	-0.325576	0.746324	0.85369
PWY-6122: 5-aminoimidazole ribonucleotide biosynthesis II	3.22475	0.00150993	0.00553077	1.47393	0.14233	0.258156	-2.97658	0.00390805	0.0212337	3.00303	0.00336284	0.0156612	1.6674	0.098575	0.207225	-1.60209	0.118962	0.237924	1.92891	0.0579605	0.149961	0.526769	0.600054	0.763633	-2.50135	0.0162592	0.161831
PWY-6277: superpathway of 5-aminoimidazole ribonucleotide biosynthesis	3.22475	0.00150993	0.00553077	1.47393	0.14233	0.258156	-2.97658	0.00390805	0.0212337	3.00303	0.00336284	0.0156612	1.6674	0.098575	0.207225	-1.60209	0.118962	0.237924	1.92891	0.0579605	0.149961	0.526769	0.600054	0.763633	-2.50135	0.0162592	0.161831
PWY-6897: thiamin salvage II	-3.17952	0.00172761	0.00625779	-1.92422	0.0561796	0.135481	1.23853	0.219332	0.314987	-2.6007	0.0109821	0.0406839	-2.88783	0.00538683	0.0675425	-0.531948	0.598436	0.683043	-2.04288	0.0445439	0.127795	-0.188704	0.850864	0.912309	2.15684	0.0366527	0.173658
PWY-6612: superpathway of tetrahydrofolate biosynthesis	3.17926	0.0017693	0.00633838	2.72265	0.00716111	0.0409565	-0.779178	0.438294	0.527986	2.11249	0.0370236	0.108736	1.43207	0.155491	0.277351	-0.665182	0.5107	0.614348	1.83293	0.0737575	0.176801	1.80887	0.0769234	0.280947	-0.471991	0.63932	0.798537
PEPTIDOGLYCANSYN-PWY: peptidoglycan biosynthesis I (meso-diaminopimelate containing)	3.15278	0.00189893	0.00672612	1.00795	0.314891	0.434976	-2.73507	0.00775779	0.0291134	3.13209	0.00224977	0.0116417	1.44215	0.152422	0.277351	-1.61606	0.1159	0.236146	1.62511	0.109086	0.219519	0.0701412	0.944295	0.971105	-2.18874	0.0340943	0.173658
PYRIDNUCSAL-PWY: NAD salvage pathway I	3.14791	0.0019188	0.00672612	2.42363	0.016396	0.0676596	-0.847444	0.399409	0.496974	1.95309	0.053894	0.13944	2.10193	0.0391812	0.130338	0.574549	0.569614	0.663593	1.40493	0.166184	0.300977	0.506742	0.614338	0.77326	-2.1739	0.0352641	0.173658
PWY-6703: preQ0 biosynthesis	-3.14316	0.00199763	0.00692796	-2.75936	0.00682698	0.0409565	0.0202626	0.983887	0.989595	-1.9607	0.0535997	0.13944	-2.20095	0.031737	0.121392	-0.428388	0.671239	0.73927	-2.6872	0.00872945	0.0400307	-2.18603	0.0328363	0.175069	0.215786	0.830175	0.904557
COA-PWY: coenzyme A biosynthesis I	3.07293	0.00243537	0.00835715	0.791683	0.429812	0.564995	-2.66315	0.00944581	0.032565	2.14167	0.0349103	0.103461	-0.409873	0.6834	0.787238	-2.08341	0.0452854	0.156824	2.84919	0.00595106	0.0298469	1.79207	0.0775621	0.280947	-1.80592	0.0779332	0.233046
PWY-5659: GDP-mannose biosynthesis	3.03343	0.00275801	0.00936575	1.55375	0.122131	0.234868	-1.08198	0.282683	0.374612	0.323781	0.747086	0.864486	-1.01595	0.312837	0.453266	-0.751168	0.45804	0.569928	3.39887	0.0014716	0.0119935	2.5434	0.0138438	0.117496	-0.778033	0.44081	0.630281
P161-PWY: acetylene degradation	-3.03369	0.00291337	0.00979131	-2.14932	0.0336565	0.0997455	0.943423	0.348454	0.447228	-1.54128	0.128861	0.280058	-0.231081	0.817769	0.887508	1.74964	0.0897666	0.210532	-3.16343	0.00242977	0.0180024	-2.75293	0.00823135	0.0813964	0.249244	0.804359	0.889639
PWY-7323: superpathway of GDP-mannose-derived O-antigen building blocks biosynthesis	-3.00778	0.00309914	0.0103094	-1.3124	0.191715	0.311615	1.75243	0.0837334	0.149164	-2.09826	0.0406484	0.11624	-0.752945	0.455274	0.598465	1.40652	0.169206	0.287298	-3.39916	0.00113882	0.0106073	-2.28951	0.025744	0.158796	1.09505	0.279591	0.468965
PWY-5097: L-lysine biosynthesis VI	2.94964	0.0036056	0.0116379	1.01854	0.310152	0.432092	-1.08816	0.279965	0.372524	2.16816	0.0334264	0.100734	1.23337	0.221607	0.361219	-0.839706	0.407303	0.520709	2.4717	0.0157254	0.0603117	0.875915	0.384	0.632243	-0.742424	0.461867	0.646217
PWY4FS-7: phosphatidylglycerol biosynthesis I (plastidic)	-2.95172	0.00358364	0.0116379	-0.749786	0.454513	0.578794	2.57052	0.01211	0.0390877	-1.8906	0.0628308	0.156205	-0.131073	0.896115	0.942372	2.21938	0.0336718	0.141559	-2.88517	0.00502992	0.0277308	-1.38346	0.1708	0.464007	1.45059	0.154151	0.309121
PWY4FS-8: phosphatidylglycerol biosynthesis II (non-plastidic)	-2.95175	0.00358333	0.0116379	-0.749802	0.454504	0.578794	2.57052	0.0121097	0.0390877	-1.89061	0.06283	0.156205	-0.131067	0.89612	0.942372	2.2194	0.0336706	0.141559	-2.88523	0.00502893	0.0277308	-1.3835	0.170786	0.464007	1.45059	0.154151	0.309121
ANAEROFRUCAT-PWY: homolactic fermentation	-2.87578	0.0044953	0.0143673	-1.03027	0.304434	0.429634	1.78614	0.0780649	0.142174	-2.00693	0.0478293	0.12849	-0.395646	0.693572	0.796143	1.56279	0.127938	0.249631	-3.10199	0.00267194	0.0188888	-1.81491	0.073707	0.275043	1.094	0.280047	0.468965
HSERMETANA-PWY: L-methionine biosynthesis III	2.87132	0.00457712	0.0144868	4.18389	4.67839e-05	0.00127096	0.735	0.464602	0.550764	1.62211	0.108996	0.248479	1.68922	0.0965956	0.207172	-0.0656008	0.948104	0.956619	2.32738	0.0228007	0.0807937	3.82993	0.000316694	0.0297526	1.03189	0.307891	0.49481
HISDEG-PWY: L-histidine degradation I	-2.70406	0.00751199	0.0234342	-1.56872	0.119363	0.234868	0.475025	0.636131	0.700852	-1.9799	0.0511205	0.134397	-1.71927	0.0934391	0.204437	-0.846951	0.403312	0.519683	-2.54565	0.0128229	0.0516084	-0.811682	0.41969	0.670681	1.99014	0.052957	0.196182
PWY-5505: L-glutamate and L-glutamine biosynthesis	-2.71295	0.00754782	0.0234342	1.47169	0.143037	0.258156	4.20913	6.95625e-05	0.00453548	-1.92141	0.0603769	0.153772	0.0394795	0.968674	0.982984	2.61126	0.0136177	0.125576	-1.73792	0.0860184	0.1957	2.08884	0.0432808	0.19067	3.2735	0.00210084	0.161831
PWY66-409: superpathway of purine nucleotide salvage	-2.66239	0.00847074	0.0260515	-1.05964	0.290949	0.421552	2.16257	0.0337198	0.0744076	-2.74536	0.00799054	0.0306461	0.149292	0.8819	0.93344	3.0436	0.00464594	0.125576	-1.14574	0.256672	0.397779	-1.25509	0.214673	0.518397	0.248593	0.804859	0.889639
PWY-5464: superpathway of cytosolic glycolysis (plants), pyruvate dehydrogenase and TCA cycle	-2.63304	0.00952736	0.0284705	-0.576506	0.565123	0.679816	1.80362	0.0752539	0.138603	-1.29145	0.201978	0.387322	2.63746	0.00968976	0.0777843	2.4636	0.0193164	0.127725	-3.01119	0.0037401	0.0236655	-3.06387	0.00322014	0.0617509	0.617091	0.540429	0.729435
PWY-5676: acetyl-CoA fermentation to butanoate II	-2.62212	0.00945106	0.0284705	0.694554	0.488267	0.614575	4.21423	6.83e-05	0.00453548	-2.04168	0.0444515	0.123856	0.732367	0.46609	0.606742	2.83498	0.00787707	0.125576	-1.69585	0.0961604	0.201784	0.00781351	0.993803	0.996507	3.16908	0.00281544	0.161831
PWY-6545: pyrimidine deoxyribonucleotides de novo biosynthesis III	-2.61727	0.00959144	0.0284705	-2.16603	0.0318107	0.0964042	0.601871	0.549051	0.61089	-2.89852	0.00500551	0.0223534	-1.21261	0.230312	0.371691	1.46738	0.152035	0.27383	-0.518081	0.606681	0.687568	-0.865312	0.390704	0.63358	-0.155455	0.87719	0.928454
PWY-7111: pyruvate fermentation to isobutanol (engineered)	2.62568	0.00960659	0.0284705	0.758647	0.449517	0.576939	-2.69198	0.00873257	0.0312837	3.87656	0.000199319	0.00169754	0.124026	0.901827	0.945323	-2.22278	0.0334192	0.141559	1.73353	0.0869334	0.1957	1.25309	0.214303	0.518397	-1.63702	0.108926	0.2545
PWY-7456: mannan degradation	2.60155	0.0100316	0.0294621	0.7292	0.466875	0.592223	-2.13185	0.0362507	0.0779236	0.944473	0.347768	0.59108	-2.04714	0.0445061	0.136877	-3.01909	0.00494724	0.125576	2.15239	0.0373565	0.114889	2.02258	0.0491524	0.210838	-0.132504	0.895204	0.935374
PWY-6531: mannitol cycle	-2.5963	0.0104831	0.0302433	-1.78619	0.0765605	0.165523	1.37412	0.173444	0.262989	-1.85051	0.0708847	0.171173	-1.00808	0.318744	0.459781	1.31292	0.198549	0.320431	-3.0762	0.00291282	0.0197829	-2.44766	0.0174089	0.132598	0.57603	0.567598	0.752182
PWY-7013: L-1,2-propanediol degradation	-2.61075	0.0104666	0.0302433	-0.668086	0.505682	0.626815	2.34669	0.0215478	0.0559065	-2.27493	0.028614	0.0914525	0.700519	0.485432	0.623035	2.37569	0.0236727	0.136659	-1.48619	0.142531	0.268585	-0.897717	0.373321	0.630492	1.0314	0.308118	0.49481
PWY0-1296: purine ribonucleosides degradation	2.57023	0.0110172	0.0315053	-0.204175	0.838528	0.908173	-2.42301	0.017773	0.0495676	1.33011	0.187279	0.366862	0.333478	0.739792	0.834505	-0.391026	0.698369	0.757039	2.9534	0.00409997	0.0243017	0.225443	0.822323	0.907363	-2.66458	0.0108099	0.161831
P162-PWY: L-glutamate degradation V (via hydroxyglutarate)	-2.55731	0.0113333	0.0321275	-0.222734	0.824004	0.895418	2.99768	0.00367431	0.0211645	-2.80377	0.00640453	0.0267677	-1.09215	0.278559	0.420551	1.55742	0.129206	0.249631	-0.634016	0.529187	0.622797	0.693511	0.491973	0.706477	2.61661	0.0122056	0.161831
PWY-4242: pantothenate and coenzyme A biosynthesis III	2.5406	0.0118726	0.0330808	1.5483	0.123545	0.234868	-1.01616	0.312778	0.409501	1.48813	0.140142	0.296664	0.315545	0.753389	0.846914	-0.615194	0.542777	0.648151	2.29562	0.0257646	0.0874923	1.92546	0.0587065	0.236276	-0.801455	0.427275	0.619074
UDPNAGSYN-PWY: UDP-N-acetyl-D-glucosamine biosynthesis I	2.54872	0.0118506	0.0330808	1.83382	0.0685108	0.152976	-1.36997	0.174729	0.263712	2.09383	0.0388569	0.1121	0.730019	0.467154	0.606742	-1.42144	0.164862	0.285877	1.12063	0.267824	0.406097	1.27237	0.208884	0.518397	-0.448975	0.655705	0.812254
HEME-BIOSYNTHESIS-II: heme biosynthesis I (aerobic)	-2.50587	0.013319	0.0367966	-1.52072	0.13059	0.241889	1.48576	0.14148	0.224988	-1.44124	0.155032	0.321914	-0.665507	0.508849	0.642964	1.10616	0.276905	0.388107	-2.97481	0.0040358	0.0243017	-2.66815	0.00959313	0.0845233	1.06367	0.293415	0.48555
PWY-7560: methylerythritol phosphate pathway II	-2.4889	0.0137549	0.0376814	-0.441832	0.65921	0.755362	2.02873	0.0459889	0.096105	-1.69153	0.0951521	0.221568	0.643377	0.522227	0.654793	2.17071	0.0374818	0.141559	-2.12093	0.0370788	0.114889	-1.30722	0.195477	0.518095	0.818427	0.417626	0.607795
PWY-6595: superpathway of guanosine nucleotides degradation (plants)	2.4727	0.0143352	0.038944	-0.38904	0.697842	0.779097	-2.32387	0.0228075	0.0580879	1.62904	0.106464	0.244417	-0.095126	0.924528	0.956813	-1.3598	0.183396	0.303488	0.792678	0.430889	0.54666	-1.22594	0.224601	0.529545	-1.87344	0.0678141	0.227438
PWY-7221: guanosine ribonucleotides de novo biosynthesis	2.46423	0.0146327	0.0394236	-0.0475979	0.962099	0.974051	-2.3147	0.0233316	0.0589621	2.82415	0.00574075	0.0249554	0.62327	0.535001	0.66748	-1.80628	0.0802877	0.195327	0.713992	0.47727	0.58056	-0.983989	0.328783	0.612671	-1.58356	0.120622	0.262265
PWY-5973: cis-vaccenate biosynthesis	-2.44604	0.0153804	0.0407643	-0.529696	0.597099	0.707834	3.13794	0.00242155	0.0191367	-1.85178	0.0683268	0.166228	-0.781425	0.43783	0.582583	1.47439	0.150147	0.27254	-1.26523	0.211183	0.347705	-0.0294323	0.976615	0.991827	2.80648	0.00749613	0.161831
PWY0-166: superpathway of pyrimidine deoxyribonucleotides de novo biosynthesis (E. coli)	-2.44856	0.0152698	0.0407643	-1.36672	0.17355	0.29014	1.39739	0.166362	0.25582	-2.86319	0.00581781	0.0249554	-0.979147	0.332069	0.4748	1.49521	0.144658	0.267947	-0.345523	0.731272	0.794649	-0.210826	0.833966	0.907363	0.684968	0.49704	0.683693
SALVADEHYPOX-PWY: adenosine nucleotides degradation II	2.43714	0.0158634	0.0417054	1.08882	0.278663	0.409208	-0.958072	0.341065	0.439475	1.51852	0.133655	0.284782	2.07097	0.0426566	0.13501	0.686959	0.497057	0.60469	1.86249	0.066171	0.167223	0.317634	0.751859	0.863049	-1.45817	0.152061	0.309121
PWY-6385: peptidoglycan biosynthesis III (mycobacteria)	2.42491	0.0162597	0.0424054	0.119989	0.904658	0.947366	-2.46959	0.0157702	0.0450973	2.20372	0.0300633	0.0933395	0.097455	0.922691	0.956813	-1.68599	0.101527	0.22388	2.13166	0.0369314	0.114889	0.728608	0.468661	0.688214	-1.81884	0.0759043	0.233046
HEXITOLDEGSUPER-PWY: superpathway of hexitol degradation (bacteria)	-2.40398	0.0173453	0.0448775	-0.405216	0.685918	0.774791	2.34633	0.0215673	0.0559065	-1.69456	0.0947617	0.221568	-0.752431	0.455085	0.598465	0.978738	0.335051	0.447064	-1.9065	0.060115	0.154311	-0.174958	0.861611	0.914028	2.28615	0.0272332	0.173054
P441-PWY: superpathway of N-acetylneuraminate degradation	-2.38955	0.0179599	0.0459747	0.787084	0.432324	0.566014	3.5734	0.000616045	0.0111573	-1.73269	0.0871102	0.207284	0.112004	0.911088	0.948928	2.34498	0.0253934	0.140309	-2.19025	0.031403	0.102374	0.493026	0.6235	0.778932	2.70865	0.00965883	0.161831
PWY-6270: isoprene biosynthesis I	-2.38674	0.0180514	0.0459747	-0.397392	0.691608	0.774791	1.97796	0.0515584	0.102488	-1.65568	0.102144	0.236163	0.658737	0.512391	0.64494	2.1862	0.036229	0.141559	-2.01152	0.0477918	0.132035	-1.25814	0.212631	0.518397	0.725326	0.472181	0.655026
PWY-6305: putrescine biosynthesis IV	2.3856	0.0183261	0.0463126	3.05187	0.00266404	0.0241243	-1.88005	0.0639337	0.121618	2.61073	0.0111154	0.0407148	1.37816	0.174595	0.306579	-1.09501	0.281686	0.391045	2.11416	0.0377448	0.114998	2.90455	0.00545933	0.0711897	-1.52067	0.135664	0.285331
PWY-6147: 6-hydroxymethyl-dihydropterin diphosphate biosynthesis I	2.37475	0.0189672	0.0475639	2.64252	0.00909952	0.0470864	0.27193	0.786413	0.816739	2.7451	0.00736963	0.0304114	2.70299	0.00818719	0.0741396	-0.201861	0.841303	0.876245	0.59788	0.55303	0.637059	0.983714	0.329796	0.612671	0.507306	0.614532	0.784031
TRPSYN-PWY: L-tryptophan biosynthesis	2.33059	0.0208303	0.0518373	1.39552	0.164943	0.280719	-0.780585	0.437471	0.527986	2.2782	0.0249119	0.0820333	1.88399	0.0629588	0.153572	-0.224065	0.824131	0.861112	0.768688	0.444804	0.552708	0.204612	0.838453	0.908092	-0.756774	0.453312	0.639739
PWY-5791: 1,4-dihydroxy-2-naphthoate biosynthesis II (plants)	-2.31128	0.0224043	0.0549158	0.060373	0.951928	0.969427	2.60237	0.0111254	0.0366353	-0.877831	0.383647	0.622234	1.66517	0.0991629	0.207225	1.95901	0.0588739	0.171164	-2.44321	0.0169872	0.063653	-1.45572	0.150222	0.425847	1.7605	0.0854342	0.23965
PWY-5837: 1,4-dihydroxy-2-naphthoate biosynthesis I	-2.31128	0.0224043	0.0549158	0.060373	0.951928	0.969427	2.60237	0.0111254	0.0366353	-0.877831	0.383647	0.622234	1.66517	0.0991629	0.207225	1.95901	0.0588739	0.171164	-2.44321	0.0169872	0.063653	-1.45572	0.150222	0.425847	1.7605	0.0854342	0.23965
PWY-5897: superpathway of menaquinol-11 biosynthesis	-2.292	0.0233655	0.0560086	0.15704	0.875398	0.927243	2.50917	0.0142307	0.0421747	-0.798467	0.427454	0.666747	1.42962	0.156542	0.277351	2.06461	0.0471434	0.156824	-2.67397	0.00920658	0.0400307	-1.53972	0.128152	0.393207	1.71799	0.092993	0.242526
PWY-5898: superpathway of menaquinol-12 biosynthesis	-2.292	0.0233655	0.0560086	0.15704	0.875398	0.927243	2.50917	0.0142307	0.0421747	-0.798467	0.427454	0.666747	1.42962	0.156542	0.277351	2.06461	0.0471434	0.156824	-2.67397	0.00920658	0.0400307	-1.53972	0.128152	0.393207	1.71799	0.092993	0.242526
PWY-5899: superpathway of menaquinol-13 biosynthesis	-2.292	0.0233655	0.0560086	0.15704	0.875398	0.927243	2.50917	0.0142307	0.0421747	-0.798467	0.427454	0.666747	1.42962	0.156542	0.277351	2.06461	0.0471434	0.156824	-2.67397	0.00920658	0.0400307	-1.53972	0.128152	0.393207	1.71799	0.092993	0.242526
PWY-6608: guanosine nucleotides degradation III	2.2849	0.023615	0.0561933	1.4156	0.15965	0.276587	-0.63271	0.528822	0.596526	1.69803	0.0942238	0.221568	2.05758	0.0441059	0.136877	0.587954	0.56069	0.659879	1.62454	0.108122	0.219045	0.627652	0.532501	0.732469	-1.09983	0.277526	0.468965
PWY-5101: L-isoleucine biosynthesis II	-2.27583	0.0242166	0.0572073	-1.83747	0.0683889	0.152976	0.471179	0.638863	0.701243	-1.76031	0.0839939	0.201338	-1.03804	0.304064	0.443203	0.52916	0.600346	0.683043	-1.82386	0.071829	0.176047	-1.81213	0.0742446	0.275043	0.212895	0.832415	0.904557
PWY0-1586: peptidoglycan maturation (meso-diaminopimelate containing)	2.19654	0.0295516	0.0693081	0.54439	0.58687	0.70094	-2.80412	0.0064014	0.027415	2.36051	0.0201352	0.0676707	0.872403	0.386089	0.528844	-1.08046	0.288012	0.397847	1.57216	0.12542	0.241935	0.76496	0.44872	0.686326	-2.6444	0.0113782	0.161831
HEMESYN2-PWY: heme biosynthesis II (anaerobic)	-2.1885	0.0303473	0.0696149	-0.14023	0.888668	0.93756	1.55069	0.12513	0.201943	-1.53143	0.1312	0.281389	0.584098	0.561508	0.693378	2.0132	0.0525696	0.161676	-1.40517	0.163821	0.299544	-0.323033	0.747659	0.862	0.376447	0.708436	0.832355
P108-PWY: pyruvate fermentation to propanoate I	-2.18911	0.0303767	0.0696149	1.53528	0.126679	0.237341	3.32718	0.00135391	0.0179916	-2.1257	0.03878	0.1121	0.235698	0.814529	0.887508	2.55529	0.015565	0.125576	-0.544941	0.587293	0.671781	2.35982	0.0215662	0.14802	2.27218	0.0281345	0.173054
PWY-5667: CDP-diacylglycerol biosynthesis I	2.18145	0.0305366	0.0696149	0.113754	0.909587	0.947366	-1.525	0.131409	0.210114	1.8869	0.0632485	0.156205	0.559159	0.577621	0.70526	-0.948145	0.350161	0.460398	1.72239	0.0888455	0.1957	0.212867	0.832032	0.907363	-1.2153	0.230882	0.41833
PWY0-1319: CDP-diacylglycerol biosynthesis II	2.18182	0.0305084	0.0696149	0.114418	0.909062	0.947366	-1.52471	0.131483	0.210114	1.88716	0.0632126	0.156205	0.559559	0.577349	0.70526	-0.947985	0.350241	0.460398	1.72272	0.0887859	0.1957	0.213395	0.831622	0.907363	-1.21504	0.23098	0.41833
P124-PWY: Bifidobacterium shunt	2.14708	0.034077	0.0771466	1.40896	0.161201	0.276587	-1.42983	0.156863	0.244077	1.60049	0.113832	0.25407	1.19159	0.236632	0.373686	-1.19791	0.239751	0.350487	1.65553	0.108179	0.219045	1.08685	0.284033	0.578718	-1.00971	0.318281	0.503688
PWY-7187: pyrimidine deoxyribonucleotides de novo biosynthesis II	2.11162	0.0360398	0.0810274	1.73896	0.0838145	0.177426	-0.660542	0.510903	0.586459	0.708196	0.480669	0.718798	1.90351	0.060014	0.153572	0.558409	0.580452	0.671019	1.30929	0.196012	0.331087	0.323182	0.74767	0.862	-1.31738	0.194688	0.369799
PWY-7234: inosine-5'-phosphate biosynthesis III	2.01467	0.0453614	0.101286	1.23046	0.220619	0.344124	-1.12727	0.263176	0.360484	2.25356	0.0265935	0.0858364	-0.429593	0.66942	0.784225	-2.43834	0.0204864	0.128366	-0.0259723	0.979352	0.988448	1.13456	0.260401	0.565251	0.770755	0.445067	0.633589
FASYN-ELONG-PWY: fatty acid elongation -- saturated	-2.00597	0.0465641	0.102567	-2.12642	0.035132	0.102259	-0.357437	0.721756	0.771481	-1.5255	0.130802	0.281389	-2.38758	0.0206426	0.110218	-1.16477	0.252724	0.362943	-2.13795	0.0360298	0.114036	-1.6063	0.11266	0.374767	0.836929	0.40726	0.598049
PWY0-862: (5Z)-dodec-5-enoate biosynthesis	-2.00715	0.0464582	0.102567	-1.93284	0.0550629	0.133959	-0.146785	0.88369	0.903082	-1.33338	0.185846	0.366862	-2.18527	0.0331204	0.121436	-1.03631	0.307826	0.41988	-2.15893	0.0343055	0.109643	-1.46457	0.147391	0.425847	0.92756	0.358813	0.54917
PWY0-1261: anhydromuropeptides recycling	-1.99901	0.0474197	0.10375	-0.611635	0.541737	0.661447	1.60326	0.113026	0.187039	-1.94103	0.0571115	0.146601	-1.86121	0.0679227	0.160455	0.491638	0.626331	0.701663	-1.46124	0.147777	0.276747	0.137162	0.891291	0.925819	1.69701	0.0969235	0.248796
BIOTIN-BIOSYNTHESIS-PWY: biotin biosynthesis I	-1.97123	0.0504365	0.108889	-1.24753	0.213993	0.338649	0.431471	0.667347	0.725184	-1.60376	0.112702	0.253384	-1.74498	0.0858312	0.194312	-0.299443	0.766538	0.813979	-1.93366	0.0568205	0.149383	-0.918242	0.361616	0.630492	1.12045	0.268741	0.463543
GLUCONEO-PWY: gluconeogenesis I	-1.97184	0.0502768	0.108889	0.327437	0.743742	0.824694	2.79214	0.00661995	0.027415	-1.58378	0.118818	0.261721	-0.426281	0.671162	0.784225	1.4376	0.160256	0.280878	-1.74852	0.0841349	0.193155	0.325418	0.745824	0.862	2.49752	0.0164126	0.161831
PWY-5941: glycogen degradation II (eukaryotic)	1.94152	0.0536825	0.115135	0.944016	0.346771	0.47103	-0.618471	0.538114	0.602836	1.8518	0.0676549	0.165831	1.12852	0.263534	0.405246	-0.265297	0.792482	0.836081	0.829988	0.410355	0.527259	0.322933	0.74772	0.862	-0.559761	0.578547	0.757784
PWY-7328: superpathway of UDP-glucose-derived O-antigen building blocks biosynthesis	-1.92831	0.0553611	0.117615	0.678708	0.498308	0.622171	3.1392	0.00241239	0.0191367	-1.15948	0.2496	0.454457	0.381078	0.703995	0.803296	1.90326	0.0660346	0.176453	-1.70077	0.0932122	0.198609	0.190962	0.849505	0.912309	2.47426	0.0173745	0.161831
PWY-7664: oleate biosynthesis IV (anaerobic)	-1.92875	0.0555607	0.117615	-2.02752	0.0443596	0.116186	-0.286248	0.775467	0.811524	-1.43925	0.153654	0.321096	-2.28029	0.0266123	0.117741	-1.09454	0.281888	0.391045	-2.06163	0.0429807	0.125674	-1.55247	0.124963	0.393207	0.829338	0.411493	0.601555
GOLPDLCAT-PWY: superpathway of glycerol degradation to 1,3-propanediol	1.90254	0.0587565	0.122786	0.632953	0.527707	0.646738	-1.3437	0.183044	0.274583	0.578026	0.565656	0.781372	1.11638	0.268121	0.410363	0.409333	0.685022	0.74688	1.36028	0.178288	0.312793	-0.71309	0.478126	0.693603	-2.29519	0.0266632	0.173054
P42-PWY: incomplete reductive TCA cycle	-1.90642	0.0583818	0.122786	0.156286	0.876045	0.927243	2.79664	0.0065369	0.027415	-2.52806	0.0139574	0.0500012	-0.524787	0.6018	0.729319	1.86936	0.0707484	0.184512	-0.35214	0.725638	0.791164	0.736737	0.463733	0.688214	2.07157	0.0443391	0.178477
PWY-5384: sucrose degradation IV (sucrose phosphorylase)	-1.88071	0.0623433	0.129452	-2.72293	0.00764049	0.042217	-1.1776	0.242632	0.335161	-1.09533	0.277175	0.493765	-2.53974	0.0152401	0.092005	-1.94384	0.0607522	0.172833	-1.81213	0.0744384	0.177131	-1.66548	0.10127	0.351215	0.00640553	0.994919	0.99798
ANAGLYCOLYSIS-PWY: glycolysis III (from glucose)	1.83081	0.0687373	0.141125	-0.246471	0.80568	0.884349	-2.02058	0.046846	0.096657	1.99101	0.0495492	0.131326	-1.32836	0.18923	0.324679	-2.89031	0.0068585	0.125576	0.617709	0.538523	0.629242	0.385557	0.70099	0.840157	-0.376401	0.70847	0.832355
CRNFORCAT-PWY: creatinine degradation I	1.82767	0.0693544	0.141125	1.69509	0.0918466	0.189506	0.317206	0.751957	0.795903	1.0526	0.295013	0.517066	2.46119	0.0157545	0.0931079	1.42897	0.162702	0.28364	1.06314	0.29288	0.426245	0.304322	0.76178	0.869535	-0.521815	0.604477	0.781982
DENOVOPURINE2-PWY: superpathway of purine nucleotides de novo biosynthesis II	1.82588	0.0695535	0.141125	2.04837	0.0421546	0.116186	0.182848	0.855404	0.87969	0.258061	0.797087	0.896035	1.18417	0.240851	0.376122	1.17893	0.247119	0.357978	1.45819	0.149729	0.277339	1.22333	0.226171	0.529545	-0.606843	0.547146	0.734032
PWY-5173: superpathway of acetyl-CoA biosynthesis	-1.83149	0.0698454	0.141125	-0.0597461	0.95243	0.969427	1.7336	0.0870438	0.152561	-1.08521	0.283222	0.501473	2.35304	0.0209893	0.110218	1.93278	0.0621542	0.173182	-1.54358	0.127296	0.244108	-0.769559	0.444528	0.686326	0.873159	0.387427	0.587447
PWY-6519: 8-amino-7-oxononanoate biosynthesis I	-1.82061	0.0705627	0.141125	-1.18145	0.239106	0.365956	0.327844	0.743931	0.789972	-1.42727	0.157211	0.322332	-1.65994	0.101724	0.211224	-0.375941	0.709442	0.765821	-1.83541	0.0703468	0.173735	-0.880991	0.381372	0.632243	1.04921	0.299943	0.493845
PWY-6588: pyruvate fermentation to acetone	1.81964	0.0704031	0.141125	-0.398527	0.690914	0.774791	-1.64481	0.10414	0.174998	2.20831	0.0295024	0.0933395	-0.67637	0.502307	0.637167	-1.93766	0.0615329	0.172929	0.522832	0.602853	0.687169	-0.100798	0.919992	0.952119	-0.454594	0.651688	0.810879
PANTO-PWY: phosphopantothenate biosynthesis I	-1.81182	0.0717307	0.141722	-2.55717	0.01192	0.0544368	-0.830702	0.408744	0.502833	-0.832946	0.407307	0.647718	-1.4786	0.143312	0.268505	-0.390187	0.698984	0.757039	-1.728	0.0878824	0.1957	-2.28094	0.0260616	0.158796	-0.737128	0.465048	0.647887
PWY-7399: methylphosphonate degradation II	-1.81721	0.0716861	0.141722	0.968097	0.334742	0.456594	2.12719	0.0366487	0.078088	-1.35149	0.183745	0.366151	2.03585	0.0444922	0.136877	1.97753	0.0566484	0.169425	-1.68295	0.0965593	0.201784	-0.220484	0.826221	0.907363	1.01368	0.316405	0.503162
PWY-6282: palmitoleate biosynthesis I (from (5Z)-dodec-5-enoate)	-1.78893	0.0755476	0.148365	-1.90856	0.0583221	0.137775	-0.376862	0.707326	0.763538	-1.27024	0.207307	0.39292	-2.1783	0.0342703	0.121436	-1.17953	0.246884	0.357978	-2.04047	0.0450812	0.127795	-1.46125	0.148331	0.425847	0.847199	0.401575	0.59483
COLANSYN-PWY: colanic acid building blocks biosynthesis	-1.78119	0.0764992	0.149334	-0.932961	0.352324	0.476588	0.885237	0.378821	0.476817	-1.3404	0.184198	0.366151	-0.500913	0.618334	0.746581	0.976824	0.335984	0.447064	-2.98576	0.00372875	0.0236655	-2.10158	0.0394724	0.189534	0.241261	0.810499	0.889639
PWY-4981: L-proline biosynthesis II (from arginine)	1.75405	0.081316	0.157792	1.66968	0.0968133	0.194822	-0.21555	0.829916	0.856179	2.71012	0.00797498	0.0306461	2.18059	0.031651	0.121392	-0.253632	0.801402	0.842765	0.124086	0.901793	0.936256	0.213786	0.831574	0.907363	-0.0749793	0.940579	0.958215
PWYG-321: mycolate biosynthesis	-1.74972	0.0820482	0.158271	-1.98533	0.0489298	0.124618	-0.603589	0.547915	0.61089	-1.39279	0.16718	0.338513	-2.18704	0.0331538	0.121436	-1.03092	0.310309	0.421504	-1.8793	0.064208	0.16353	-1.53069	0.130265	0.393207	0.384739	0.702327	0.832355
PWY-5104: L-isoleucine biosynthesis IV	1.73448	0.0845411	0.16212	0.824135	0.411178	0.546092	-1.26046	0.21136	0.304881	0.508194	0.612982	0.800053	-0.486267	0.628701	0.753517	-1.49902	0.14367	0.267636	1.96553	0.0534793	0.142904	1.62131	0.109573	0.368255	-0.374599	0.7098	0.832355
PWY-7211: superpathway of pyrimidine deoxyribonucleotides de novo biosynthesis	1.72275	0.0866355	0.165165	3.98753	0.00010087	0.00234883	3.30899	0.00143306	0.0179916	0.919069	0.361679	0.604653	2.255	0.0285323	0.117741	2.48882	0.0182097	0.127725	1.0632	0.292532	0.426245	2.44261	0.0183034	0.132598	2.30353	0.0261474	0.173054
GLYCOLYSIS-E-D: superpathway of glycolysis and Entner-Doudoroff	-1.71725	0.0876934	0.16621	1.38657	0.167352	0.281221	3.43402	0.000966106	0.0157475	-1.2809	0.204322	0.389526	1.04104	0.300938	0.441918	2.20225	0.0349713	0.141559	-1.76945	0.0805625	0.187596	0.275754	0.783725	0.890224	2.62154	0.0120548	0.161831
GALACTARDEG-PWY: D-galactarate degradation I	-1.70726	0.0899996	0.16862	1.06844	0.28702	0.417716	2.30226	0.0240595	0.0598733	-0.902923	0.371119	0.611034	1.92324	0.0583662	0.153572	1.648	0.109138	0.233483	-2.31807	0.0237872	0.082496	-0.743792	0.459694	0.688214	1.65882	0.10443	0.254061
GLUCARGALACTSUPER-PWY: superpathway of D-glucarate and D-galactarate degradation	-1.70726	0.0899996	0.16862	1.06844	0.28702	0.417716	2.30226	0.0240595	0.0598733	-0.902923	0.371119	0.611034	1.92324	0.0583662	0.153572	1.648	0.109138	0.233483	-2.31807	0.0237872	0.082496	-0.743792	0.459694	0.688214	1.65882	0.10443	0.254061
PWY-4041: &gamma;-glutamyl cycle	-1.70506	0.0910089	0.169537	1.21967	0.224249	0.34812	2.53185	0.0134103	0.0412429	-0.661687	0.510527	0.743	2.54067	0.013239	0.0869791	2.31475	0.0271975	0.141559	-1.71775	0.0910029	0.19778	-0.215273	0.830169	0.907363	1.70256	0.0958696	0.248043
PANTOSYN-PWY: pantothenate and coenzyme A biosynthesis I	1.68851	0.0929628	0.172192	-0.410013	0.682466	0.774791	-1.65641	0.101762	0.171888	0.638019	0.525134	0.74757	-1.09676	0.276465	0.420551	-1.51598	0.139342	0.265042	2.05821	0.0431765	0.125674	0.355303	0.723539	0.851529	-1.03885	0.304681	0.49481
FASYN-INITIAL-PWY: superpathway of fatty acid biosynthesis initiation (E. coli)	-1.68125	0.0947459	0.174504	-1.86871	0.0639673	0.146854	-0.636654	0.526263	0.5957	-1.23016	0.222675	0.410125	-1.88294	0.0661556	0.158579	-0.793006	0.433615	0.543686	-1.65079	0.10289	0.210957	-1.26968	0.208466	0.518397	0.242702	0.80939	0.889639
PWY-5692: allantoin degradation to glyoxylate II	1.66261	0.0980574	0.178585	3.8892	0.000166421	0.00319137	2.15896	0.034009	0.0744076	1.29554	0.198649	0.383192	3.12681	0.00239171	0.0497964	1.2025	0.237993	0.349486	0.506928	0.613749	0.687568	2.23993	0.0313598	0.175069	1.86951	0.068371	0.227438
URDEGR-PWY: superpathway of allantoin degradation in plants	1.66261	0.0980574	0.178585	3.8892	0.000166421	0.00319137	2.15896	0.034009	0.0744076	1.29554	0.198649	0.383192	3.12681	0.00239171	0.0497964	1.2025	0.237993	0.349486	0.506928	0.613749	0.687568	2.23993	0.0313598	0.175069	1.86951	0.068371	0.227438
GLUCARDEG-PWY: D-glucarate degradation I	-1.63945	0.103367	0.18721	1.12624	0.261807	0.392758	2.27135	0.0259562	0.0630121	-0.932944	0.355733	0.600875	1.99204	0.0500525	0.145688	1.62077	0.114881	0.236146	-2.56103	0.0127931	0.0516084	-0.759298	0.450533	0.686326	1.82721	0.0746133	0.233046
PWY-6471: peptidoglycan biosynthesis IV (Enterococcus faecium)	-1.62779	0.105503	0.190022	-0.820018	0.413498	0.546092	0.812513	0.419035	0.511631	-0.946119	0.348121	0.59108	-0.0163375	0.987017	0.989194	1.07101	0.292175	0.401895	-1.2045	0.232157	0.371372	-0.885718	0.378828	0.632243	-4.35318e-05	0.999965	0.999965
PWY-922: mevalonate pathway I	-1.62257	0.107426	0.192422	-0.0190379	0.984835	0.987865	1.39937	0.165771	0.25582	-0.651796	0.517528	0.746523	1.89037	0.0616468	0.153572	0.919923	0.364496	0.475303	-1.99794	0.05046	0.138235	-2.09152	0.0409686	0.189534	1.16059	0.252211	0.439683
PWY-7388: octanoyl-[acyl-carrier protein] biosynthesis (mitochondria, yeast)	-1.60508	0.110496	0.196839	-1.8425	0.067614	0.152976	-0.79015	0.431899	0.525369	-1.13282	0.260421	0.469046	-1.91382	0.0613243	0.153572	-0.949409	0.349528	0.460398	-1.6564	0.101811	0.210501	-1.2945	0.199862	0.518397	0.135387	0.892938	0.935374
HCAMHPDEG-PWY: 3-phenylpropanoate and 3-(3-hydroxyphenyl)propanoate degradation to 2-oxopent-4-enoate	-1.53224	0.128335	0.226147	1.18675	0.237568	0.365317	1.98149	0.0511527	0.102305	-0.609169	0.545338	0.763078	1.75648	0.0832968	0.189893	1.28327	0.208613	0.325397	-1.71004	0.092953	0.198609	-1.02291	0.310441	0.594205	1.61907	0.112745	0.255242
PWY-6690: cinnamate and 3-hydroxycinnamate degradation to 2-oxopent-4-enoate	-1.53224	0.128335	0.226147	1.18675	0.237568	0.365317	1.98149	0.0511527	0.102305	-0.609169	0.545338	0.763078	1.75648	0.0832968	0.189893	1.28327	0.208613	0.325397	-1.71004	0.092953	0.198609	-1.02291	0.310441	0.594205	1.61907	0.112745	0.255242
PWY-5838: superpathway of menaquinol-8 biosynthesis I	-1.51292	0.132411	0.232075	2.54271	0.0120229	0.0544368	3.39227	0.00110315	0.0163466	-0.664499	0.508538	0.743	2.8098	0.00606962	0.067817	2.81598	0.00825846	0.125576	-1.6544	0.102022	0.210501	0.73708	0.464727	0.688214	2.19988	0.0332389	0.173658
NAGLIPASYN-PWY: lipid IVA biosynthesis	-1.50461	0.134294	0.232872	1.72672	0.0861589	0.181212	2.98058	0.00386264	0.0212337	-1.11944	0.266653	0.477631	1.5703	0.11955	0.238848	2.48546	0.0183536	0.127725	-2.03465	0.045834	0.128809	0.0607515	0.951726	0.975669	1.75366	0.0866153	0.23965
PWY-5022: 4-aminobutanoate degradation V	-1.50788	0.13365	0.232872	0.366878	0.714157	0.794591	1.74692	0.0846912	0.150051	-0.642919	0.521992	0.746627	0.677985	0.499687	0.63632	1.03867	0.306741	0.41988	-1.10601	0.271997	0.408623	0.181964	0.856339	0.912309	1.41067	0.165536	0.329054
PWY-6700: queuosine biosynthesis	-1.49134	0.137874	0.237032	-1.54604	0.124638	0.234868	0.718867	0.474427	0.556343	-0.990504	0.325745	0.561867	-1.07932	0.285352	0.426719	0.124617	0.901606	0.933091	-1.07512	0.285495	0.421695	-1.10166	0.274379	0.573986	0.794063	0.431519	0.621795
PWY-7282: 4-amino-2-methyl-5-phosphomethylpyrimidine biosynthesis (yeast)	-1.48924	0.138148	0.237032	-0.844003	0.399936	0.534341	0.67395	0.502388	0.578722	-1.23565	0.219831	0.409513	-1.97063	0.0528399	0.148498	-0.48455	0.631296	0.704803	-0.679134	0.499229	0.602773	0.47687	0.635024	0.787853	1.18023	0.244397	0.433009
PWY-7220: adenosine deoxyribonucleotides de novo biosynthesis II	-1.48014	0.140551	0.238643	-0.975493	0.330702	0.452978	0.935193	0.352651	0.449079	-2.01864	0.0477345	0.12849	-0.457153	0.648777	0.771902	1.26638	0.214518	0.331435	-0.0137706	0.989068	0.992111	-0.145698	0.884774	0.925384	0.402251	0.689492	0.829426
PWY-7222: guanosine deoxyribonucleotides de novo biosynthesis II	-1.48014	0.140551	0.238643	-0.975493	0.330702	0.452978	0.935193	0.352651	0.449079	-2.01864	0.0477345	0.12849	-0.457153	0.648777	0.771902	1.26638	0.214518	0.331435	-0.0137706	0.989068	0.992111	-0.145698	0.884774	0.925384	0.402251	0.689492	0.829426
PWY-6606: guanosine nucleotides degradation II	1.46582	0.144384	0.243882	-0.479019	0.63283	0.734173	-1.72095	0.0893283	0.153423	1.07729	0.284579	0.501473	0.149791	0.881438	0.93344	-0.584897	0.562719	0.659879	0.305533	0.760789	0.815847	-1.04843	0.298673	0.593703	-1.64338	0.107597	0.254179
P122-PWY: heterolactic fermentation	-1.43985	0.151985	0.255398	0.184241	0.854049	0.915855	1.88899	0.0627077	0.120251	-0.68892	0.493893	0.730869	0.985981	0.326846	0.469391	1.48096	0.148398	0.271786	-2.36764	0.0206799	0.075691	-1.48629	0.142259	0.421603	1.18189	0.243746	0.433009
PWY-5863: superpathway of phylloquinol biosynthesis	-1.41212	0.160156	0.267748	0.48245	0.630094	0.733758	1.75372	0.0835103	0.149164	-0.309087	0.758265	0.864486	1.46852	0.145255	0.270589	1.40761	0.168886	0.287298	-1.82374	0.0723627	0.176047	-1.06129	0.292377	0.588363	1.07688	0.287537	0.47825
PWY-7117: C4 photosynthetic carbon assimilation cycle, PEPCK type	1.3952	0.165153	0.274693	0.321657	0.748106	0.826721	-1.43073	0.156607	0.244077	0.878789	0.381523	0.622234	0.682261	0.496905	0.635259	-0.118482	0.906426	0.934511	0.768894	0.445896	0.552708	-1.01122	0.31533	0.594205	-2.27969	0.0276466	0.173054
1CMET2-PWY: N10-formyl-tetrahydrofolate biosynthesis	-1.38451	0.167985	0.277986	-1.01202	0.313382	0.434735	0.687193	0.494053	0.573171	-0.677937	0.500281	0.734646	-1.72731	0.0897402	0.199453	-0.811411	0.423124	0.534645	-0.979487	0.330897	0.460993	-0.13659	0.891739	0.925819	1.31612	0.195109	0.369799
PWY-5136: fatty acid &beta;-oxidation II (peroxisome)	1.36385	0.174281	0.286947	2.96052	0.00351687	0.0272976	2.02499	0.0463809	0.0963068	1.48183	0.141802	0.298243	3.5433	0.000613791	0.0400729	2.0367	0.0500248	0.159883	-0.103166	0.918145	0.950207	0.796901	0.428298	0.674517	0.928932	0.35811	0.54917
PWY-5861: superpathway of demethylmenaquinol-8 biosynthesis	-1.35838	0.176306	0.288824	2.31063	0.0222835	0.0864812	3.2666	0.00163464	0.0180673	-0.595115	0.553704	0.771399	2.71404	0.00804633	0.0741396	2.56259	0.0152974	0.125576	-1.34667	0.181802	0.316938	0.687416	0.495753	0.706477	2.13493	0.0385066	0.173658
PWY-5845: superpathway of menaquinol-9 biosynthesis	-1.33599	0.183502	0.296146	2.22211	0.0277584	0.0925924	3.18402	0.002106	0.0180673	-0.422185	0.674074	0.829238	2.58866	0.0112096	0.083053	2.53105	0.0164854	0.125576	-1.57377	0.119535	0.231954	0.587946	0.559189	0.747114	2.10669	0.0410173	0.173658
PWY-5850: superpathway of menaquinol-6 biosynthesis I	-1.33599	0.183502	0.296146	2.22211	0.0277584	0.0925924	3.18402	0.002106	0.0180673	-0.422185	0.674074	0.829238	2.58866	0.0112096	0.083053	2.53105	0.0164854	0.125576	-1.57377	0.119535	0.231954	0.587946	0.559189	0.747114	2.10669	0.0410173	0.173658
PWY-5896: superpathway of menaquinol-10 biosynthesis	-1.33599	0.183502	0.296146	2.22211	0.0277584	0.0925924	3.18402	0.002106	0.0180673	-0.422185	0.674074	0.829238	2.58866	0.0112096	0.083053	2.53105	0.0164854	0.125576	-1.57377	0.119535	0.231954	0.587946	0.559189	0.747114	2.10669	0.0410173	0.173658
P185-PWY: formaldehyde assimilation III (dihydroxyacetone cycle)	-1.31949	0.188716	0.303061	0.101944	0.918922	0.951011	1.80786	0.0745853	0.138603	-0.871168	0.386788	0.623889	-0.190778	0.849172	0.90764	0.872654	0.389353	0.503687	-2.29274	0.0245579	0.0842725	-0.878697	0.382654	0.632243	1.62649	0.111153	0.255242
PWY0-1415: superpathway of heme biosynthesis from uroporphyrinogen-III	-1.30608	0.193282	0.308872	1.416	0.158605	0.276498	2.65144	0.0097501	0.0327684	-0.342545	0.73287	0.856329	2.34623	0.0210961	0.110218	2.53372	0.0163817	0.125576	-1.97114	0.0524282	0.141253	-0.363553	0.717258	0.850277	1.66813	0.102556	0.254061
PWY-7115: C4 photosynthetic carbon assimilation cycle, NAD-ME type	1.28505	0.20035	0.318606	2.70382	0.00753537	0.042217	1.57297	0.11988	0.195405	0.526707	0.600064	0.791395	3.55236	0.000585105	0.0400729	2.18439	0.0363737	0.141559	0.410315	0.683002	0.749692	0.377913	0.706663	0.840774	0.180962	0.857248	0.915289
PWY0-1241: ADP-L-glycero-&beta;-D-manno-heptose biosynthesis	-1.27157	0.205773	0.325641	1.72424	0.0870138	0.181837	2.71879	0.00811367	0.029706	-0.731386	0.467099	0.703499	2.10381	0.0388335	0.130338	2.20281	0.0349284	0.141559	-1.23202	0.222102	0.362027	0.419252	0.67703	0.823733	1.60662	0.115457	0.25958
PWY-5920: superpathway of heme biosynthesis from glycine	-1.25784	0.210425	0.331394	1.17204	0.24283	0.368198	2.27877	0.0254892	0.0629506	-0.781106	0.438149	0.67695	2.23244	0.0278696	0.117741	2.1792	0.0367902	0.141559	-1.79272	0.0771473	0.180935	-0.805986	0.42306	0.672176	1.26488	0.212728	0.398064
GLUDEG-I-PWY: GABA shunt	-1.24956	0.213498	0.334617	1.02057	0.308901	0.432092	2.03792	0.0450382	0.0947256	-0.147277	0.883241	0.933042	1.48521	0.140858	0.265519	1.30966	0.199636	0.320598	-1.3733	0.173652	0.309346	0.152259	0.879429	0.925384	1.58938	0.1193	0.262265
PWY-5860: superpathway of demethylmenaquinol-6 biosynthesis I	-1.20454	0.230176	0.357321	2.03839	0.0432926	0.116186	2.99525	0.00370054	0.0211645	-0.367512	0.71429	0.849849	2.51948	0.0136072	0.0869791	2.25426	0.0311586	0.141559	-1.33572	0.185343	0.317148	0.539236	0.59239	0.763633	2.004	0.0513954	0.193951
PWY-5862: superpathway of demethylmenaquinol-9 biosynthesis	-1.20454	0.230176	0.357321	2.03839	0.0432926	0.116186	2.99525	0.00370054	0.0211645	-0.367512	0.71429	0.849849	2.51948	0.0136072	0.0869791	2.25426	0.0311586	0.141559	-1.33572	0.185343	0.317148	0.539236	0.59239	0.763633	2.004	0.0513954	0.193951
PWY-6630: superpathway of L-tyrosine biosynthesis	-1.18869	0.236337	0.365146	1.68872	0.0934284	0.191191	2.40308	0.0186968	0.0507931	-0.748009	0.457433	0.693596	2.72332	0.00775581	0.0741396	2.3118	0.02738	0.141559	-0.841326	0.402916	0.521232	0.347589	0.730202	0.85628	1.307	0.198159	0.373409
UNINTEGRATED	-1.17793	0.240599	0.369977	-1.04932	0.295873	0.424911	0.712587	0.478283	0.558854	-0.0688708	0.94532	0.958918	-0.380518	0.70498	0.803296	0.542068	0.591526	0.681405	-1.81607	0.0730151	0.176318	-1.42845	0.157551	0.442771	0.510445	0.61235	0.784031
PWY-5083: NAD/NADH phosphorylation and dephosphorylation	-1.15258	0.250996	0.384153	1.90603	0.0589048	0.138151	2.96529	0.00403862	0.0213041	-0.475493	0.635768	0.814752	2.29221	0.024823	0.117741	2.37162	0.0238944	0.136659	-1.30152	0.197199	0.331376	0.419128	0.67718	0.823733	1.80108	0.0787052	0.233046
PWY-7003: glycerol degradation to butanol	1.13367	0.258436	0.393431	1.34492	0.180803	0.299197	0.843631	0.401523	0.497705	1.25765	0.21256	0.400546	-0.0366263	0.970923	0.982984	-0.601619	0.551667	0.656341	-0.144934	0.885153	0.921916	1.12274	0.265305	0.568191	1.66543	0.103098	0.254061
PWY-7204: pyridoxal 5'-phosphate salvage II (plants)	-1.13212	0.259471	0.393431	3.20788	0.00170926	0.0192145	2.91546	0.00466504	0.022848	-0.00890843	0.992914	0.992914	2.52463	0.0133335	0.0869791	2.00076	0.0539624	0.164409	-1.71539	0.0909671	0.19778	1.85135	0.0715373	0.271176	2.26014	0.0289327	0.173658
NAD-BIOSYNTHESIS-II: NAD salvage pathway II	-1.12601	0.262254	0.395313	0.759966	0.448356	0.576939	1.31446	0.192644	0.285104	-0.685206	0.495466	0.730869	0.530777	0.597648	0.726989	0.739044	0.465267	0.576719	-1.28045	0.204618	0.340334	-0.144415	0.885644	0.925384	1.16898	0.24885	0.438514
P461-PWY: hexitol fermentation to lactate, formate, ethanol and acetate	-1.11858	0.264739	0.395313	-1.68899	0.0938362	0.191191	-1.00775	0.316772	0.41307	-0.561556	0.575684	0.786198	-1.4532	0.153265	0.277351	-1.17626	0.248169	0.357978	-1.40378	0.164473	0.299544	-1.25426	0.21422	0.518397	-0.302691	0.763585	0.867347
PWY-5840: superpathway of menaquinol-7 biosynthesis	-1.11712	0.265563	0.395313	1.09104	0.276773	0.408271	1.91857	0.0587938	0.114771	-0.322305	0.748077	0.864486	2.2395	0.0273526	0.117741	2.07122	0.0464823	0.156824	-1.69123	0.0947596	0.200595	-0.91233	0.364805	0.630492	0.848212	0.401017	0.59483
PWY0-1061: superpathway of L-alanine biosynthesis	-1.12109	0.264049	0.395313	2.62328	0.00970157	0.0486571	3.21944	0.00189011	0.0180673	-0.868793	0.388495	0.623889	2.93012	0.00420784	0.0623525	2.48303	0.0184585	0.127725	-0.91264	0.364157	0.494646	0.712936	0.480841	0.693603	2.11319	0.0404265	0.173658
POLYISOPRENSYN-PWY: polyisoprenoid biosynthesis (E. coli)	-1.10833	0.269823	0.399828	1.79074	0.0756706	0.165523	3.09602	0.0027464	0.0194151	-0.506853	0.613538	0.800053	1.45167	0.149903	0.276092	1.90473	0.065837	0.176453	-1.07538	0.285873	0.421695	0.907263	0.370404	0.630492	2.49324	0.0165861	0.161831
P125-PWY: superpathway of (R,R)-butanediol biosynthesis	-1.09231	0.276695	0.408156	-1.43137	0.154695	0.271132	0.271588	0.786675	0.816739	0.17187	0.864002	0.92349	-0.419494	0.676624	0.787238	-0.316009	0.754047	0.808617	-1.86395	0.0675405	0.169371	-2.54725	0.0140563	0.117496	0.487849	0.628135	0.79369
PWY-7196: superpathway of pyrimidine ribonucleosides salvage	1.08735	0.27868	0.409233	-0.52542	0.600287	0.709034	-0.77813	0.438908	0.527986	0.229917	0.819064	0.905135	-0.411233	0.682915	0.787238	0.0322709	0.974456	0.974456	1.12335	0.264661	0.403175	-0.236731	0.81354	0.907363	-1.0158	0.315406	0.503162
PWY-6823: molybdenum cofactor biosynthesis	-1.07106	0.285963	0.418044	1.60228	0.111811	0.223621	1.90005	0.0612197	0.118795	-0.402496	0.68899	0.831891	1.79833	0.0763925	0.176624	1.21334	0.23388	0.346817	-1.38652	0.169955	0.306107	0.473704	0.638016	0.787853	1.77708	0.0826287	0.23838
FAO-PWY: fatty acid &beta;-oxidation I	1.06217	0.289514	0.421346	3.1319	0.00204346	0.0205918	2.23248	0.0285282	0.0654942	1.32755	0.187932	0.366862	3.7481	0.000301198	0.0400729	2.17014	0.0375285	0.141559	-0.255646	0.798939	0.848385	0.90098	0.37087	0.630492	1.10522	0.275208	0.468965
PWY-6803: phosphatidylcholine acyl editing	-1.03232	0.3037	0.440028	2.18979	0.0303503	0.0951364	3.10445	0.00267797	0.0194151	-0.342743	0.732569	0.856329	2.28755	0.0249501	0.117741	2.70615	0.0108232	0.125576	-1.27361	0.207346	0.343121	0.789046	0.433669	0.679692	1.77787	0.0824976	0.23838
GLYOXYLATE-BYPASS: glyoxylate cycle	-1.00467	0.316792	0.454952	2.53306	0.0126466	0.0564767	3.27179	0.0016086	0.0180673	-0.551694	0.582897	0.786198	2.65488	0.00978269	0.0777843	2.44908	0.0199815	0.127725	-0.886055	0.378231	0.50058	1.0309	0.310173	0.594205	2.16873	0.0356796	0.173658
PWY-5910: superpathway of geranylgeranyldiphosphate biosynthesis I (via mevalonate)	-1.00661	0.315848	0.454952	0.544252	0.586983	0.70094	0.928566	0.356054	0.451648	-0.961695	0.340359	0.583985	0.251785	0.801787	0.886042	0.197449	0.844725	0.877008	-1.00092	0.320335	0.452074	-0.222212	0.824872	0.907363	0.931528	0.356782	0.54917
PWY-6895: superpathway of thiamin diphosphate biosynthesis II	-0.991884	0.322652	0.461336	2.74153	0.00693111	0.0409565	3.22387	0.00186457	0.0180673	-0.307712	0.759142	0.864486	2.87971	0.00507429	0.0675425	2.45144	0.0198718	0.127725	-1.61138	0.11117	0.22234	0.861622	0.392586	0.63358	2.15663	0.0366694	0.173658
PWY-6628: superpathway of L-phenylalanine biosynthesis	-0.979469	0.328708	0.467942	1.70258	0.0904859	0.187888	2.38902	0.0193744	0.0518486	-0.78741	0.433964	0.673678	2.49741	0.0142118	0.089097	2.52905	0.0165636	0.125576	-0.903087	0.369588	0.497874	0.0105641	0.991618	0.996507	0.929414	0.357863	0.54917
KDO-NAGLIPASYN-PWY: superpathway of (Kdo)2-lipid A biosynthesis	-0.973311	0.332306	0.46951	2.10264	0.0377943	0.108079	2.5372	0.0132235	0.0412429	-0.0913313	0.927467	0.947819	2.09094	0.0401352	0.130731	1.63372	0.11212	0.235813	-1.18271	0.241416	0.378373	0.906268	0.370817	0.630492	1.9811	0.053998	0.19779
PWY-5695: urate biosynthesis/inosine 5'-phosphate degradation	-0.966671	0.334944	0.46951	-1.44547	0.150649	0.269843	-0.768834	0.444375	0.532596	-0.409305	0.683312	0.831811	-0.888966	0.377738	0.521791	-0.69198	0.493941	0.60469	-0.607498	0.54586	0.633276	-0.943246	0.34871	0.630094	-0.437611	0.663858	0.812254
PWY-6859: all-trans-farnesol biosynthesis	-0.971575	0.332932	0.46951	0.184526	0.853831	0.915855	0.467541	0.641451	0.701721	-0.834179	0.406959	0.647718	-0.619195	0.538488	0.66748	-0.274035	0.785819	0.831744	-0.760792	0.449003	0.554451	0.572203	0.56967	0.751037	1.16327	0.251133	0.439683
PWY-6936: seleno-amino acid biosynthesis	0.965423	0.33557	0.46951	-0.0570836	0.954559	0.969427	-1.34192	0.183617	0.274583	1.01424	0.313109	0.545848	-0.347426	0.729656	0.825931	-1.41574	0.16651	0.287121	-0.0903079	0.928298	0.951652	-0.302896	0.762843	0.869535	-0.61548	0.541482	0.729435
AST-PWY: L-arginine degradation II (AST pathway)	-0.955166	0.341074	0.474008	1.67642	0.0963043	0.194822	2.15614	0.0342366	0.0744076	-0.250105	0.803269	0.899882	1.85931	0.0670883	0.159641	1.45236	0.156137	0.278145	-1.10761	0.271527	0.408623	0.571097	0.571341	0.751037	1.66455	0.103274	0.254061
METHGLYUT-PWY: superpathway of methylglyoxal degradation	-0.94589	0.346055	0.474008	2.36086	0.020003	0.0785662	2.4193	0.0179416	0.0495676	0.067521	0.946331	0.958918	2.15787	0.0342152	0.121436	1.70015	0.0988045	0.22214	-1.09235	0.278476	0.416437	1.14742	0.259772	0.565251	1.74362	0.0883723	0.23965
PWY-561: superpathway of glyoxylate cycle and fatty acid degradation	0.946871	0.345064	0.474008	2.69727	0.00793634	0.0431208	2.32642	0.0226633	0.0580879	1.60307	0.112256	0.253384	2.82642	0.00607994	0.067817	2.35698	0.0247084	0.138878	-0.18008	0.857688	0.901956	1.12548	0.266666	0.568191	1.53933	0.131052	0.277422
PWY-7371: 1,4-dihydroxy-6-naphthoate biosynthesis II	-0.951431	0.343051	0.474008	0.0225007	0.98208	0.987865	1.26823	0.208586	0.302689	-1.41843	0.162917	0.331943	-1.46027	0.151366	0.277222	0.462521	0.646838	0.71969	0.251722	0.801889	0.848752	2.21294	0.0315084	0.175069	1.66417	0.103349	0.254061
PWY0-1533: methylphosphonate degradation I	-0.946235	0.345793	0.474008	1.89358	0.060912	0.141838	1.75911	0.0825832	0.148741	-0.541149	0.590898	0.788463	1.91408	0.0597171	0.153572	1.29618	0.204183	0.323125	-0.848806	0.398626	0.517737	0.819078	0.418706	0.670681	1.74035	0.0889497	0.23965
PWY-5188: tetrapyrrole biosynthesis I (from glutamate)	0.941933	0.347543	0.474055	-1.0384	0.301314	0.42708	-2.38843	0.0194035	0.0518486	2.02564	0.0456024	0.125986	1.29826	0.198907	0.334246	-0.686879	0.497107	0.60469	-0.153337	0.878515	0.917936	-1.9471	0.0564635	0.230089	-2.36751	0.0224774	0.173054
PWY-5971: palmitate biosynthesis II (bacteria and plants)	-0.926582	0.355391	0.482739	-1.43836	0.152416	0.270687	-1.10806	0.27133	0.364006	-0.653371	0.515164	0.746416	-2.04629	0.0459538	0.138713	-1.4439	0.158486	0.280796	-1.50651	0.136041	0.257845	-0.870425	0.386964	0.63358	0.178542	0.859136	0.915289
PWY-6590: superpathway of Clostridium acetobutylicum acidogenic fermentation	-0.921329	0.358119	0.484427	1.02531	0.306695	0.430959	2.54973	0.0127943	0.0408915	-2.16459	0.0336585	0.100734	-0.274669	0.784525	0.869915	1.38369	0.17603	0.295804	0.420726	0.676521	0.745087	1.21668	0.232573	0.533936	2.22727	0.0312155	0.173658
PWY-7383: anaerobic energy metabolism (invertebrates, cytosol)	0.917718	0.360012	0.484975	0.759978	0.448298	0.576939	-0.357399	0.721784	0.771481	-2.05251	0.0427987	0.120279	-1.88448	0.0631246	0.153572	0.0709042	0.943915	0.956619	2.70085	0.0101139	0.042271	2.54656	0.0144662	0.1179	-0.435676	0.665251	0.812254
THISYN-PWY: superpathway of thiamin diphosphate biosynthesis I	-0.897853	0.370521	0.497077	2.57646	0.0109026	0.0521372	3.08118	0.00287085	0.0194151	-0.408467	0.684114	0.831811	2.95595	0.00393035	0.061014	2.49426	0.0179787	0.127725	-0.881184	0.380809	0.50058	1.07788	0.286273	0.579658	1.92451	0.0609241	0.215883
CENTFERM-PWY: pyruvate fermentation to butanoate	-0.88584	0.376902	0.50151	1.0435	0.298235	0.426424	2.54158	0.0130718	0.0412429	-2.16488	0.0336811	0.100734	-0.277545	0.782334	0.869915	1.365	0.181774	0.303488	0.452367	0.653833	0.727473	1.22617	0.229143	0.529792	2.23697	0.0305257	0.173658
TCA-GLYOX-BYPASS: superpathway of glyoxylate bypass and TCA	-0.888033	0.375939	0.50151	2.50058	0.0137872	0.0599285	3.00905	0.00355381	0.0211645	-0.444941	0.657847	0.828023	2.65693	0.00972075	0.0777843	2.13204	0.0407775	0.148533	-0.730665	0.467081	0.572438	1.05144	0.300896	0.594205	2.16554	0.0359382	0.173658
PWY-7269: NAD/NADP-NADH/NADPH mitochondrial interconversion (yeast)	-0.881192	0.37963	0.503086	2.10688	0.0374644	0.108079	2.27422	0.0257747	0.0630121	-0.359427	0.720551	0.852542	2.08732	0.0405024	0.130731	1.50902	0.141104	0.265042	-0.870834	0.386395	0.503859	0.931364	0.358864	0.630492	1.86424	0.0691246	0.227622
PWY0-1338: polymyxin resistance	-0.873458	0.383729	0.50646	1.97086	0.0513376	0.126788	2.2632	0.0264779	0.0630121	-0.179046	0.858456	0.920581	1.82638	0.0719363	0.167509	1.30592	0.20089	0.32103	-1.20394	0.232304	0.371372	0.987024	0.330767	0.612671	2.09834	0.0417864	0.174096
ECASYN-PWY: enterobacterial common antigen biosynthesis	-0.866346	0.387712	0.509653	1.9732	0.0510596	0.126788	2.2334	0.0284648	0.0654942	-0.357685	0.721784	0.852542	1.91033	0.0601578	0.153572	1.5134	0.139994	0.265042	-0.884899	0.378881	0.50058	0.910793	0.36935	0.630492	1.89313	0.0650833	0.223338
PWY-6891: thiazole biosynthesis II (Bacillus)	-0.853218	0.394887	0.513851	2.1787	0.0314486	0.0964042	2.26018	0.0266738	0.0630121	-0.479496	0.633511	0.814752	2.25254	0.0274086	0.117741	1.57556	0.124964	0.246898	-0.656195	0.513593	0.608841	0.948323	0.350241	0.630094	1.84945	0.0712739	0.230052
PWY-6892: thiazole biosynthesis I (E. coli)	-0.85178	0.395634	0.513851	2.03082	0.0445497	0.116186	2.21672	0.029633	0.0675549	-0.466911	0.642417	0.814752	2.46532	0.0160465	0.0931079	1.66413	0.10585	0.230047	-0.61285	0.541809	0.63082	0.780857	0.440668	0.686326	1.57941	0.121572	0.262467
SO4ASSIM-PWY: sulfate reduction I (assimilatory)	-0.85262	0.395099	0.513851	1.28405	0.200923	0.324261	1.99852	0.0492374	0.100952	-0.763172	0.447875	0.688713	1.89902	0.0605536	0.153572	2.22632	0.0331579	0.141559	-1.15218	0.25279	0.394303	-0.20024	0.841887	0.908792	0.581044	0.564244	0.75079
GLYCOL-GLYOXDEG-PWY: superpathway of glycol metabolism and degradation	-0.831199	0.407423	0.525491	2.29043	0.0239102	0.0891346	2.71493	0.00820036	0.029706	-0.124895	0.900943	0.938362	2.29653	0.0246346	0.117741	1.81986	0.0781461	0.192997	-0.872726	0.385576	0.503859	0.945364	0.351771	0.630094	2.09402	0.042189	0.174096
PWY-7392: taxadiene biosynthesis (engineered)	0.829683	0.40782	0.525491	-0.0380418	0.969703	0.978709	-0.815416	0.417382	0.511529	-0.15988	0.87336	0.927411	-0.857507	0.395206	0.539068	-0.890512	0.379838	0.493335	0.661744	0.511909	0.608841	0.387349	0.699933	0.840157	-0.0815769	0.935362	0.957634
PWY-7400: L-arginine biosynthesis IV (archaebacteria)	0.824725	0.410571	0.526953	0.531551	0.595781	0.707834	-0.346391	0.730006	0.777719	0.72825	0.46828	0.703499	0.295292	0.768868	0.858394	-0.115575	0.908712	0.934511	-0.78871	0.433118	0.54666	-0.736982	0.463663	0.688214	-0.377071	0.707975	0.832355
PWY-7409: phospholipid remodeling (phosphatidylethanolamine, yeast)	-0.812364	0.418155	0.534583	2.21117	0.0292546	0.0925924	2.47822	0.0154225	0.0444933	0.0664819	0.947152	0.958918	1.93979	0.0564204	0.153572	1.49169	0.145574	0.268118	-0.988197	0.326768	0.459165	1.24915	0.221177	0.526303	2.15029	0.0371982	0.173658
PWY-6629: superpathway of L-tryptophan biosynthesis	-0.805059	0.421909	0.537274	1.59368	0.112925	0.224472	1.98771	0.0504456	0.102144	-0.0974876	0.922648	0.946976	2.53262	0.0132178	0.0869791	1.61693	0.115711	0.236146	-1.95187	0.0551045	0.146049	-0.532523	0.59618	0.763633	1.18248	0.243513	0.433009
PWY-7315: dTDP-N-acetylthomosamine biosynthesis	-0.79769	0.426412	0.540896	2.22506	0.0282165	0.0925924	2.11332	0.0378559	0.0801364	-0.569008	0.571843	0.786198	2.32217	0.0231001	0.117666	1.60696	0.117886	0.237924	-0.507651	0.613079	0.687568	0.938233	0.355814	0.630409	1.75202	0.0869001	0.23965
GLYCOLYSIS-TCA-GLYOX-BYPASS: superpathway of glycolysis, pyruvate dehydrogenase, TCA, and glyoxylate bypass	-0.771826	0.441348	0.549519	2.61476	0.0100044	0.0486783	3.08515	0.00283701	0.0194151	-0.378269	0.706396	0.846636	2.80217	0.00645611	0.0678932	2.30555	0.027769	0.141559	-0.789738	0.431965	0.54666	1.03593	0.306932	0.594205	2.06707	0.0447805	0.178477
PWY-5855: ubiquinol-7 biosynthesis (prokaryotic)	-0.771423	0.441638	0.549519	1.78248	0.0771763	0.165523	2.77752	0.00689581	0.027415	-0.19308	0.847275	0.914608	1.91277	0.059797	0.153572	2.62625	0.0131358	0.125576	-1.00672	0.317639	0.450218	0.664952	0.50927	0.706477	1.35354	0.182956	0.355008
PWY-5856: ubiquinol-9 biosynthesis (prokaryotic)	-0.771423	0.441638	0.549519	1.78248	0.0771763	0.165523	2.77752	0.00689581	0.027415	-0.19308	0.847275	0.914608	1.91277	0.059797	0.153572	2.62625	0.0131358	0.125576	-1.00672	0.317639	0.450218	0.664952	0.50927	0.706477	1.35354	0.182956	0.355008
PWY-5857: ubiquinol-10 biosynthesis (prokaryotic)	-0.771423	0.441638	0.549519	1.78248	0.0771763	0.165523	2.77752	0.00689581	0.027415	-0.19308	0.847275	0.914608	1.91277	0.059797	0.153572	2.62625	0.0131358	0.125576	-1.00672	0.317639	0.450218	0.664952	0.50927	0.706477	1.35354	0.182956	0.355008
PWY-6708: ubiquinol-8 biosynthesis (prokaryotic)	-0.771423	0.441638	0.549519	1.78248	0.0771763	0.165523	2.77752	0.00689581	0.027415	-0.19308	0.847275	0.914608	1.91277	0.059797	0.153572	2.62625	0.0131358	0.125576	-1.00672	0.317639	0.450218	0.664952	0.50927	0.706477	1.35354	0.182956	0.355008
FUC-RHAMCAT-PWY: superpathway of fucose and rhamnose degradation	-0.763856	0.446161	0.551857	2.1623	0.0322333	0.0964042	2.52201	0.0137609	0.0419257	-0.138911	0.889851	0.935778	2.74779	0.00731	0.072214	2.54129	0.0160908	0.125576	-0.960325	0.339852	0.471455	0.521061	0.604865	0.764287	1.24311	0.220562	0.406234
PWY-5723: Rubisco shunt	-0.762226	0.446903	0.551857	2.03403	0.0439234	0.116186	2.65786	0.00958207	0.032565	-0.523862	0.602043	0.791395	2.38855	0.0195505	0.109887	2.20787	0.0345398	0.141559	-0.671604	0.504148	0.606466	0.713565	0.479682	0.693603	1.5034	0.140045	0.290793
UBISYN-PWY: superpathway of ubiquinol-8 biosynthesis (prokaryotic)	-0.758247	0.449526	0.553002	2.03381	0.044476	0.116186	2.96418	0.00405169	0.0213041	0.09596	0.923737	0.946976	1.83748	0.0703276	0.164941	2.04117	0.0495533	0.159883	-1.02404	0.309391	0.448273	1.09537	0.281297	0.576747	2.12574	0.0393079	0.173658
PWY-6126: superpathway of adenosine nucleotides de novo biosynthesis II	-0.739981	0.460264	0.56244	-0.675907	0.500027	0.622171	0.425533	0.671651	0.727436	-1.43008	0.157133	0.322332	-0.22899	0.819447	0.887508	0.826167	0.414827	0.528256	0.362826	0.71815	0.785627	-0.00439973	0.996507	0.996507	0.03479	0.972408	0.98144
PWY4LZ-257: superpathway of fermentation (Chlamydomonas reinhardtii)	-0.739296	0.460649	0.56244	0.4194	0.675461	0.769931	1.11545	0.268174	0.362758	-0.758497	0.450422	0.689379	1.08557	0.280312	0.421113	2.19501	0.0355337	0.141559	-1.20594	0.232392	0.371372	-0.665546	0.507881	0.706477	-0.126513	0.899916	0.937292
FUCCAT-PWY: fucose degradation	0.735371	0.463171	0.56341	2.56581	0.0111951	0.0521372	1.26732	0.208911	0.302689	0.130104	0.896874	0.937118	2.15296	0.0346689	0.121528	2.11886	0.041958	0.150311	0.891114	0.375772	0.50058	1.70077	0.0942519	0.33398	0.0829548	0.934272	0.957634
PWY-6263: superpathway of menaquinol-8 biosynthesis II	-0.72748	0.468275	0.5675	3.76305	0.00024693	0.0040933	2.35052	0.0213429	0.0559065	-1.35124	0.18407	0.366151	2.0991	0.0384559	0.130338	1.85035	0.0735145	0.185781	0.829898	0.410809	0.527259	2.41886	0.0217944	0.14802	2.06594	0.0448929	0.178477
UNMAPPED	0.720669	0.472171	0.570103	0.768908	0.443254	0.576939	-0.474708	0.636356	0.700852	-0.233674	0.816022	0.905135	0.220853	0.825986	0.888684	-0.336051	0.739026	0.795123	1.45836	0.148561	0.276747	1.18118	0.241478	0.542908	-0.352918	0.725874	0.845125
PWY-5913: TCA cycle VI (obligate autotrophs)	0.711886	0.477536	0.574453	0.596426	0.551676	0.667116	-0.489338	0.626012	0.694149	0.488168	0.626453	0.81364	0.872521	0.385432	0.528844	0.560523	0.579026	0.671019	-0.06373	0.94936	0.967161	-0.714323	0.477419	0.693603	-1.63526	0.109294	0.2545
P105-PWY: TCA cycle IV (2-oxoglutarate decarboxylase)	-0.700587	0.48471	0.580939	2.65462	0.00891849	0.046894	2.73452	0.00776954	0.0291134	-0.110229	0.912566	0.946976	3.08035	0.00290224	0.0497964	2.03123	0.0506077	0.160176	-0.726673	0.469501	0.573248	1.02373	0.312803	0.594205	1.82379	0.0751383	0.233046
TCA: TCA cycle I (prokaryotic)	0.672673	0.502012	0.599472	4.86672	2.55631e-06	0.000138893	3.86367	0.000233365	0.0069161	0.700737	0.485461	0.72265	3.04982	0.00307928	0.0501923	2.84638	0.00765619	0.125576	0.65977	0.511632	0.608841	3.48402	0.00114566	0.0373487	2.68771	0.0101907	0.161831
PWY-7254: TCA cycle VII (acetate-producers)	-0.666824	0.50585	0.601851	2.17716	0.0314005	0.0964042	2.41471	0.0181525	0.0497288	-0.23009	0.818692	0.905135	2.45919	0.0162796	0.0931079	1.88027	0.0692003	0.183409	-0.709694	0.479919	0.581612	0.767962	0.447757	0.686326	1.54583	0.129474	0.275872
ARGSYN-PWY: L-arginine biosynthesis I (via L-ornithine)	0.661748	0.508941	0.603326	0.449953	0.653362	0.752636	-0.284668	0.776673	0.811524	0.60691	0.54539	0.763078	0.248013	0.805044	0.886637	-0.0622513	0.95075	0.956619	-0.90461	0.368926	0.497874	-0.802993	0.42475	0.672176	-0.34648	0.730672	0.847683
PWY-2942: L-lysine biosynthesis III	0.621649	0.535004	0.631925	-0.318065	0.750953	0.827063	-0.372905	0.710257	0.764171	0.265254	0.791611	0.892959	0.223307	0.824141	0.888684	0.0770967	0.939027	0.956619	1.37963	0.171665	0.307488	0.24694	0.805664	0.907363	-0.477701	0.635283	0.796547
PWY-3781: aerobic respiration I (cytochrome c)	0.618544	0.537532	0.632619	0.198399	0.843053	0.91005	-1.29739	0.198421	0.290069	0.823065	0.413099	0.653739	0.911389	0.364816	0.517087	0.0661696	0.947654	0.956619	-1.07925	0.284124	0.421695	-1.96228	0.0539594	0.222668	-1.59417	0.118223	0.262265
PWY-1861: formaldehyde assimilation II (RuMP Cycle)	0.601652	0.54814	0.642783	1.94586	0.0532837	0.130605	1.19965	0.234001	0.326001	2.71193	0.00786776	0.0306461	1.68716	0.09518	0.205488	-1.10927	0.275579	0.388107	-1.52024	0.132775	0.253126	0.409225	0.6836	0.828452	1.74195	0.0886663	0.23965
PWY-2723: trehalose degradation V	-0.590685	0.55561	0.649208	2.47494	0.014911	0.0639603	2.81433	0.00622036	0.027415	0.204698	0.838292	0.914608	2.29105	0.0248751	0.117741	1.71844	0.0953783	0.215926	-0.785731	0.434309	0.54666	1.16213	0.254288	0.565251	2.30687	0.0259434	0.173054
PWY-241: C4 photosynthetic carbon assimilation cycle, NADP-ME type	0.555287	0.579395	0.674581	0.398717	0.690705	0.774791	-0.0764907	0.93923	0.95386	0.405651	0.686371	0.831811	0.83167	0.409213	0.551253	0.428525	0.67114	0.73927	0.445612	0.657412	0.728967	0.0472007	0.962489	0.980535	-0.37857	0.70687	0.832355
FERMENTATION-PWY: mixed acid fermentation	0.544565	0.586703	0.676006	0.866367	0.387594	0.519983	-0.00878335	0.993015	0.993015	0.430932	0.667732	0.829238	1.89814	0.0618371	0.153572	1.41289	0.16734	0.287121	-0.0856827	0.931976	0.952427	-0.572813	0.568628	0.751037	-1.09292	0.280516	0.468965
PWY-6901: superpathway of glucose and xylose degradation	-0.544366	0.586839	0.676006	2.21548	0.0280782	0.0925924	3.02104	0.00343067	0.0211645	-0.181596	0.856381	0.920581	2.02893	0.0452745	0.137939	1.95529	0.0593298	0.171164	-1.06135	0.292401	0.426245	0.545988	0.58768	0.763633	2.29716	0.0265406	0.173054
PWY-7237: myo-, chiro- and scillo-inositol degradation	-0.551003	0.582734	0.676006	-2.29233	0.0240609	0.0891346	-1.07304	0.286649	0.37833	1.21286	0.228277	0.418081	0.153266	0.878601	0.93344	-1.10502	0.277389	0.388107	-1.29478	0.200693	0.335517	-2.98603	0.00451292	0.0681453	-0.844175	0.403244	0.59483
PWY-5918: superpathay of heme biosynthesis from glutamate	-0.538077	0.591172	0.678599	0.011914	0.990509	0.990509	0.88874	0.376947	0.476298	-0.34525	0.730821	0.856329	0.846578	0.40034	0.543795	1.59794	0.119886	0.23831	-1.41355	0.161287	0.297059	-1.53268	0.129848	0.393207	0.0400868	0.968209	0.980237
PWY-5705: allantoin degradation to glyoxylate III	-0.518745	0.604787	0.691791	2.53066	0.0129027	0.0568417	2.91318	0.00469575	0.022848	0.544552	0.587223	0.787798	2.18366	0.0323262	0.121392	1.81094	0.0795468	0.194979	-0.893145	0.37506	0.50058	1.54778	0.131741	0.394014	2.36593	0.022562	0.173054
PWY-6113: superpathway of mycolate biosynthesis	-0.480075	0.631753	0.72011	-1.05136	0.294769	0.424911	-1.21352	0.228687	0.323141	-0.234919	0.814779	0.905135	-1.70258	0.0947577	0.205488	-1.43917	0.159814	0.280878	-1.21693	0.22729	0.368639	-0.616085	0.539788	0.739374	-0.0619937	0.950855	0.965666
POLYAMINSYN3-PWY: superpathway of polyamine biosynthesis II	0.449192	0.653812	0.742658	1.17681	0.240883	0.366952	-0.224612	0.822884	0.85162	-0.64448	0.522181	0.746627	0.01361	0.989194	0.989194	-0.0356905	0.971751	0.974456	1.20169	0.237047	0.375133	1.41346	0.166628	0.464007	-0.287129	0.775393	0.877702
GLUTORN-PWY: L-ornithine biosynthesis	-0.433446	0.665196	0.752965	-0.117313	0.906774	0.947366	0.0512586	0.959254	0.968163	-0.0441477	0.964897	0.973262	-0.0672048	0.946692	0.973569	0.0852872	0.932564	0.953028	-1.73166	0.0871119	0.1957	-1.25612	0.213145	0.518397	-0.0245846	0.9805	0.986553
PWY-6285: superpathway of fatty acids biosynthesis (E. coli)	0.414777	0.67878	0.76042	1.5002	0.135764	0.250052	0.677485	0.500155	0.578194	1.55191	0.124073	0.271463	1.97979	0.0511777	0.146389	0.705085	0.485858	0.597697	-1.32499	0.189594	0.321916	-0.454144	0.651142	0.801028	0.417927	0.67808	0.821763
PWY-6549: L-glutamine biosynthesis III	-0.419792	0.675171	0.76042	0.644473	0.520296	0.6412	0.976274	0.332026	0.429526	-0.382164	0.703689	0.846504	2.10928	0.0382286	0.130338	2.40955	0.0218985	0.132202	0.00895193	0.992884	0.992884	-0.0112297	0.991073	0.996507	0.0856447	0.932146	0.957634
RIBOSYN2-PWY: flavin biosynthesis I (bacteria and plants)	0.417923	0.676479	0.76042	0.232605	0.816389	0.893096	-0.294779	0.768966	0.808655	-0.211267	0.833214	0.914572	-0.620384	0.537615	0.66748	-0.232236	0.817834	0.857279	0.437367	0.663389	0.733101	0.604811	0.547275	0.743382	-0.189178	0.850843	0.915289
PWY0-1298: superpathway of pyrimidine deoxyribonucleosides degradation	-0.402475	0.687791	0.767876	-1.5576	0.121701	0.234868	-1.21056	0.229816	0.323141	0.130694	0.896313	0.937118	-1.2242	0.22698	0.368137	-1.12766	0.267847	0.381302	-0.604264	0.548171	0.633702	-1.01569	0.313205	0.594205	-0.596043	0.554272	0.740543
PWY-5345: superpathway of L-methionine biosynthesis (by sulfhydrylation)	0.393337	0.694517	0.772739	2.20189	0.0290126	0.0925924	1.67968	0.0971259	0.165775	-0.316705	0.752417	0.864486	1.88465	0.0627215	0.153572	1.79669	0.0818305	0.197606	0.226246	0.821675	0.866881	0.940742	0.349985	0.630094	0.489253	0.627149	0.79369
PWY490-3: nitrate reduction VI (assimilatory)	0.386651	0.699542	0.775682	3.95089	0.000122722	0.00266715	1.80366	0.0752481	0.138603	-0.464252	0.644804	0.814752	4.77623	8.35383e-06	0.00272335	1.7568	0.088518	0.209108	1.01849	0.314997	0.450218	1.61863	0.114436	0.376828	0.505656	0.615681	0.784031
PWY-6969: TCA cycle V (2-oxoglutarate:ferredoxin oxidoreductase)	0.365364	0.715294	0.78779	3.73857	0.000251123	0.0040933	3.13198	0.00246547	0.0191367	0.435963	0.66405	0.829238	2.18948	0.031792	0.121392	2.12946	0.0410059	0.148533	0.555307	0.58031	0.66613	3.00197	0.00417043	0.0681453	2.29406	0.026734	0.173054
PWY-7198: pyrimidine deoxyribonucleotides de novo biosynthesis IV	-0.368362	0.713041	0.78779	0.506255	0.613335	0.721831	1.42856	0.157228	0.244077	0.440269	0.660963	0.828746	2.06474	0.0415995	0.132955	1.94212	0.0609689	0.172833	-1.14059	0.25764	0.397779	-0.966942	0.337065	0.620808	0.65204	0.517846	0.70773
P164-PWY: purine nucleobases degradation I (anaerobic)	0.356365	0.721974	0.79247	1.98712	0.048518	0.124542	2.53404	0.0133336	0.0412429	-1.15839	0.250927	0.454457	2.30159	0.0239067	0.117741	3.05294	0.00453586	0.125576	1.20011	0.235031	0.373757	0.752479	0.454542	0.688214	0.444671	0.658788	0.812254
PWY-3841: folate transformations II	0.334942	0.738046	0.807393	-0.464547	0.64296	0.74328	-0.624933	0.533887	0.600162	0.922841	0.358953	0.60319	-0.973941	0.334102	0.475621	-1.55657	0.12941	0.249631	-0.321255	0.74912	0.808653	-0.0909118	0.927823	0.957184	0.360308	0.720381	0.841736
GLYCOCAT-PWY: glycogen degradation I (bacterial)	-0.324709	0.745761	0.810553	0.497891	0.619191	0.726102	1.37856	0.172076	0.262135	-0.301778	0.763717	0.864486	0.894787	0.373252	0.518758	1.7297	0.0933199	0.212986	-1.3578	0.178465	0.312793	-0.929741	0.355725	0.630409	0.3345	0.739628	0.852407
PWY-7210: pyrimidine deoxyribonucleotides biosynthesis from CTP	-0.324538	0.745908	0.810553	0.109291	0.913114	0.94801	0.857795	0.393703	0.493643	0.473013	0.637529	0.814752	1.97471	0.0511912	0.146389	1.87155	0.0704354	0.184512	-1.13819	0.258678	0.397779	-1.21746	0.227412	0.529545	0.136102	0.892376	0.935374
PWY-5189: tetrapyrrole biosynthesis II (from glycine)	-0.320359	0.749212	0.811439	1.34706	0.179998	0.299197	0.72415	0.471197	0.556343	0.320677	0.749693	0.864486	2.57366	0.0119126	0.0859728	0.937475	0.355536	0.465481	-1.13314	0.261083	0.399592	-0.669768	0.505278	0.706477	0.273334	0.785905	0.886523
PWY-6284: superpathway of unsaturated fatty acids biosynthesis (E. coli)	-0.29598	0.767589	0.828589	-0.767124	0.44428	0.576939	-1.02981	0.306368	0.402725	0.145811	0.884386	0.933042	-1.33726	0.187619	0.323618	-1.33198	0.192277	0.314783	-1.23395	0.220914	0.3619	-0.523831	0.602005	0.763633	0.079414	0.937072	0.957634
PWY-7229: superpathway of adenosine nucleotides de novo biosynthesis I	-0.274893	0.783708	0.843197	-0.678402	0.498436	0.622171	-0.0619084	0.950798	0.962609	-1.23115	0.221939	0.410125	-0.0318515	0.974667	0.98372	0.802412	0.428234	0.539013	0.663235	0.509955	0.608841	-0.0524303	0.958398	0.979429	-0.509466	0.613031	0.784031
PWY-4702: phytate degradation I	-0.268009	0.788986	0.846083	1.40789	0.16095	0.276587	1.45119	0.150843	0.238713	-0.553184	0.582037	0.786198	1.23383	0.220725	0.361219	1.47314	0.150482	0.27254	0.338321	0.736921	0.798127	1.01728	0.314608	0.594205	0.650457	0.518857	0.70773
GLUCOSE1PMETAB-PWY: glucose and glucose-1-phosphate degradation	-0.24799	0.804429	0.859816	2.76196	0.0067388	0.0409565	2.75777	0.00728539	0.0286079	0.408514	0.683874	0.831811	2.69998	0.00868383	0.0746755	1.85112	0.0734006	0.185781	-0.951843	0.344107	0.473854	1.30482	0.199931	0.518397	2.1491	0.0372977	0.173658
PWY-5030: L-histidine degradation III	0.238876	0.811479	0.862332	-1.04136	0.300049	0.42708	-1.13281	0.260853	0.358811	-0.538137	0.592556	0.788463	-1.58463	0.121539	0.240132	-1.21547	0.233077	0.346817	0.935198	0.35313	0.482429	0.492844	0.623623	0.778932	-0.184267	0.85467	0.915289
SULFATE-CYS-PWY: superpathway of sulfate assimilation and cysteine biosynthesis	-0.238093	0.812074	0.862332	1.47023	0.143332	0.258156	1.72046	0.0894184	0.153423	-0.527668	0.599354	0.791395	1.64983	0.102412	0.211305	1.83642	0.0756006	0.189583	-0.306765	0.75989	0.815847	0.322157	0.748301	0.862	0.33404	0.739973	0.852407
REDCITCYC: TCA cycle VIII (helicobacter)	0.230467	0.817981	0.865785	2.84184	0.00523102	0.037072	3.07582	0.002917	0.0194151	0.587629	0.55809	0.774201	3.27076	0.00162968	0.0497964	2.88323	0.00698153	0.125576	-0.095462	0.924316	0.950559	1.1025	0.278012	0.573986	1.64534	0.107191	0.254179
RUMP-PWY: formaldehyde oxidation I	0.197189	0.843922	0.890351	2.56675	0.0111273	0.0521372	1.57353	0.11975	0.195405	2.47767	0.0148215	0.0525196	2.84791	0.00534747	0.0675425	0.445491	0.658964	0.730688	-1.33538	0.185814	0.317148	0.668722	0.505891	0.706477	1.51426	0.137278	0.286875
ENTBACSYN-PWY: enterobactin biosynthesis	-0.184102	0.854143	0.892191	2.24039	0.026572	0.0925924	1.98862	0.0503435	0.102144	-0.0411789	0.967291	0.973262	2.92054	0.0045536	0.0645423	1.57115	0.125985	0.247416	-0.0966133	0.923377	0.950559	0.897781	0.375201	0.630492	1.23776	0.222522	0.407541
PWY-2941: L-lysine biosynthesis II	-0.180944	0.856613	0.892191	1.10954	0.268797	0.398308	1.21017	0.229965	0.323141	1.23771	0.219155	0.409513	2.23353	0.0283427	0.117741	0.491973	0.626096	0.701663	-0.933823	0.353683	0.482429	-0.182166	0.856051	0.912309	1.18068	0.24422	0.433009
PWY0-162: superpathway of pyrimidine ribonucleotides de novo biosynthesis	0.187028	0.851864	0.892191	0.819666	0.413757	0.546092	1.20286	0.232766	0.325673	-0.558583	0.578689	0.786198	-0.496061	0.622099	0.748356	0.527727	0.60133	0.683043	0.952577	0.344489	0.473854	1.53414	0.130191	0.393207	1.10087	0.277079	0.468965
PWY66-398: TCA cycle III (animals)	0.188326	0.850824	0.892191	1.87454	0.0625375	0.14459	1.37923	0.171868	0.262135	-0.310278	0.757068	0.864486	1.19692	0.235088	0.373686	1.85543	0.0727668	0.185781	0.266394	0.790768	0.842452	1.27834	0.205843	0.518397	0.264034	0.793015	0.889639
ARGSYNBSUB-PWY: L-arginine biosynthesis II (acetyl cycle)	-0.160826	0.872402	0.904531	0.0878163	0.930139	0.956546	0.0169019	0.986559	0.989595	0.106943	0.91508	0.946976	0.0425419	0.96623	0.982984	0.0997377	0.921175	0.944349	-1.57595	0.119125	0.231954	-1.13102	0.261819	0.565251	-0.0947818	0.924928	0.957228
RHAMCAT-PWY: L-rhamnose degradation I	0.158783	0.87401	0.904531	-0.440275	0.660363	0.755362	0.125823	0.900204	0.917083	-0.216566	0.829061	0.913087	-0.0513267	0.95924	0.982984	0.574035	0.569957	0.663593	0.513348	0.609572	0.687568	-0.209123	0.834997	0.907363	-0.234585	0.815644	0.892282
KETOGLUCONMET-PWY: ketogluconate metabolism	-0.139281	0.889379	0.912202	3.40732	0.000890691	0.011447	3.19255	0.00205201	0.0180673	0.462762	0.644755	0.814752	3.13662	0.00236605	0.0497964	1.90586	0.0656858	0.176453	-0.981102	0.329552	0.460993	1.4915	0.14432	0.42386	2.55979	0.0140714	0.161831
PWY-5121: superpathway of geranylgeranyl diphosphate biosynthesis II (via MEP)	0.136385	0.891669	0.912202	-0.225186	0.822129	0.895418	-0.450079	0.653935	0.712986	-0.303261	0.762508	0.864486	-1.1949	0.237279	0.373686	-0.735427	0.467436	0.577212	0.641311	0.523352	0.618162	0.95143	0.345043	0.630094	0.133929	0.894084	0.935374
PWY-6353: purine nucleotides degradation II (aerobic)	-0.135188	0.892615	0.912202	0.595476	0.552519	0.667116	0.720125	0.473657	0.556343	-0.550571	0.583619	0.786198	2.21247	0.0296971	0.121016	2.68396	0.0114242	0.125576	0.0457414	0.963644	0.978654	-0.421787	0.67445	0.823733	-0.791551	0.432967	0.621795
PWY-7539: 6-hydroxymethyl-dihydropterin diphosphate biosynthesis III (Chlamydia)	0.139453	0.88925	0.912202	1.56021	0.120701	0.234868	1.30348	0.196344	0.288325	0.903513	0.369108	0.611034	1.09353	0.278647	0.420551	0.30259	0.76416	0.813979	-0.882148	0.380526	0.50058	0.473399	0.637525	0.787853	1.44911	0.154561	0.309121
PWY-841: superpathway of purine nucleotides de novo biosynthesis I	-0.120878	0.903922	0.92087	0.482299	0.630222	0.733758	0.65592	0.513857	0.58778	-0.997733	0.321785	0.557988	-0.243244	0.808747	0.887508	0.502358	0.618855	0.698086	0.619826	0.537909	0.629242	0.901952	0.371801	0.630492	0.438299	0.663363	0.812254
PPGPPMET-PWY: ppGpp biosynthesis	0.108515	0.913704	0.927936	-1.26495	0.208307	0.332883	-1.10982	0.270576	0.364006	0.629588	0.530525	0.751961	-1.03895	0.304532	0.443203	-1.29113	0.205907	0.324279	-0.747612	0.457467	0.56277	-1.04958	0.297595	0.593703	-0.260404	0.795795	0.889639
PWY-821: superpathway of sulfur amino acid biosynthesis (Saccharomyces cerevisiae)	0.0933113	0.925758	0.937258	1.31778	0.189485	0.310412	0.833537	0.407154	0.502773	-0.0973007	0.922778	0.946976	1.56773	0.120157	0.238848	1.23436	0.226057	0.34332	-0.78218	0.436408	0.547189	-0.0144609	0.988506	0.996507	0.116026	0.908172	0.942879
PWY-5690: TCA cycle II (plants and fungi)	-0.0894498	0.928841	0.937468	2.13727	0.0343995	0.101029	2.19345	0.0313326	0.0709336	-0.164822	0.869661	0.926501	1.07344	0.288642	0.429668	1.62961	0.11299	0.236119	0.0409458	0.967443	0.979461	1.69117	0.0953026	0.334071	1.48193	0.145651	0.29863
P23-PWY: reductive TCA cycle I	0.0740178	0.941075	0.946884	1.33475	0.183724	0.302495	1.55164	0.124903	0.201943	0.0201397	0.983986	0.987013	1.90422	0.0597555	0.153572	2.19259	0.0357237	0.141559	-0.298982	0.765947	0.818684	0.172492	0.86356	0.914028	0.571957	0.57033	0.752743
PWY0-1479: tRNA processing	0.044947	0.964197	0.967164	1.25097	0.212739	0.338307	1.18592	0.239347	0.33203	-0.7528	0.454843	0.692892	0.900854	0.370011	0.518758	1.25917	0.217077	0.333808	0.468453	0.642403	0.717203	0.614323	0.542765	0.740341	0.162696	0.87152	0.925458
PWY-5005: biotin biosynthesis II	-0.0359864	0.971331	0.971331	0.604282	0.546489	0.664759	1.62316	0.108697	0.181719	-0.475508	0.635785	0.814752	-0.0701029	0.944366	0.973569	0.822448	0.416909	0.528842	-0.176638	0.860458	0.901959	0.379595	0.705688	0.840774	1.55308	0.127735	0.273957
